# Supplementary material for: Proteomic Analysis of Exosome-Like Vesicles Isolated From Saliva of the Tick Haemaphysalis longicornis
Source: Front Cell Infect Microbiol. 2020 Oct 22;10:542319. doi: 10.3389/fcimb.2020.542319 (PMC7642894; doi:10.3389/fcimb.2020.542319)
Supplement: Supplementary Table 2 — Host proteins identified in purified EVs. [file Table_2.xlsx]

## Sheet: Sheet1
	Host proteins identified in purified Evs
	Reference	PepCount	UniquePepCount	CoverPercent	MW	PI
1	tr|G1U9S2|G1U9S2_RABIT Serum albumin OS=Oryctolagus cuniculus OX=9986 GN=ALB PE=1 SV=1	47	37	0.5296	68964.3	5.9
2	tr|G1TDN6|G1TDN6_RABIT Uncharacterized protein OS=Oryctolagus cuniculus OX=9986 GN=KRT5 PE=3 SV=1	32	21	0.2449	62280.6	7.62
3	tr|G1SHY2|G1SHY2_RABIT Uncharacterized protein OS=Oryctolagus cuniculus OX=9986 GN=KRT75 PE=3 SV=1	21	14	0.1552	61141.5	8.43
4	tr|G1T1Y7|G1T1Y7_RABIT Uncharacterized protein OS=Oryctolagus cuniculus OX=9986 GN=KRT14 PE=3 SV=2	16	13	0.2528	48349.3	4.87
5	tr|G1SQ70|G1SQ70_RABIT Uncharacterized protein OS=Oryctolagus cuniculus OX=9986 GN=A2M PE=4 SV=2	15	13	0.0966	162327	6.28
6	sp|P19134|TRFE_RABIT Serotransferrin OS=Oryctolagus cuniculus OX=9986 GN=TF PE=1 SV=4	14	13	0.1784	76669.7	6.43
7	tr|G1U9I8|G1U9I8_RABIT Uncharacterized protein OS=Oryctolagus cuniculus OX=9986 GN=KRT1 PE=3 SV=2	22	12	0.1457	64232.7	8.6
8	tr|G1SKE3|G1SKE3_RABIT Uncharacterized protein OS=Oryctolagus cuniculus OX=9986 GN=LOC100351904 PE=3 SV=1	14	12	0.1588	53520.6	8.43
9	tr|G1T4R6|G1T4R6_RABIT Uncharacterized protein OS=Oryctolagus cuniculus OX=9986 GN=KRT16 PE=3 SV=2	13	10	0.1559	49565.6	5.13
10	tr|G1SDN2|G1SDN2_RABIT Uncharacterized protein OS=Oryctolagus cuniculus OX=9986 GN=KRT17 PE=3 SV=1	10	9	0.1445	47195.3	5.12
11	tr|G1SQV9|G1SQV9_RABIT Uncharacterized protein OS=Oryctolagus cuniculus OX=9986 GN=LOC100352842 PE=4 SV=1	9	9	0.0564	165433	6.7
12	tr|G1T4V7|G1T4V7_RABIT Uncharacterized protein OS=Oryctolagus cuniculus OX=9986 GN=DSP PE=4 SV=2	9	9	0.0379	224593	6.54
13	sp|P01948|HBA_RABIT Hemoglobin subunit alpha-1/2 OS=Oryctolagus cuniculus OX=9986 PE=1 SV=2	13	8	0.3662	15588.6	7.96
14	tr|G8ZF38|G8ZF38_RABIT Alpha-globin 1 OS=Oryctolagus cuniculus OX=9986 GN=HBA1 PE=3 SV=1	10	8	0.3662	15632.7	7.96
15	tr|G1T0W8|G1T0W8_RABIT Fibrinogen beta chain OS=Oryctolagus cuniculus OX=9986 GN=FGB PE=4 SV=2	8	8	0.1329	56064.9	8.42
16	tr|G1T5L0|G1T5L0_RABIT Immunoglobulin heavy constant mu OS=Oryctolagus cuniculus OX=9986 GN=IGHM PE=4 SV=2	9	7	0.1498	49903.7	5.62
17	tr|G1TKX3|G1TKX3_RABIT Uncharacterized protein OS=Oryctolagus cuniculus OX=9986 GN=FGG PE=4 SV=1	8	7	0.167	49442	5.71
18	tr|G1T0X2|G1T0X2_RABIT Fibrinogen alpha chain OS=Oryctolagus cuniculus OX=9986 GN=FGA PE=4 SV=1	7	7	0.0752	89766.2	5.89
19	sp|P29751|ACTB_RABIT Actin, cytoplasmic 1 OS=Oryctolagus cuniculus OX=9986 GN=ACTB PE=2 SV=1	26	6	0.168	41755.3	5.3
20	tr|G1STB6|G1STB6_RABIT Uncharacterized protein OS=Oryctolagus cuniculus OX=9986 GN=ACTC1 PE=3 SV=1	26	6	0.1671	42018.5	5.23
21	tr|G1SS18|G1SS18_RABIT Uncharacterized protein OS=Oryctolagus cuniculus OX=9986 GN=KRT8 PE=3 SV=1	11	6	0.0909	42326.1	4.99
22	tr|A0A140TAV6|A0A140TAV6_RABIT Globin A1 OS=Oryctolagus cuniculus OX=9986 GN=HBB2 PE=3 SV=1	9	6	0.4014	16141.3	7.95
23	sp|P01870|IGHG_RABIT Ig gamma chain C region OS=Oryctolagus cuniculus OX=9986 PE=1 SV=1	8	6	0.1146	35403.8	8.62
24	tr|G1TE74|G1TE74_RABIT Uncharacterized protein OS=Oryctolagus cuniculus OX=9986 GN=KRT20 PE=3 SV=2	7	6	0.0576	84255.9	4.89
25	tr|G1SPP3|G1SPP3_RABIT Uncharacterized protein OS=Oryctolagus cuniculus OX=9986 GN=KRT4 PE=3 SV=1	6	5	0.052	63860.1	7.57
26	tr|G1TAY6|G1TAY6_RABIT Uncharacterized protein OS=Oryctolagus cuniculus OX=9986 GN=KRT19 PE=3 SV=1	6	5	0.095	43908.3	5.11
27	tr|G1T2J0|G1T2J0_RABIT Uncharacterized protein OS=Oryctolagus cuniculus OX=9986 GN=JUP PE=4 SV=1	5	5	0.0617	81790.9	5.76
28	tr|G1SWF6|G1SWF6_RABIT Haptoglobin OS=Oryctolagus cuniculus OX=9986 GN=HP PE=3 SV=1	5	4	0.0922	38896.8	5.87
29	sp|P62975|UBIQ_RABIT Ubiquitin OS=Oryctolagus cuniculus OX=9986 PE=1 SV=1	5	3	0.2895	8564.74	6.56
30	tr|G1TMP1|G1TMP1_RABIT Uncharacterized protein OS=Oryctolagus cuniculus OX=9986 GN=LOC100008885 PE=3 SV=1	4	3	0.0534	48375.5	5.33
31	sp|Q71V39|EF1A2_RABIT Elongation factor 1-alpha 2 OS=Oryctolagus cuniculus OX=9986 GN=EEF1A2 PE=1 SV=1	3	3	0.0605	50469.6	9.11
32	tr|G1TD51|G1TD51_RABIT Histone H4 OS=Oryctolagus cuniculus OX=9986 GN=HIST4H4 PE=3 SV=1	3	3	0.2885	11468.3	11.36
33	tr|G1TEA7|G1TEA7_RABIT Uncharacterized protein OS=Oryctolagus cuniculus OX=9986 GN=CPS1 PE=3 SV=1	3	3	0.0179	165547	6.35
34	tr|G1U754|G1U754_RABIT Histidine-rich glycoprotein OS=Oryctolagus cuniculus OX=9986 GN=HRG PE=4 SV=2	3	3	0.0493	60835	6.97
35	tr|G1U8X9|G1U8X9_RABIT Uncharacterized protein OS=Oryctolagus cuniculus OX=9986 GN=KRT80 PE=3 SV=2	3	3	0.0459	55195.9	5.71
36	tr|O62663|O62663_RABIT ATS-22 OS=Oryctolagus cuniculus OX=9986 PE=2 SV=1	3	3	0.057	50542.1	5.65
37	tr|Q0QEU4|Q0QEU4_LEPEU Glyceraldehyde-3-phosphate dehydrogenase (Fragment) OS=Lepus europaeus OX=9983 GN=GAPDH PE=2 SV=1	3	3	0.0965	24262.7	8.69
38	sp|P02493|CRYAA_RABIT Alpha-crystallin A chain OS=Oryctolagus cuniculus OX=9986 GN=CRYAA PE=1 SV=3	2	2	0.1329	19836.9	5.78
39	sp|P22458|VTNC_RABIT Vitronectin OS=Oryctolagus cuniculus OX=9986 GN=VTN PE=1 SV=1	2	2	0.0316	53942.4	5.18
40	tr|A0A0C6G5I1|A0A0C6G5I1_RABIT IgM heavy chain VDJ region OS=Oryctolagus cuniculus OX=9986 PE=2 SV=1	2	2	0.0938	24222	6.57
41	tr|G1SCT7|G1SCT7_RABIT Uncharacterized protein OS=Oryctolagus cuniculus OX=9986 GN=DEUP1 PE=4 SV=2	2	2	0.0133	70961.6	6.01
42	tr|G1SIP7|G1SIP7_RABIT Cyclin G associated kinase OS=Oryctolagus cuniculus OX=9986 GN=GAK PE=4 SV=2	2	2	0.0111	137532	5.69
43	tr|G1SKT4|G1SKT4_RABIT ATP synthase subunit alpha OS=Oryctolagus cuniculus OX=9986 GN=ATP5F1A PE=3 SV=1	2	2	0.0253	59752.9	9.15
44	tr|G1SXG6|G1SXG6_RABIT Protein S100 OS=Oryctolagus cuniculus OX=9986 GN=S100A8 PE=3 SV=1	2	2	0.2135	10132.3	5.43
45	tr|G1T5Q9|G1T5Q9_RABIT Bactericidal permeability-increasing protein OS=Oryctolagus cuniculus OX=9986 GN=BPI PE=4 SV=2	2	2	0.0332	52586.9	10
46	tr|G1TFW8|G1TFW8_RABIT Uncharacterized protein OS=Oryctolagus cuniculus OX=9986 GN=LTF PE=3 SV=2	2	2	0.0226	77482.9	9.16
47	tr|G1TR82|G1TR82_RABIT Tubulin alpha chain OS=Oryctolagus cuniculus OX=9986 GN=TUBA4A PE=3 SV=1	2	2	0.0357	49923.9	4.95
48	tr|G1U9G5|G1U9G5_RABIT Uncharacterized protein OS=Oryctolagus cuniculus OX=9986 GN=KRT78 PE=3 SV=1	2	2	0.0308	55679.7	6.23
49	sp|Q28738|SCNNG_RABIT Amiloride-sensitive sodium channel subunit gamma OS=Oryctolagus cuniculus OX=9986 GN=SCNN1G PE=2 SV=2	2	1	0.0123	74286.5	7.93
50	tr|G1SDR6|G1SDR6_RABIT Olfactory receptor OS=Oryctolagus cuniculus OX=9986 GN=OR10P1 PE=3 SV=1	2	1	0.0224	34448.9	9.61
51	tr|G1SQJ7|G1SQJ7_RABIT Otogelin OS=Oryctolagus cuniculus OX=9986 GN=OTOG PE=4 SV=2	2	1	0.0024	306453	5.71
52	tr|G1SS13|G1SS13_RABIT Coiled-coil domain containing 57 OS=Oryctolagus cuniculus OX=9986 GN=CCDC57 PE=4 SV=1	2	1	0.0081	83660.3	5.68
53	tr|G1SS27|G1SS27_RABIT Uncharacterized protein OS=Oryctolagus cuniculus OX=9986 GN=CECR2 PE=4 SV=2	2	1	0.0055	139650	6.84
54	tr|G1STJ6|G1STJ6_RABIT Uncharacterized protein OS=Oryctolagus cuniculus OX=9986 PE=3 SV=1	2	1	0.0338	39670	7.61
55	tr|G1TBT6|G1TBT6_RABIT Uncharacterized protein OS=Oryctolagus cuniculus OX=9986 GN=PLXNB3 PE=4 SV=1	2	1	0.0042	206305	6.08
56	tr|G1TPH5|G1TPH5_RABIT ADP ribosylation factor guanine nucleotide exchange factor 2 OS=Oryctolagus cuniculus OX=9986 GN=ARFGEF2 PE=4 SV=1	2	1	0.0045	202365	6.05
57	tr|G1TUU9|G1TUU9_RABIT Thyroid hormone receptor interactor 12 OS=Oryctolagus cuniculus OX=9986 GN=TRIP12 PE=4 SV=2	2	1	0.0039	225565	8.78
58	tr|G1U5K0|G1U5K0_RABIT Uncharacterized protein OS=Oryctolagus cuniculus OX=9986 GN=ASB18 PE=4 SV=1	2	1	0.0236	49973.4	6.01
59	tr|G1U713|G1U713_RABIT Uncharacterized protein OS=Oryctolagus cuniculus OX=9986 PE=3 SV=1	2	1	0.0246	27540.1	5.66
60	tr|U3KNB8|U3KNB8_RABIT Uncharacterized protein OS=Oryctolagus cuniculus OX=9986 GN=FARP1 PE=4 SV=1	2	1	0.0094	119773	8.2
61	sp|O62695|H2AV_RABIT Histone H2A.V OS=Oryctolagus cuniculus OX=9986 GN=H2AFV PE=2 SV=3	1	1	0.0703	13480.5	10.58
62	sp|P01376|DEF3_RABIT Corticostatin-3 OS=Oryctolagus cuniculus OX=9986 PE=1 SV=2	1	1	0.0632	10460.1	8.3
63	sp|P01696|KV15_RABIT Ig kappa chain V region K29-213 OS=Oryctolagus cuniculus OX=9986 PE=1 SV=1	1	1	0.0909	11596	9.16
64	sp|P02742|CRP_RABIT C-reactive protein OS=Oryctolagus cuniculus OX=9986 GN=CRP PE=1 SV=1	1	1	0.0311	25492.8	5.43
65	sp|P07452|CAH1_RABIT Carbonic anhydrase 1 (Fragment) OS=Oryctolagus cuniculus OX=9986 GN=CA1 PE=2 SV=1	1	1	0.0383	25695.5	8
66	sp|P09212|SODC_RABIT Superoxide dismutase [Cu-Zn] OS=Oryctolagus cuniculus OX=9986 GN=SOD1 PE=1 SV=3	1	1	0.0654	15818.5	5.86
67	sp|P20058|HEMO_RABIT Hemopexin OS=Oryctolagus cuniculus OX=9986 GN=HPX PE=1 SV=2	1	1	0.013	51766.8	6.8
68	sp|P26202|P15A_RABIT 15 kDa protein A OS=Oryctolagus cuniculus OX=9986 PE=1 SV=2	1	1	0.0584	15675.1	10.92
69	sp|Q8SQG9|NHRF2_RABIT Na(+)/H(+) exchange regulatory cofactor NHE-RF2 OS=Oryctolagus cuniculus OX=9986 GN=SLC9A3R2 PE=1 SV=1	1	1	0.0222	35319.2	8.65
70	tr|A0A088QE26|A0A088QE26_RABIT Lysozyme OS=Oryctolagus cuniculus OX=9986 PE=2 SV=1	1	1	0.0473	16559.9	8.93
71	tr|A0A0A0MQQ2|A0A0A0MQQ2_RABIT Protein S100 OS=Oryctolagus cuniculus OX=9986 GN=S100A12 PE=3 SV=1	1	1	0.0859	14610.4	5.77
72	tr|A0A0B4J1Q3|A0A0B4J1Q3_RABIT Uncharacterized protein OS=Oryctolagus cuniculus OX=9986 PE=4 SV=1	1	1	0.1619	11317.5	6.08
73	tr|A0A0G2JH20|A0A0G2JH20_RABIT Heat shock protein HSP 90-alpha OS=Oryctolagus cuniculus OX=9986 GN=HSP90AA1 PE=3 SV=1	1	1	0.0146	78388.7	4.87
74	tr|A0A1Y1B8Z0|A0A1Y1B8Z0_RABIT IgG light chain (Fragment) OS=Oryctolagus cuniculus OX=9986 PE=2 SV=1	1	1	0.0514	22817.2	4.93
75	tr|A0A1Y1B9R9|A0A1Y1B9R9_RABIT IgG heavy chain VDJ region (Fragment) OS=Oryctolagus cuniculus OX=9986 PE=2 SV=1	1	1	0.0411	23059.7	8.49
76	tr|A2NTT2|A2NTT2_RABIT C region (Fragment) OS=Oryctolagus cuniculus OX=9986 PE=4 SV=1	1	1	0.1333	11222.2	4.45
77	tr|B7NZE1|B7NZE1_RABIT Sorting nexin family member 27 (Predicted) (Fragment) OS=Oryctolagus cuniculus OX=9986 GN=SNX27 PE=4 SV=1	1	1	0.0137	50902.2	5.74
78	tr|B7NZI2|B7NZI2_RABIT EH-domain containing 1 (Predicted) OS=Oryctolagus cuniculus OX=9986 GN=EHD1 PE=3 SV=1	1	1	0.0184	48959.9	6.63
79	tr|G1SCT8|G1SCT8_RABIT Uncharacterized protein OS=Oryctolagus cuniculus OX=9986 GN=RAP1GAP2 PE=4 SV=2	1	1	0.0088	86975.1	6.37
80	tr|G1SD33|G1SD33_RABIT Uncharacterized protein OS=Oryctolagus cuniculus OX=9986 GN=METTL3 PE=3 SV=1	1	1	0.0138	64367	6.05
81	tr|G1SDV6|G1SDV6_RABIT Uncharacterized protein OS=Oryctolagus cuniculus OX=9986 PE=4 SV=1	1	1	0.0162	55521.6	5.6
82	tr|G1SE04|G1SE04_RABIT Uncharacterized protein OS=Oryctolagus cuniculus OX=9986 GN=TDRD6 PE=4 SV=2	1	1	0.0033	238537	5.1
83	tr|G1SE74|G1SE74_RABIT Transcription elongation factor spt6 OS=Oryctolagus cuniculus OX=9986 GN=SUPT6H PE=3 SV=1	1	1	0.0035	199263	4.82
84	tr|G1SEC1|G1SEC1_RABIT Uncharacterized protein OS=Oryctolagus cuniculus OX=9986 GN=ADGRA3 PE=3 SV=1	1	1	0.0054	142301	8.61
85	tr|G1SEN5|G1SEN5_RABIT Ankyrin repeat domain 13A OS=Oryctolagus cuniculus OX=9986 GN=ANKRD13A PE=4 SV=1	1	1	0.0102	67404.9	5.04
86	tr|G1SF16|G1SF16_RABIT Uncharacterized protein OS=Oryctolagus cuniculus OX=9986 PE=4 SV=2	1	1	0.0075	117738	5.72
87	tr|G1SG43|G1SG43_RABIT Uncharacterized protein OS=Oryctolagus cuniculus OX=9986 GN=PREX2 PE=4 SV=1	1	1	0.0075	182682	7.16
88	tr|G1SGN9|G1SGN9_RABIT Uncharacterized protein OS=Oryctolagus cuniculus OX=9986 GN=USH1C PE=4 SV=2	1	1	0.0127	62039.9	5.63
89	tr|G1SGW4|G1SGW4_RABIT Proteasome subunit beta OS=Oryctolagus cuniculus OX=9986 GN=PSMB9 PE=3 SV=2	1	1	0.0556	32579.6	9.11
90	tr|G1SJ52|G1SJ52_RABIT Nuclear receptor interacting protein 3 OS=Oryctolagus cuniculus OX=9986 GN=NRIP3 PE=4 SV=1	1	1	0.0243	27976.1	9.21
91	tr|G1SJE3|G1SJE3_RABIT Flap endonuclease 1 OS=Oryctolagus cuniculus OX=9986 GN=FEN1 PE=3 SV=1	1	1	0.0237	42557.4	8.69
92	tr|G1SKQ0|G1SKQ0_RABIT Vomeronasal type-1 receptor OS=Oryctolagus cuniculus OX=9986 PE=3 SV=1	1	1	0.0219	36992.4	9.68
93	tr|G1SKS3|G1SKS3_RABIT Ectopic P-granules autophagy protein 5 homolog OS=Oryctolagus cuniculus OX=9986 GN=EPG5 PE=4 SV=1	1	1	0.0027	291182	5.83
94	tr|G1SL62|G1SL62_RABIT Annexin OS=Oryctolagus cuniculus OX=9986 GN=ANXA2 PE=3 SV=2	1	1	0.0289	39262.4	8.03
95	tr|G1SLY0|G1SLY0_RABIT Anion exchange protein OS=Oryctolagus cuniculus OX=9986 GN=SLC4A1 PE=3 SV=2	1	1	0.0152	102125	5.13
96	tr|G1SM53|G1SM53_RABIT Collagen type XXVII alpha 1 chain OS=Oryctolagus cuniculus OX=9986 GN=COL27A1 PE=4 SV=2	1	1	0.0039	182008	9.85
97	tr|G1SMI6|G1SMI6_RABIT Uncharacterized protein OS=Oryctolagus cuniculus OX=9986 GN=PRDX4 PE=4 SV=1	1	1	0.0261	30121.2	5.84
98	tr|G1SMN7|G1SMN7_RABIT Nyctalopin OS=Oryctolagus cuniculus OX=9986 GN=NYX PE=4 SV=2	1	1	0.0142	52881.6	9.26
99	tr|G1SNF0|G1SNF0_RABIT Uncharacterized protein OS=Oryctolagus cuniculus OX=9986 GN=ATRIP PE=4 SV=2	1	1	0.011	88174.8	6.21
100	tr|G1SNL4|G1SNL4_RABIT Uncharacterized protein OS=Oryctolagus cuniculus OX=9986 GN=UBE2J1 PE=4 SV=1	1	1	0.0157	34874.9	6
101	tr|G1SNR8|G1SNR8_RABIT Uncharacterized protein OS=Oryctolagus cuniculus OX=9986 GN=GPR158 PE=4 SV=1	1	1	0.005	133040	8.71
102	tr|G1SNV8|G1SNV8_RABIT Uncharacterized protein OS=Oryctolagus cuniculus OX=9986 GN=PEX7 PE=4 SV=1	1	1	0.0248	35882.9	5.52
103	tr|G1SNY5|G1SNY5_RABIT Uncharacterized protein OS=Oryctolagus cuniculus OX=9986 GN=SNX1 PE=4 SV=1	1	1	0.0192	58998.5	5.19
104	tr|G1SPK7|G1SPK7_RABIT Uncharacterized protein OS=Oryctolagus cuniculus OX=9986 GN=ARL4C PE=3 SV=1	1	1	0.0313	21486.7	9.17
105	tr|G1SQE8|G1SQE8_RABIT Histone H2B OS=Oryctolagus cuniculus OX=9986 GN=LOC108176081 PE=3 SV=1	1	1	0.0873	13976	10.49
106	tr|G1SQN6|G1SQN6_RABIT Uncharacterized protein OS=Oryctolagus cuniculus OX=9986 GN=BNIP2 PE=4 SV=2	1	1	0.0245	37539.2	4.9
107	tr|G1SR16|G1SR16_RABIT Uncharacterized protein OS=Oryctolagus cuniculus OX=9986 GN=COPS2 PE=4 SV=1	1	1	0.0178	52404	5.3
108	tr|G1SRN9|G1SRN9_RABIT Uncharacterized protein OS=Oryctolagus cuniculus OX=9986 PE=4 SV=2	1	1	0.0012	528883	5.95
109	tr|G1SS01|G1SS01_RABIT Uncharacterized protein OS=Oryctolagus cuniculus OX=9986 GN=FAM171A1 PE=4 SV=1	1	1	0.009	97731	6.24
110	tr|G1SS91|G1SS91_RABIT Uncharacterized protein OS=Oryctolagus cuniculus OX=9986 GN=C4A PE=4 SV=1	1	1	0.0051	192803	6.67
111	tr|G1SSR1|G1SSR1_RABIT Uncharacterized protein OS=Oryctolagus cuniculus OX=9986 PE=4 SV=1	1	1	0.008	135135	11.66
112	tr|G1SSX1|G1SSX1_RABIT SLX4 structure-specific endonuclease subunit OS=Oryctolagus cuniculus OX=9986 GN=SLX4 PE=4 SV=2	1	1	0.004	186242	5.94
113	tr|G1STB0|G1STB0_RABIT Uncharacterized protein OS=Oryctolagus cuniculus OX=9986 GN=MIS18BP1 PE=4 SV=2	1	1	0.0071	128285	9.3
114	tr|G1STJ4|G1STJ4_RABIT Uncharacterized protein OS=Oryctolagus cuniculus OX=9986 PE=3 SV=2	1	1	0.0108	124871	6.17
115	tr|G1STP7|G1STP7_RABIT Uncharacterized protein OS=Oryctolagus cuniculus OX=9986 PE=4 SV=2	1	1	0.013	60911.2	9.46
116	tr|G1STV1|G1STV1_RABIT Importin subunit alpha OS=Oryctolagus cuniculus OX=9986 GN=KPNA5 PE=3 SV=2	1	1	0.0204	60592.5	5
117	tr|G1SUD7|G1SUD7_RABIT Uncharacterized protein OS=Oryctolagus cuniculus OX=9986 GN=PIK3C2B PE=3 SV=2	1	1	0.0043	184146	6.65
118	tr|G1SUK6|G1SUK6_RABIT Uncharacterized protein OS=Oryctolagus cuniculus OX=9986 GN=CENPC PE=4 SV=1	1	1	0.0074	107208	9.44
119	tr|G1SUW1|G1SUW1_RABIT Uncharacterized protein OS=Oryctolagus cuniculus OX=9986 GN=BIN2 PE=4 SV=2	1	1	0.0115	57007.4	4.93
120	tr|G1SVT1|G1SVT1_RABIT RNA helicase OS=Oryctolagus cuniculus OX=9986 GN=DDX31 PE=3 SV=1	1	1	0.0088	75666.1	9.82
121	tr|G1SWF2|G1SWF2_RABIT Argininosuccinate synthase 1 OS=Oryctolagus cuniculus OX=9986 GN=ASS1 PE=4 SV=1	1	1	0.0218	46680.1	6.58
122	tr|G1SX42|G1SX42_RABIT Uncharacterized protein OS=Oryctolagus cuniculus OX=9986 GN=RABGAP1 PE=4 SV=1	1	1	0.0065	121536	5.09
123	tr|G1SX43|G1SX43_RABIT Uncharacterized protein OS=Oryctolagus cuniculus OX=9986 GN=URB1 PE=4 SV=2	1	1	0.004	251919	6.3
124	tr|G1SYL9|G1SYL9_RABIT Uncharacterized protein OS=Oryctolagus cuniculus OX=9986 GN=SARNP PE=4 SV=1	1	1	0.0288	23421.3	7.28
125	tr|G1SYV9|G1SYV9_RABIT Uncharacterized protein OS=Oryctolagus cuniculus OX=9986 GN=TLN1 PE=4 SV=1	1	1	0.0027	270688	5.87
126	tr|G1SZ91|G1SZ91_RABIT Uncharacterized protein OS=Oryctolagus cuniculus OX=9986 GN=FABP5 PE=3 SV=2	1	1	0.0796	12654.4	6.13
127	tr|G1SZC2|G1SZC2_RABIT Uncharacterized protein OS=Oryctolagus cuniculus OX=9986 GN=EPHA3 PE=3 SV=1	1	1	0.0061	110147	6.5
128	tr|G1SZI5|G1SZI5_RABIT Uncharacterized protein OS=Oryctolagus cuniculus OX=9986 GN=RPS18 PE=1 SV=1	1	1	0.0592	17715.4	10.99
129	tr|G1SZN1|G1SZN1_RABIT Dual specificity phosphatase 16 OS=Oryctolagus cuniculus OX=9986 GN=DUSP16 PE=4 SV=1	1	1	0.009	73105.1	7.52
130	tr|G1T024|G1T024_RABIT Uncharacterized protein OS=Oryctolagus cuniculus OX=9986 GN=PFAS PE=3 SV=1	1	1	0.0053	143610	5.56
131	tr|G1T0P0|G1T0P0_RABIT Uncharacterized protein OS=Oryctolagus cuniculus OX=9986 GN=PCLO PE=4 SV=1	1	1	0.0027	370227	5.14
132	tr|G1T114|G1T114_RABIT Uncharacterized protein OS=Oryctolagus cuniculus OX=9986 GN=FAM83D PE=4 SV=1	1	1	0.0138	63328.6	6.02
133	tr|G1T180|G1T180_RABIT Uncharacterized protein OS=Oryctolagus cuniculus OX=9986 GN=ITGA2 PE=3 SV=2	1	1	0.0051	129833	5.25
134	tr|G1T1L7|G1T1L7_RABIT Uncharacterized protein OS=Oryctolagus cuniculus OX=9986 GN=THOC1 PE=4 SV=1	1	1	0.0076	75612.3	4.9
135	tr|G1T1Y3|G1T1Y3_RABIT Patatin like phospholipase domain containing 6 OS=Oryctolagus cuniculus OX=9986 GN=PNPLA6 PE=4 SV=1	1	1	0.0046	143263	8.26
136	tr|G1T235|G1T235_RABIT Proteasome subunit beta OS=Oryctolagus cuniculus OX=9986 GN=PSMB6 PE=3 SV=1	1	1	0.0418	25388.5	4.79
137	tr|G1T2S0|G1T2S0_RABIT Ubiquitin conjugating enzyme E2 C OS=Oryctolagus cuniculus OX=9986 GN=UBE2C PE=3 SV=1	1	1	0.0444	19609	5.58
138	tr|G1T313|G1T313_RABIT Uncharacterized protein OS=Oryctolagus cuniculus OX=9986 GN=CLEC4D PE=4 SV=2	1	1	0.0379	24511.6	8.25
139	tr|G1T327|G1T327_RABIT Uncharacterized protein OS=Oryctolagus cuniculus OX=9986 GN=ALPK2 PE=4 SV=2	1	1	0.0048	224839	5.28
140	tr|G1T338|G1T338_RABIT Peptidyl-prolyl cis-trans isomerase OS=Oryctolagus cuniculus OX=9986 GN=PPIF PE=3 SV=2	1	1	0.0444	14617.5	9.48
141	tr|G1T3V0|G1T3V0_RABIT Uncharacterized protein OS=Oryctolagus cuniculus OX=9986 GN=HDLBP PE=4 SV=1	1	1	0.0055	141612	6.39
142	tr|G1T3X1|G1T3X1_RABIT Complement component C9 OS=Oryctolagus cuniculus OX=9986 GN=C9 PE=4 SV=1	1	1	0.0162	62774.7	5.74
143	tr|G1T3Y9|G1T3Y9_RABIT Uncharacterized protein OS=Oryctolagus cuniculus OX=9986 GN=N4BP1 PE=4 SV=2	1	1	0.0124	90066	5.76
144	tr|G1T3Z1|G1T3Z1_RABIT Uncharacterized protein OS=Oryctolagus cuniculus OX=9986 GN=MBL2 PE=4 SV=2	1	1	0.047	24958.7	5.11
145	tr|G1T4B1|G1T4B1_RABIT Uncharacterized protein OS=Oryctolagus cuniculus OX=9986 GN=LOC100353428 PE=3 SV=1	1	1	0.0359	25750.7	8.98
146	tr|G1T4J2|G1T4J2_RABIT Uncharacterized protein OS=Oryctolagus cuniculus OX=9986 GN=TRIO PE=4 SV=2	1	1	0.002	342325	6.02
147	tr|G1T4Z2|G1T4Z2_RABIT ATP-citrate synthase OS=Oryctolagus cuniculus OX=9986 GN=ACLY PE=3 SV=2	1	1	0.0073	119330	7.78
148	tr|G1T4Z7|G1T4Z7_RABIT Uncharacterized protein OS=Oryctolagus cuniculus OX=9986 PE=4 SV=2	1	1	0.004	250198	5.38
149	tr|G1T507|G1T507_RABIT Uncharacterized protein OS=Oryctolagus cuniculus OX=9986 GN=TTC25 PE=4 SV=2	1	1	0.0106	74944.3	5.77
150	tr|G1T5C2|G1T5C2_RABIT Uncharacterized protein OS=Oryctolagus cuniculus OX=9986 GN=AKAP10 PE=4 SV=2	1	1	0.0136	73796.3	5.96
151	tr|G1T5S3|G1T5S3_RABIT Uncharacterized protein OS=Oryctolagus cuniculus OX=9986 GN=JAKMIP2 PE=4 SV=2	1	1	0.011	96209.5	5.75
152	tr|G1T5W6|G1T5W6_RABIT Uncharacterized protein OS=Oryctolagus cuniculus OX=9986 GN=DOCK11 PE=3 SV=2	1	1	0.0029	239102	7.87
153	tr|G1T670|G1T670_RABIT Proteasome subunit alpha type OS=Oryctolagus cuniculus OX=9986 GN=SORT1 PE=3 SV=1	1	1	0.0417	26229.7	4.77
154	tr|G1T690|G1T690_RABIT Uncharacterized protein OS=Oryctolagus cuniculus OX=9986 GN=KIZ PE=4 SV=1	1	1	0.0088	75161.2	5.19
155	tr|G1T6U1|G1T6U1_RABIT Uncharacterized protein OS=Oryctolagus cuniculus OX=9986 GN=KDSR PE=3 SV=1	1	1	0.0241	36173.6	7.5
156	tr|G1T6W7|G1T6W7_RABIT Catalase OS=Oryctolagus cuniculus OX=9986 GN=CAT PE=3 SV=2	1	1	0.0133	59656.3	7.04
157	tr|G1T7A6|G1T7A6_RABIT Uncharacterized protein OS=Oryctolagus cuniculus OX=9986 GN=CCDC185 PE=4 SV=1	1	1	0.0113	70141.6	10.22
158	tr|G1T7E5|G1T7E5_RABIT Uncharacterized protein OS=Oryctolagus cuniculus OX=9986 GN=SPEG PE=4 SV=1	1	1	0.0022	350669	8.55
159	tr|G1T7G7|G1T7G7_RABIT Uncharacterized protein OS=Oryctolagus cuniculus OX=9986 GN=C1S PE=3 SV=2	1	1	0.0116	77004	4.66
160	tr|G1T7H9|G1T7H9_RABIT Uncharacterized protein OS=Oryctolagus cuniculus OX=9986 GN=C1R PE=3 SV=2	1	1	0.011	81927.7	6.28
161	tr|G1T8T5|G1T8T5_RABIT Complement C1q B chain OS=Oryctolagus cuniculus OX=9986 GN=C1QB PE=4 SV=2	1	1	0.0595	16785.7	9.72
162	tr|G1T956|G1T956_RABIT Uncharacterized protein OS=Oryctolagus cuniculus OX=9986 GN=ACAP1 PE=4 SV=1	1	1	0.0081	81553.9	7.09
163	tr|G1T9G5|G1T9G5_RABIT Uncharacterized protein OS=Oryctolagus cuniculus OX=9986 GN=MAP3K5 PE=4 SV=2	1	1	0.0057	138829	5.73
164	tr|G1T9L4|G1T9L4_RABIT Uncharacterized protein OS=Oryctolagus cuniculus OX=9986 GN=CAMP PE=3 SV=1	1	1	0.0936	19784.7	9.41
165	tr|G1T9L7|G1T9L7_RABIT Non-SMC condensin II complex subunit G2 OS=Oryctolagus cuniculus OX=9986 GN=NCAPG2 PE=4 SV=1	1	1	0.0061	132360	6.61
166	tr|G1T9M9|G1T9M9_RABIT Uncharacterized protein OS=Oryctolagus cuniculus OX=9986 GN=HSPA8 PE=3 SV=1	1	1	0.0108	71081.5	5.38
167	tr|G1TA17|G1TA17_RABIT Uncharacterized protein OS=Oryctolagus cuniculus OX=9986 GN=MAST4 PE=4 SV=2	1	1	0.0033	260885	8.87
168	tr|G1TAD7|G1TAD7_RABIT Uncharacterized protein OS=Oryctolagus cuniculus OX=9986 GN=PCDH19 PE=4 SV=1	1	1	0.0087	125706	5.15
169	tr|G1TAG0|G1TAG0_RABIT Uncharacterized protein OS=Oryctolagus cuniculus OX=9986 GN=SDCCAG8 PE=4 SV=2	1	1	0.0096	83907.2	6.19
170	tr|G1TAM8|G1TAM8_RABIT Uncharacterized protein OS=Oryctolagus cuniculus OX=9986 GN=PSME3 PE=4 SV=1	1	1	0.0225	31004.5	5.85
171	tr|G1TB19|G1TB19_RABIT Uncharacterized protein OS=Oryctolagus cuniculus OX=9986 GN=PBXIP1 PE=4 SV=2	1	1	0.0109	89224.9	6.01
172	tr|G1TBS5|G1TBS5_RABIT Solute carrier family 12 member 1 OS=Oryctolagus cuniculus OX=9986 GN=SLC12A1 PE=4 SV=1	1	1	0.0091	121703	8.16
173	tr|G1TBU5|G1TBU5_RABIT Uncharacterized protein OS=Oryctolagus cuniculus OX=9986 GN=TIAM1 PE=4 SV=1	1	1	0.0057	177149	6.23
174	tr|G1TD24|G1TD24_RABIT Rho GTPase activating protein 35 OS=Oryctolagus cuniculus OX=9986 GN=ARHGAP35 PE=4 SV=2	1	1	0.0041	163886	6.12
175	tr|G1TDF0|G1TDF0_RABIT KIAA0232 OS=Oryctolagus cuniculus OX=9986 GN=KIAA0232 PE=4 SV=2	1	1	0.0051	149192	4.85
176	tr|G1TDG0|G1TDG0_RABIT Structural maintenance of chromosomes protein 6 OS=Oryctolagus cuniculus OX=9986 GN=SMC6 PE=3 SV=1	1	1	0.0082	127953	6.52
177	tr|G1TDI4|G1TDI4_RABIT Transthyretin OS=Oryctolagus cuniculus OX=9986 GN=TTR PE=3 SV=1	1	1	0.0816	15754.7	5.7
178	tr|G1TDZ8|G1TDZ8_RABIT Uncharacterized protein OS=Oryctolagus cuniculus OX=9986 GN=OTULINL PE=4 SV=1	1	1	0.0202	41048.2	9.03
179	tr|G1TEC7|G1TEC7_RABIT Uncharacterized protein OS=Oryctolagus cuniculus OX=9986 GN=CPNE8 PE=4 SV=1	1	1	0.0142	63092.9	5.77
180	tr|G1TFU9|G1TFU9_RABIT Uncharacterized protein OS=Oryctolagus cuniculus OX=9986 GN=LGALS3BP PE=4 SV=1	1	1	0.0103	63686.5	5.37
181	tr|G1TG03|G1TG03_RABIT Wolframin ER transmembrane glycoprotein OS=Oryctolagus cuniculus OX=9986 GN=WFS1 PE=4 SV=1	1	1	0.0069	93135.1	8.99
182	tr|G1TIL3|G1TIL3_RABIT Uncharacterized protein OS=Oryctolagus cuniculus OX=9986 PE=4 SV=1	1	1	0.0113	98528.5	9.32
183	tr|G1TIS5|G1TIS5_RABIT Annexin OS=Oryctolagus cuniculus OX=9986 GN=ANXA1 PE=3 SV=1	1	1	0.0202	38820.8	6.42
184	tr|G1TIT2|G1TIT2_RABIT Uncharacterized protein OS=Oryctolagus cuniculus OX=9986 PE=4 SV=1	1	1	0.0206	33310.8	6.85
185	tr|G1TJQ4|G1TJQ4_RABIT Dispatched RND transporter family member 2 OS=Oryctolagus cuniculus OX=9986 GN=DISP2 PE=4 SV=1	1	1	0.0044	149517	7.69
186	tr|G1TKA1|G1TKA1_RABIT Uncharacterized protein OS=Oryctolagus cuniculus OX=9986 PE=4 SV=1	1	1	0.0816	10102.1	7.63
187	tr|G1TKU1|G1TKU1_RABIT Olfactory receptor OS=Oryctolagus cuniculus OX=9986 PE=3 SV=1	1	1	0.0194	34737.3	9.01
188	tr|G1TMW5|G1TMW5_RABIT Uncharacterized protein OS=Oryctolagus cuniculus OX=9986 GN=FAM172A PE=4 SV=2	1	1	0.0166	48178	5.64
189	tr|G1TN21|G1TN21_RABIT Uncharacterized protein OS=Oryctolagus cuniculus OX=9986 GN=POLR3G PE=4 SV=2	1	1	0.0367	24908.5	5.02
190	tr|G1TNV3|G1TNV3_RABIT Kinesin-like protein OS=Oryctolagus cuniculus OX=9986 GN=KIF18A PE=3 SV=2	1	1	0.0102	100801	9.17
191	tr|G1TQ90|G1TQ90_RABIT Uncharacterized protein OS=Oryctolagus cuniculus OX=9986 GN=LOC100344410 PE=3 SV=1	1	1	0.0515	15432	11.25
192	tr|G1TQE4|G1TQE4_RABIT Uncharacterized protein OS=Oryctolagus cuniculus OX=9986 PE=4 SV=1	1	1	0.0797	15470.8	9.14
193	tr|G1TRS2|G1TRS2_RABIT Uncharacterized protein OS=Oryctolagus cuniculus OX=9986 GN=ACOD1 PE=4 SV=2	1	1	0.0125	52900.1	7.76
194	tr|G1TRW8|G1TRW8_RABIT Uncharacterized protein OS=Oryctolagus cuniculus OX=9986 GN=LCN2 PE=3 SV=1	1	1	0.0354	22941	9.48
195	tr|G1TSE1|G1TSE1_RABIT Zinc fingers and homeoboxes 1 OS=Oryctolagus cuniculus OX=9986 GN=ZHX1 PE=4 SV=1	1	1	0.0122	83061.9	6.14
196	tr|G1TTS6|G1TTS6_RABIT Uncharacterized protein OS=Oryctolagus cuniculus OX=9986 GN=FAT1 PE=4 SV=1	1	1	0.0011	508564	4.86
197	tr|G1TVM8|G1TVM8_RABIT Matrix metalloproteinase OS=Oryctolagus cuniculus OX=9986 GN=MMP11 PE=3 SV=2	1	1	0.0142	54942.6	8.86
198	tr|G1TVQ6|G1TVQ6_RABIT Uncharacterized protein OS=Oryctolagus cuniculus OX=9986 PE=4 SV=1	1	1	0.0238	44816.9	9.2
199	tr|G1TWV1|G1TWV1_RABIT Uncharacterized protein OS=Oryctolagus cuniculus OX=9986 PE=4 SV=1	1	1	0.0056	163966	5.63
200	tr|G1TYE5|G1TYE5_RABIT Uncharacterized protein OS=Oryctolagus cuniculus OX=9986 GN=EDARADD PE=4 SV=1	1	1	0.037	24836.5	5.2
201	tr|G1TZM6|G1TZM6_RABIT MAF bZIP transcription factor B OS=Oryctolagus cuniculus OX=9986 GN=MAFB PE=3 SV=1	1	1	0.0246	31430.7	6.52
202	tr|G1U037|G1U037_RABIT Uncharacterized protein OS=Oryctolagus cuniculus OX=9986 GN=XIRP1 PE=3 SV=1	1	1	0.0033	194596	5.93
203	tr|G1U2E3|G1U2E3_RABIT Uncharacterized protein OS=Oryctolagus cuniculus OX=9986 GN=CHMP4B PE=3 SV=1	1	1	0.0357	24979.9	4.76
204	tr|G1U4E1|G1U4E1_RABIT Uncharacterized protein OS=Oryctolagus cuniculus OX=9986 GN=LOC100354587 PE=4 SV=1	1	1	0.0534	14774.3	10.21
205	tr|G1U612|G1U612_RABIT Uncharacterized protein OS=Oryctolagus cuniculus OX=9986 GN=LOC100344979 PE=4 SV=1	1	1	0.044	27954	6.36
206	tr|G1U6H3|G1U6H3_RABIT Uncharacterized protein OS=Oryctolagus cuniculus OX=9986 GN=CRYGB PE=3 SV=1	1	1	0.04	21067.5	7.55
207	tr|G1U6W5|G1U6W5_RABIT SRC kinase signaling inhibitor 1 OS=Oryctolagus cuniculus OX=9986 GN=SRCIN1 PE=4 SV=2	1	1	0.0084	141018	9.21
208	tr|G1U6Y3|G1U6Y3_RABIT TBC/LysM-associated domain containing 1 OS=Oryctolagus cuniculus OX=9986 GN=TLDC1 PE=4 SV=1	1	1	0.013	51152.1	7.66
209	tr|G1U8I9|G1U8I9_RABIT Uncharacterized protein OS=Oryctolagus cuniculus OX=9986 GN=MAMLD1 PE=4 SV=2	1	1	0.0062	85734.4	9.11
210	tr|G1U8X8|G1U8X8_RABIT Uncharacterized protein OS=Oryctolagus cuniculus OX=9986 PE=4 SV=1	1	1	0.0991	11707.8	5.1
211	tr|G1U9G2|G1U9G2_RABIT Uncharacterized protein OS=Oryctolagus cuniculus OX=9986 PE=4 SV=1	1	1	0.0209	33550	5.67
212	tr|G1U9Q9|G1U9Q9_RABIT Plasminogen OS=Oryctolagus cuniculus OX=9986 GN=PLG PE=3 SV=1	1	1	0.0121	92763.7	8.21
213	tr|Q0QEN9|Q0QEN9_RABIT ATP synthase subunit beta (Fragment) OS=Oryctolagus cuniculus OX=9986 GN=ATP5B PE=2 SV=1	1	1	0.0284	45577.7	5.21
214	tr|Q6R8J5|Q6R8J5_RABIT Chaperonin-containing TCP-1 subunit gamma (Fragment) OS=Oryctolagus cuniculus OX=9986 GN=CCT3 PE=2 SV=1	1	1	0.0388	22345.3	5.74
215	tr|Q9GKN1|Q9GKN1_RABIT Mitosin (Fragment) OS=Oryctolagus cuniculus OX=9986 PE=4 SV=1	1	1	0.0493	16474.4	4.91
216	tr|Q9GLW1|Q9GLW1_RABIT Myosin Vb (Fragment) OS=Oryctolagus cuniculus OX=9986 PE=2 SV=1	1	1	0.0102	67207	5.37
217	tr|U3KLU8|U3KLU8_RABIT Uncharacterized protein OS=Oryctolagus cuniculus OX=9986 PE=4 SV=1	1	1	0.0397	29672.9	12.3
218	tr|U3KMB5|U3KMB5_RABIT Uncharacterized protein OS=Oryctolagus cuniculus OX=9986 GN=C1QA PE=4 SV=1	1	1	0.0415	30091.5	9.87
219	tr|U3KMC6|U3KMC6_RABIT Uncharacterized protein OS=Oryctolagus cuniculus OX=9986 GN=CP PE=3 SV=1	1	1	0.0091	124783	5.38
220	tr|U3KMH6|U3KMH6_RABIT Uncharacterized protein OS=Oryctolagus cuniculus OX=9986 GN=PKP1 PE=4 SV=1	1	1	0.0146	83736.4	9.12
221	tr|U3KMX7|U3KMX7_RABIT Tripartite motif containing 60 OS=Oryctolagus cuniculus OX=9986 GN=TRIM60 PE=4 SV=1	1	1	0.0132	52876.2	9.45
222	tr|U3KNM0|U3KNM0_RABIT Uncharacterized protein OS=Oryctolagus cuniculus OX=9986 GN=GGA2 PE=4 SV=1	1	1	0.0131	66531.3	6.18
223	tr|U3KNP0|U3KNP0_RABIT Uncharacterized protein OS=Oryctolagus cuniculus OX=9986 PE=4 SV=1	1	1	0.0071	112548	8.29
224	tr|U3KP53|U3KP53_RABIT Uncharacterized protein OS=Oryctolagus cuniculus OX=9986 GN=LOC100352291 PE=4 SV=1	1	1	0.018	37935.4	10.09
225	tr|U3KPI0|U3KPI0_RABIT Uncharacterized protein OS=Oryctolagus cuniculus OX=9986 GN=RPS15A PE=4 SV=1	1	1	0.0579	14057.5	9.98
