# Supplementary material for: Proteomic Analysis of Exosome-Like Vesicles Isolated From Saliva of the Tick Haemaphysalis longicornis
Source: Front Cell Infect Microbiol. 2020 Oct 22;10:542319. doi: 10.3389/fcimb.2020.542319 (PMC7642894; doi:10.3389/fcimb.2020.542319)
Supplement: Supplementary Table 3 — Proteins present in supernatant of tick-derived EVs. [file Table_3.xlsx]

## Sheet: Sheet1
	Proteins present in supernatant of tick-derived Evs
	Reference	PepCount	UniquePepCount	CoverPercent	MW	PI
1	tr|B1B544|B1B544_HAELO Vitellogenin-2 OS=Haemaphysalis longicornis OX=44386 GN=HlVg-2 PE=2 SV=1	137	72	0.4984	176290	6.14
2	tr|E1CAX9|E1CAX9_HAELO Vitellogenin-1 OS=Haemaphysalis longicornis OX=44386 GN=HlVg-1 PE=2 SV=1	79	60	0.3601	196836	6.03
3	tr|G9M4L6|G9M4L6_HAELO Vitellogenin-B OS=Haemaphysalis longicornis OX=44386 GN=HlVg-B PE=2 SV=1	20	18	0.0712	325051	6.41
4	tr|L7M8R2|L7M8R2_9ACAR Putative tick thioester protein OS=Rhipicephalus pulchellus OX=72859 PE=2 SV=1	17	16	0.0969	166504	5.62
5	tr|A0A1E1XEL3|A0A1E1XEL3_9ACAR Putative alpha-macroglobulin (Fragment) OS=Amblyomma aureolatum OX=187763 PE=2 SV=1	15	14	0.0885	165915	5.87
6	tr|E1CAY0|E1CAY0_HAELO Vitellogenin-3 OS=Haemaphysalis longicornis OX=44386 GN=HlVg-3 PE=2 SV=1	15	14	0.1169	165071	6.17
7	tr|A0A023FY55|A0A023FY55_9ACAR Uncharacterized protein OS=Amblyomma parvum OX=251391 PE=2 SV=1	14	13	0.0688	166228	5.73
8	tr|Q5D579|Q5D579_IXORI Actin (Fragment) OS=Ixodes ricinus OX=34613 PE=2 SV=1	13	10	0.262	41562.2	5.57
9	tr|Q2PGH4|Q2PGH4_HAELO Metalloprotease (Fragment) OS=Haemaphysalis longicornis OX=44386 GN=met PE=2 SV=1	12	10	0.3796	30801.3	5.4
10	tr|A0A1Z5LHY7|A0A1Z5LHY7_ORNMO Uncharacterized protein (Fragment) OS=Ornithodoros moubata OX=6938 PE=3 SV=1	78	9	0.5948	16751.9	6.83
11	tr|A0A0M3TC17|A0A0M3TC17_HAEFA AV422 OS=Haemaphysalis flava OX=181088 GN=AV422 PE=4 SV=1	16	8	0.3203	25181.7	8.14
12	tr|A0A034WXM6|A0A034WXM6_RHIMP Secreted protein 20 OS=Rhipicephalus microplus OX=6941 PE=4 SV=1	15	8	0.303	25130.5	7.86
13	tr|A0A131XF49|A0A131XF49_9ACAR Putative secreted salivary gland peptide OS=Hyalomma excavatum OX=257692 PE=2 SV=1	12	8	0.3247	25174.6	7.86
14	tr|B8R3M2|B8R3M2_IXORI Alpha-2-macroglobiln splicing variant 1 OS=Ixodes ricinus OX=34613 PE=2 SV=1	7	7	0.0431	165008	5.74
15	tr|A0A1Z5LIJ2|A0A1Z5LIJ2_ORNMO Thioredoxin-dependent peroxide reductase mitochondrial (Fragment) OS=Ornithodoros moubata OX=6938 PE=4 SV=1	6	6	0.2222	21825.5	5.37
16	tr|Q19V51|Q19V51_DERVA Hemelipoglycoprotein OS=Dermacentor variabilis OX=34621 PE=2 SV=1	6	5	0.0265	177653	6.32
17	tr|A0A023GNW9|A0A023GNW9_9ACAR Putative vitellogenin-2 (Fragment) OS=Amblyomma triste OX=251400 PE=2 SV=1	6	4	0.0291	142028	6.41
18	tr|A8C364|A8C364_HAELO Carboxypeptidase inhibitor OS=Haemaphysalis longicornis OX=44386 GN=TCI PE=2 SV=1	6	4	0.4375	10434	4.81
19	tr|A0A224YU86|A0A224YU86_9ACAR Myosin heavy chain 6/7 OS=Rhipicephalus zambeziensis OX=60191 PE=3 SV=1	5	4	0.0247	222487	5.83
20	tr|A0A023GLQ0|A0A023GLQ0_9ACAR Uncharacterized protein (Fragment) OS=Amblyomma triste OX=251400 PE=2 SV=1	4	4	0.0684	71981.4	5.67
21	tr|A0A1Z5L4J2|A0A1Z5L4J2_ORNMO Proteasome subunit alpha type (Fragment) OS=Ornithodoros moubata OX=6938 PE=4 SV=1	4	4	0.1846	21885.8	6.89
22	tr|Q08G07|Q08G07_9ACAR Hq05 OS=Haemaphysalis qinghaiensis OX=297592 PE=2 SV=1	8	3	0.1788	19785.5	7.59
23	tr|A0MVX0|A0MVX0_AMBAM Heme lipoprotein OS=Amblyomma americanum OX=6943 PE=2 SV=2	6	3	0.0142	177036	6.29
24	tr|A0A034WXH7|A0A034WXH7_RHIMP Vitellogenin 4 (Fragment) OS=Rhipicephalus microplus OX=6941 PE=4 SV=1	5	3	0.0367	108474	6.4
25	tr|A0A0S3Q1T5|A0A0S3Q1T5_HAELO Leucine-rich repeat containing protein OS=Haemaphysalis longicornis OX=44386 GN=lrr PE=2 SV=1	4	3	0.086	35247.7	5.4
26	tr|B5ABL8|B5ABL8_DERVA Hemelipoglycoprotein 2 (Fragment) OS=Dermacentor variabilis OX=34621 PE=2 SV=1	4	3	0.0154	170802	6.43
27	tr|A0A131XQ28|A0A131XQ28_9ACAR Putative heat shock protein (Fragment) OS=Hyalomma excavatum OX=257692 PE=2 SV=1	3	3	0.0633	71050.5	5.44
28	tr|A0A131Y252|A0A131Y252_IXORI Histone H4 (Fragment) OS=Ixodes ricinus OX=34613 PE=2 SV=1	3	3	0.2885	11481.3	11.36
29	tr|A0A131YZT0|A0A131YZT0_RHIAP Peptidyl-prolyl cis-trans isomerase OS=Rhipicephalus appendiculatus OX=34631 PE=3 SV=1	3	3	0.1212	17781.1	9.08
30	tr|A0A1Z5L684|A0A1Z5L684_ORNMO PH and SEC7 domain-containing protein 3 (Fragment) OS=Ornithodoros moubata OX=6938 PE=3 SV=1	3	3	0.1306	28075.1	4.79
31	tr|A0A224YWE5|A0A224YWE5_9ACAR ATP synthase subunit alpha OS=Rhipicephalus zambeziensis OX=60191 PE=3 SV=1	3	3	0.0486	59822.3	9.12
32	tr|A1IIA9|A1IIA9_HAELO Metalloprotease OS=Haemaphysalis longicornis OX=44386 GN=hlESTMP1 PE=2 SV=1	3	3	0.0393	54891.1	8.75
33	tr|Q75Q63|Q75Q63_HAELO Serpin-2 OS=Haemaphysalis longicornis OX=44386 GN=HLS2 PE=2 SV=1	3	3	0.0829	43822.6	5.65
34	tr|L7LY25|L7LY25_9ACAR Putative rho gtpase binding protein OS=Rhipicephalus pulchellus OX=72859 PE=2 SV=1	4	2	0.014	114087	8.2
35	tr|A0A023G2V5|A0A023G2V5_9ACAR Putative secreted protein OS=Amblyomma triste OX=251400 PE=2 SV=1	3	2	0.1265	17726.4	8.87
36	tr|A0A023GA89|A0A023GA89_9ACAR Putative lipocalin-5 1 OS=Amblyomma triste OX=251400 PE=2 SV=1	3	2	0.0874	20333.8	4.31
37	tr|A0A034WWN4|A0A034WWN4_RHIMP Lipocalin 50 (Fragment) OS=Rhipicephalus microplus OX=6941 PE=4 SV=1	3	2	0.0599	18721.2	4.79
38	tr|G3BJU6|G3BJU6_HAELO Immunogenic protein OS=Haemaphysalis longicornis OX=44386 PE=2 SV=1	3	2	0.1285	19984.5	5.86
39	tr|L7S6B3|L7S6B3_HAELO Glutathione peroxidase OS=Haemaphysalis longicornis OX=44386 PE=2 SV=1	3	2	0.0852	25006.1	7.61
40	tr|A0A023FL50|A0A023FL50_9ACAR Putative heat shock protein hsp 90-alpha isoform 1 (Fragment) OS=Amblyomma cajennense OX=34607 PE=2 SV=1	2	2	0.0299	84490.7	4.95
41	tr|A0A023FYT6|A0A023FYT6_9ACAR Putative salivary lipid OS=Amblyomma parvum OX=251391 PE=2 SV=1	2	2	0.0726	20219	8.2
42	tr|A0A023GNI6|A0A023GNI6_9ACAR Putative alpha-2-macroglobulin-like protein OS=Amblyomma triste OX=251400 PE=2 SV=1	2	2	0.0135	170016	4.88
43	tr|A0A0C9QZX5|A0A0C9QZX5_AMBAM Putative calmodulin OS=Amblyomma americanum OX=6943 PE=2 SV=1	2	2	0.0738	16810.4	4.09
44	tr|A0A0C9RR81|A0A0C9RR81_AMBAM Putative neutral endopeptidase-like protein OS=Amblyomma americanum OX=6943 PE=2 SV=1	2	2	0.0365	44386	6.22
45	tr|A0A0K8RGI0|A0A0K8RGI0_IXORI Putative 40s ribosomal protein s9 OS=Ixodes ricinus OX=34613 PE=2 SV=1	2	2	0.0885	22603	10.54
46	tr|A0A131XKS8|A0A131XKS8_9ACAR Putative cd73 ecto-5'-nucleotidase OS=Hyalomma excavatum OX=257692 PE=2 SV=1	2	2	0.0233	70933	5.13
47	tr|A0A131Y6E4|A0A131Y6E4_IXORI Histone H2B (Fragment) OS=Ixodes ricinus OX=34613 PE=2 SV=1	2	2	0.1141	16740.3	10.62
48	tr|A0A131Y7D2|A0A131Y7D2_IXORI Putative 40s ribosomal protein s27a (Fragment) OS=Ixodes ricinus OX=34613 PE=2 SV=1	2	2	0.1392	18190	9.76
49	tr|A0A147B901|A0A147B901_9ACAR Alpha 2 macroglobulin splice variant 1 (Fragment) OS=Carios mimon OX=360319 PE=4 SV=1	2	2	0.0433	32477.9	5.07
50	tr|A0A147BA05|A0A147BA05_9ACAR Tropomyosin isoform a (Fragment) OS=Carios mimon OX=360319 PE=3 SV=1	2	2	0.0754	29168.2	4.74
51	tr|A0A147BG51|A0A147BG51_IXORI Putative microtubule-associated protein futsch (Fragment) OS=Ixodes ricinus OX=34613 PE=4 SV=1	2	2	0.0088	208568	5.24
52	tr|A0A147BJI2|A0A147BJI2_IXORI Putative gap-pol polyprotein (Fragment) OS=Ixodes ricinus OX=34613 PE=4 SV=1	2	2	0.0181	130605	8.87
53	tr|A0A1E1XAU4|A0A1E1XAU4_9ACAR Putative midgut cysteine proteinase (Fragment) OS=Amblyomma aureolatum OX=187763 PE=2 SV=1	2	2	0.0305	62505.9	5.74
54	tr|A0A1Z5LD98|A0A1Z5LD98_ORNMO Flavin reductase NADPH (Fragment) OS=Ornithodoros moubata OX=6938 PE=4 SV=1	2	2	0.1408	21980.8	6.49
55	tr|A0A224YLY0|A0A224YLY0_9ACAR Midgut cysteine proteinase 2 OS=Rhipicephalus zambeziensis OX=60191 PE=3 SV=1	2	2	0.025	63394.9	5.99
56	tr|A0A224Z9G4|A0A224Z9G4_9ACAR Sulfotransferase OS=Rhipicephalus zambeziensis OX=60191 PE=4 SV=1	2	2	0.0776	23426.8	9.79
57	tr|A0A240EVW1|A0A240EVW1_9ACAR Histone H3 (Fragment) OS=Hyalomma scupense OX=1260755 GN=H3 PE=3 SV=1	2	2	0.1573	9894.46	11.25
58	tr|A1IHG0|A1IHG0_HAELO Longipain OS=Haemaphysalis longicornis OX=44386 GN=HlCath PE=2 SV=1	2	2	0.0587	38152.7	5.75
59	tr|B7PHK4|B7PHK4_IXOSC Beta-tubulin, putative OS=Ixodes scapularis OX=6945 GN=8029064 PE=3 SV=1	2	2	0.0667	34169.3	4.79
60	tr|B7PKP9|B7PKP9_IXOSC Glyceraldehyde-3-phosphate dehydrogenase OS=Ixodes scapularis OX=6945 GN=8053012 PE=3 SV=1	2	2	0.0659	36008.8	7.68
61	tr|B7PNZ1|B7PNZ1_IXOSC Cis-prenyltransferase, putative OS=Ixodes scapularis OX=6945 GN=8051188 PE=4 SV=1	2	2	0.0688	25299.8	9.61
62	tr|G3MGB9|G3MGB9_9ACAR Glyceraldehyde-3-phosphate dehydrogenase (Fragment) OS=Amblyomma maculatum OX=34609 PE=2 SV=1	2	2	0.0492	44444.6	8.52
63	tr|G3MLD9|G3MLD9_9ACAR Peptidyl-prolyl cis-trans isomerase OS=Amblyomma maculatum OX=34609 PE=2 SV=1	2	2	0.0588	21943.1	8.36
64	tr|G8C7A0|G8C7A0_HAELO Lysosomal acid phosphatase OS=Haemaphysalis longicornis OX=44386 PE=2 SV=1	2	2	0.0539	42449.8	6.23
65	tr|L7MG67|L7MG67_9ACAR Putative beta-n-acetylhexosaminidase (Fragment) OS=Rhipicephalus pulchellus OX=72859 PE=2 SV=1	2	2	0.0327	65434.9	6.73
66	tr|V5GG88|V5GG88_IXORI Putative chorion peroxidase OS=Ixodes ricinus OX=34613 PE=2 SV=1	2	2	0.0246	90883.4	6.32
67	tr|V5I143|V5I143_IXORI Putative heat shock protein 68 (Fragment) OS=Ixodes ricinus OX=34613 PE=2 SV=1	2	2	0.0407	67961.3	6.18
68	tr|A0A023FNV3|A0A023FNV3_9ACAR Uncharacterized protein (Fragment) OS=Amblyomma cajennense OX=34607 PE=2 SV=1	4	1	0.0417	21403.5	9.48
69	tr|V5HAD7|V5HAD7_IXORI Uncharacterized protein (Fragment) OS=Ixodes ricinus OX=34613 PE=2 SV=1	4	1	0.0408	26702.2	8.22
70	tr|A0A023G646|A0A023G646_9ACAR Putative arylsulfatase b ixodes scapularis arylsulfatase b OS=Amblyomma triste OX=251400 PE=2 SV=1	3	1	0.0251	49090.5	8.59
71	tr|A0A131XI68|A0A131XI68_9ACAR Putative nuclear exosomal rna helicase mtr4 dead-box superfamily protein (Fragment) OS=Hyalomma excavatum OX=257692 PE=2 SV=1	3	1	0.0116	116883	5.69
72	tr|A0A1E1XNR5|A0A1E1XNR5_9ACAR Putative conserved secreted protein (Fragment) OS=Amblyomma sculptum OX=1581419 PE=2 SV=1	3	1	0.068	16362.6	6.05
73	tr|A0A1Z5L0J3|A0A1Z5L0J3_ORNMO Aquaporin (Fragment) OS=Ornithodoros moubata OX=6938 PE=3 SV=1	3	1	0.0124	55026.2	6.29
74	tr|A0A293LFZ2|A0A293LFZ2_ORNER Uncharacterized protein (Fragment) OS=Ornithodoros erraticus OX=265619 PE=4 SV=1	3	1	0.0056	137805	6.28
75	tr|A0A2R5L5A1|A0A2R5L5A1_9ACAR Putative ataxin-10 (Fragment) OS=Ornithodoros turicata OX=34597 PE=4 SV=1	3	1	0.0179	49314.4	5.3
76	tr|A0A2R5LJF6|A0A2R5LJF6_9ACAR Putative coiled-coil domain-containing protein 93 (Fragment) OS=Ornithodoros turicata OX=34597 PE=4 SV=1	3	1	0.0119	67292.7	6.33
77	tr|V5I1U8|V5I1U8_IXORI Uncharacterized protein OS=Ixodes ricinus OX=34613 PE=2 SV=1	3	1	0.0352	30867.9	9.08
78	tr|A0A023FEZ7|A0A023FEZ7_9ACAR Putative secreted mucin OS=Amblyomma cajennense OX=34607 PE=2 SV=1	2	1	0.0677	15230.8	9.83
79	tr|A0A023FYG6|A0A023FYG6_9ACAR ATP synthase-coupling factor 6, mitochondrial OS=Amblyomma parvum OX=251391 PE=2 SV=1	2	1	0.0826	12218.9	8.51
80	tr|A0A023GNM0|A0A023GNM0_9ACAR Putative signal transducer (Fragment) OS=Amblyomma triste OX=251400 PE=2 SV=1	2	1	0.0161	58553.8	6.63
81	tr|A0A0K8RI49|A0A0K8RI49_IXORI Histone H2A OS=Ixodes ricinus OX=34613 PE=2 SV=1	2	1	0.0703	13449.5	10.58
82	tr|A0A131YKF0|A0A131YKF0_RHIAP Carboxylic ester hydrolase OS=Rhipicephalus appendiculatus OX=34631 PE=3 SV=1	2	1	0.0143	62078.6	4.8
83	tr|A0A131YQ62|A0A131YQ62_RHIAP Lipocalin OS=Rhipicephalus appendiculatus OX=34631 PE=4 SV=1	2	1	0.0595	20592	5.04
84	tr|A0A131YWF1|A0A131YWF1_RHIAP Translation initiation factor IF-2 OS=Rhipicephalus appendiculatus OX=34631 PE=3 SV=1	2	1	0.0142	78576.2	6.89
85	tr|A0A131Z0H8|A0A131Z0H8_RHIAP E3 ubiquitin-protein ligase TRIP12 OS=Rhipicephalus appendiculatus OX=34631 PE=4 SV=1	2	1	0.0051	190752	6.41
86	tr|A0A131Z158|A0A131Z158_RHIAP Antigen p97 (Melanoma associated) OS=Rhipicephalus appendiculatus OX=34631 PE=4 SV=1	2	1	0.0088	89637.2	7.09
87	tr|A0A147BL54|A0A147BL54_IXORI Putative tick transposon (Fragment) OS=Ixodes ricinus OX=34613 PE=4 SV=1	2	1	0.0091	85757.4	9.66
88	tr|A0A1E1X7C6|A0A1E1X7C6_9ACAR Putative arylsulfatase b (Fragment) OS=Amblyomma aureolatum OX=187763 PE=2 SV=1	2	1	0.0233	53307.9	6.5
89	tr|A0A1E1XQZ9|A0A1E1XQZ9_9ACAR Putative organic cation transporter protein (Fragment) OS=Amblyomma sculptum OX=1581419 PE=2 SV=1	2	1	0.078	15977.7	5.6
90	tr|A0A1Z5L5I1|A0A1Z5L5I1_ORNMO Fibrinogen (Fragment) OS=Ornithodoros moubata OX=6938 PE=3 SV=1	2	1	0.007	114521	9.3
91	tr|A0A224YDK9|A0A224YDK9_9ACAR Uncharacterized protein OS=Rhipicephalus zambeziensis OX=60191 PE=4 SV=1	2	1	0.0281	35176.8	9.22
92	tr|A0A224YRN0|A0A224YRN0_9ACAR Innexin OS=Rhipicephalus zambeziensis OX=60191 GN=inx PE=3 SV=1	2	1	0.0156	44234	8.51
93	tr|A0A293MPS9|A0A293MPS9_ORNER 60S ribosomal protein L13 (Fragment) OS=Ornithodoros erraticus OX=265619 PE=3 SV=1	2	1	0.0566	18735.7	11.41
94	tr|A0A2R5LL78|A0A2R5LL78_9ACAR Putative 6-phosphogluconate dehydrogenase (Fragment) OS=Ornithodoros turicata OX=34597 PE=4 SV=1	2	1	0.0125	52282.2	6.57
95	tr|B7P2A2|B7P2A2_IXOSC Phosphofurin acidic cluster sorting protein, putative (Fragment) (Fragment) OS=Ixodes scapularis OX=6945 GN=8023558 PE=4 SV=1	2	1	0.008	96969.4	8.94
96	tr|B7PLE4|B7PLE4_IXOSC Gustatory receptor OS=Ixodes scapularis OX=6945 GN=8051807 PE=4 SV=1	2	1	0.0152	44536.8	8.97
97	tr|L7LS09|L7LS09_9ACAR Putative bitil peptide OS=Rhipicephalus pulchellus OX=72859 PE=2 SV=1	2	1	0.0667	17629.6	4.58
98	tr|L7LYK6|L7LYK6_9ACAR Putative acyl-coa synthetase OS=Rhipicephalus pulchellus OX=72859 PE=2 SV=1	2	1	0.0169	66783.8	7.58
99	tr|L7MBH1|L7MBH1_9ACAR Putative beta-tubulin cofactor d protein (Fragment) OS=Rhipicephalus pulchellus OX=72859 PE=2 SV=1	2	1	0.0108	133759	5.77
100	tr|L7MBT6|L7MBT6_9ACAR Putative amblyomma 40-33 family member OS=Rhipicephalus pulchellus OX=72859 PE=2 SV=1	2	1	0.0314	25058.7	6.59
101	tr|L7MJE8|L7MJE8_9ACAR Putative 8.9 kDa family member (Fragment) OS=Rhipicephalus pulchellus OX=72859 PE=2 SV=1	2	1	0.0223	31185.6	9.05
102	tr|V5IJZ7|V5IJZ7_IXORI Putative 1-hydroxypyrene sulfotransferase (Fragment) OS=Ixodes ricinus OX=34613 PE=2 SV=1	2	1	0.0225	35480.4	6.11
103	tr|A0A023FHC3|A0A023FHC3_9ACAR Putative glycine-rich cell wall structural protein (Fragment) OS=Amblyomma cajennense OX=34607 PE=2 SV=1	1	1	0.04	26094.9	6.91
104	tr|A0A023FIH6|A0A023FIH6_9ACAR Putative staufen (Fragment) OS=Amblyomma cajennense OX=34607 PE=2 SV=1	1	1	0.0287	36829.6	5.54
105	tr|A0A023FIH9|A0A023FIH9_9ACAR Putative aldehyde dehydrogenase (Fragment) OS=Amblyomma cajennense OX=34607 PE=2 SV=1	1	1	0.0535	32455.5	6.37
106	tr|A0A023FK69|A0A023FK69_9ACAR Putative aspartyl beta-hydroxylase OS=Amblyomma cajennense OX=34607 PE=2 SV=1	1	1	0.0244	27873.6	8.28
107	tr|A0A023FKA9|A0A023FKA9_9ACAR Uncharacterized protein (Fragment) OS=Amblyomma cajennense OX=34607 PE=2 SV=1	1	1	0.0593	28610.3	4.9
108	tr|A0A023FMM6|A0A023FMM6_9ACAR Putative secreted salivary gland peptide OS=Amblyomma cajennense OX=34607 PE=2 SV=1	1	1	0.0805	13933.7	8.79
109	tr|A0A023FN97|A0A023FN97_9ACAR Catalase OS=Amblyomma cajennense OX=34607 PE=2 SV=1	1	1	0.014	57111.7	7.7
110	tr|A0A023FP87|A0A023FP87_9ACAR Uncharacterized protein (Fragment) OS=Amblyomma cajennense OX=34607 PE=2 SV=1	1	1	0.0192	40559.3	8.55
111	tr|A0A023FQ30|A0A023FQ30_9ACAR Putative ixodegrins large 9 (Fragment) OS=Amblyomma cajennense OX=34607 PE=2 SV=1	1	1	0.0519	14198.4	4.77
112	tr|A0A023FQV7|A0A023FQV7_9ACAR Putative lipocalin-2 1 OS=Amblyomma cajennense OX=34607 PE=2 SV=1	1	1	0.0343	23466.2	5.73
113	tr|A0A023FU84|A0A023FU84_9ACAR Ribosomal protein L15 OS=Amblyomma parvum OX=251391 PE=2 SV=1	1	1	0.0343	24392.2	11.36
114	tr|A0A023FW84|A0A023FW84_9ACAR Putative molecular chaperone ixodes scapularis molecular chaperone OS=Amblyomma parvum OX=251391 PE=2 SV=1	1	1	0.0294	36329.5	9.45
115	tr|A0A023FWH6|A0A023FWH6_9ACAR Putative cdk activating kin OS=Amblyomma parvum OX=251391 PE=2 SV=1	1	1	0.0213	38496.5	8.35
116	tr|A0A023FWK4|A0A023FWK4_9ACAR Putative cathepsin l-like cysteine proteinase b OS=Amblyomma parvum OX=251391 PE=2 SV=1	1	1	0.0328	37527.3	5.51
117	tr|A0A023FYH2|A0A023FYH2_9ACAR Uncharacterized protein OS=Amblyomma parvum OX=251391 PE=2 SV=1	1	1	0.04	29707.6	4.98
118	tr|A0A023G0B3|A0A023G0B3_9ACAR Putative ciboulot (Fragment) OS=Amblyomma parvum OX=251391 PE=2 SV=1	1	1	0.0432	18468.2	6.19
119	tr|A0A023G375|A0A023G375_9ACAR Putative secreted protein OS=Amblyomma triste OX=251400 PE=2 SV=1	1	1	0.0419	24042.1	5.2
120	tr|A0A023G745|A0A023G745_9ACAR Putative lipocalin-2 1 (Fragment) OS=Amblyomma triste OX=251400 PE=2 SV=1	1	1	0.0414	19051.8	4.37
121	tr|A0A023G774|A0A023G774_9ACAR Putative juvenile hormone acid methyltransferase (Fragment) OS=Amblyomma triste OX=251400 PE=2 SV=1	1	1	0.0236	34023.9	6.72
122	tr|A0A023G8F8|A0A023G8F8_9ACAR Cystatin OS=Amblyomma triste OX=251400 PE=2 SV=1	1	1	0.093	14188	5.84
123	tr|A0A023G9R9|A0A023G9R9_9ACAR Putative lipocalin OS=Amblyomma triste OX=251400 PE=2 SV=1	1	1	0.039	23530.7	9.56
124	tr|A0A023GAD3|A0A023GAD3_9ACAR Putative lipocalin-5 1 OS=Amblyomma triste OX=251400 PE=2 SV=1	1	1	0.038	20638.1	4.29
125	tr|A0A023GAE7|A0A023GAE7_9ACAR Putative secreted protein OS=Amblyomma triste OX=251400 PE=2 SV=1	1	1	0.0288	34042.1	4.89
126	tr|A0A023GAM9|A0A023GAM9_9ACAR Putative peptidyl-trna hydrolase OS=Amblyomma triste OX=251400 PE=2 SV=1	1	1	0.0303	22514.3	10.7
127	tr|A0A023GBJ2|A0A023GBJ2_9ACAR Putative scy1-like protein 2 OS=Amblyomma triste OX=251400 PE=2 SV=1	1	1	0.0182	41674.7	9.32
128	tr|A0A023GBS8|A0A023GBS8_9ACAR Putative mitochondrial gtpase (Fragment) OS=Amblyomma triste OX=251400 PE=2 SV=1	1	1	0.0217	45470.8	5.66
129	tr|A0A023GC39|A0A023GC39_9ACAR Putative phosphatidylinositol transfer protein pdr16 OS=Amblyomma triste OX=251400 PE=2 SV=1	1	1	0.0266	31105.7	5.95
130	tr|A0A023GCM4|A0A023GCM4_9ACAR Putative dehydrogenase kinase OS=Amblyomma triste OX=251400 PE=2 SV=1	1	1	0.0231	49058.6	7.19
131	tr|A0A023GE86|A0A023GE86_9ACAR Putative secreted protein 55 (Fragment) OS=Amblyomma triste OX=251400 PE=2 SV=1	1	1	0.0126	78508.8	5.82
132	tr|A0A023GE89|A0A023GE89_9ACAR Putative secreted protein OS=Amblyomma triste OX=251400 PE=2 SV=1	1	1	0.0409	24689.3	9.35
133	tr|A0A023GEH6|A0A023GEH6_9ACAR Putative thyropin OS=Amblyomma triste OX=251400 PE=2 SV=1	1	1	0.0227	28386.1	7
134	tr|A0A023GFD5|A0A023GFD5_9ACAR Carboxypeptidase (Fragment) OS=Amblyomma triste OX=251400 PE=2 SV=1	1	1	0.0138	56827.1	4.88
135	tr|A0A023GFN6|A0A023GFN6_9ACAR Putative maverick c-int (Fragment) OS=Amblyomma triste OX=251400 PE=2 SV=1	1	1	0.0189	42305.2	10.05
136	tr|A0A023GHU8|A0A023GHU8_9ACAR Putative glycolate oxidase OS=Amblyomma triste OX=251400 PE=2 SV=1	1	1	0.0272	31739	9
137	tr|A0A023GIB3|A0A023GIB3_9ACAR Putative acetyl-coa acetyltransferase (Fragment) OS=Amblyomma triste OX=251400 PE=2 SV=1	1	1	0.0283	34148.3	8.97
138	tr|A0A023GJ97|A0A023GJ97_9ACAR Putative obg family gtpase cgta (Fragment) OS=Amblyomma triste OX=251400 PE=2 SV=1	1	1	0.025	26410	7.84
139	tr|A0A023GMU7|A0A023GMU7_9ACAR Putative vitellogenin-2 OS=Amblyomma triste OX=251400 PE=2 SV=1	1	1	0.0273	33280.8	5.59
140	tr|A0A034WXB7|A0A034WXB7_RHIMP Thyropin 3 OS=Rhipicephalus microplus OX=6941 PE=4 SV=1	1	1	0.0366	20901.4	6.35
141	tr|A0A034WXJ2|A0A034WXJ2_RHIMP Secreted protein 33 (Fragment) OS=Rhipicephalus microplus OX=6941 PE=4 SV=1	1	1	0.0177	37794.8	8.19
142	tr|A0A090X7E2|A0A090X7E2_IXORI Putative zinc carboxypeptidase OS=Ixodes ricinus OX=34613 PE=2 SV=1	1	1	0.0478	40998.1	9.2
143	tr|A0A090X7M1|A0A090X7M1_IXORI Putative tick transposon OS=Ixodes ricinus OX=34613 PE=2 SV=1	1	1	0.0281	45522.1	9.49
144	tr|A0A090X8A8|A0A090X8A8_IXORI Putative ribosomal protein l43 (Fragment) OS=Ixodes ricinus OX=34613 PE=2 SV=1	1	1	0.0368	21206.8	11.49
145	tr|A0A090X8R2|A0A090X8R2_IXORI Putative p-14 hm (Fragment) OS=Ixodes ricinus OX=34613 PE=2 SV=1	1	1	0.0162	62246.5	6.36
146	tr|A0A090X960|A0A090X960_IXORI Putative lipocalin OS=Ixodes ricinus OX=34613 PE=2 SV=1	1	1	0.0543	15311.4	4.62
147	tr|A0A090XAB0|A0A090XAB0_IXORI Uncharacterized protein (Fragment) OS=Ixodes ricinus OX=34613 PE=2 SV=1	1	1	0.0392	17972.9	8.67
148	tr|A0A090XB43|A0A090XB43_IXORI Putative crack-1 is transposable element (Fragment) OS=Ixodes ricinus OX=34613 PE=2 SV=1	1	1	0.04	19726.7	8.79
149	tr|A0A090XEE2|A0A090XEE2_IXORI Putative reverse transcriptase-like protein (Fragment) OS=Ixodes ricinus OX=34613 PE=2 SV=1	1	1	0.0581	27666	9.65
150	tr|A0A0C9R2S2|A0A0C9R2S2_AMBAM Putative soluble epoxide hydrolase (Fragment) OS=Amblyomma americanum OX=6943 PE=2 SV=1	1	1	0.019	42934.4	9.74
151	tr|A0A0C9SBM3|A0A0C9SBM3_AMBAM Putative transcriptional regulator (Fragment) OS=Amblyomma americanum OX=6943 PE=2 SV=1	1	1	0.0391	22646	9.91
152	tr|A0A0C9SCD6|A0A0C9SCD6_AMBAM Putative rna binding protein OS=Amblyomma americanum OX=6943 PE=2 SV=1	1	1	0.028	43547.7	6.31
153	tr|A0A0C9SDD7|A0A0C9SDD7_AMBAM Putative secreted protein OS=Amblyomma americanum OX=6943 PE=2 SV=1	1	1	0.0656	13003.8	9.46
154	tr|A0A0E9Y366|A0A0E9Y366_AMBAM Serine protease inhibitor (Fragment) OS=Amblyomma americanum OX=6943 PE=3 SV=1	1	1	0.0476	20430.5	8.24
155	tr|A0A0K8R4D1|A0A0K8R4D1_IXORI Putative metalloprotease OS=Ixodes ricinus OX=34613 PE=2 SV=1	1	1	0.0117	57837.3	6.35
156	tr|A0A0K8R4I9|A0A0K8R4I9_IXORI Putative salivary lipocalin OS=Ixodes ricinus OX=34613 PE=2 SV=1	1	1	0.0295	26970.7	5.27
157	tr|A0A0K8R510|A0A0K8R510_IXORI Thioredoxin OS=Ixodes ricinus OX=34613 PE=2 SV=1	1	1	0.0857	11837.5	4.88
158	tr|A0A0K8R7B1|A0A0K8R7B1_IXORI Putative glutathione s-transferase 1 OS=Ixodes ricinus OX=34613 PE=2 SV=1	1	1	0.0287	27787.7	5.19
159	tr|A0A0K8R880|A0A0K8R880_IXORI Putative p32 protein OS=Ixodes ricinus OX=34613 PE=2 SV=1	1	1	0.0333	24205.8	6.9
160	tr|A0A0K8R886|A0A0K8R886_IXORI Putative salivary lipocalin OS=Ixodes ricinus OX=34613 PE=2 SV=1	1	1	0.057	22169.3	9.41
161	tr|A0A0K8RC80|A0A0K8RC80_IXORI Putative metalloprotease OS=Ixodes ricinus OX=34613 PE=2 SV=1	1	1	0.0139	49315.7	6.23
162	tr|A0A0K8RDP1|A0A0K8RDP1_IXORI Uncharacterized protein OS=Ixodes ricinus OX=34613 PE=2 SV=1	1	1	0.0978	10280.7	5.58
163	tr|A0A0K8REV5|A0A0K8REV5_IXORI Putative chaperonin subunit OS=Ixodes ricinus OX=34613 PE=2 SV=1	1	1	0.0777	11360.8	12.21
164	tr|A0A0K8RF92|A0A0K8RF92_IXORI Putative salp15 OS=Ixodes ricinus OX=34613 PE=2 SV=1	1	1	0.0714	10802.8	8.88
165	tr|A0A0K8RHI9|A0A0K8RHI9_IXORI Putative selenoprotein OS=Ixodes ricinus OX=34613 PE=2 SV=1	1	1	0.06	17290	8.96
166	tr|A0A0K8RHP2|A0A0K8RHP2_IXORI Putative epoxide hydrolase 1 like protein OS=Ixodes ricinus OX=34613 PE=2 SV=1	1	1	0.0145	61245.2	9.57
167	tr|A0A0K8RID1|A0A0K8RID1_IXORI Putative salivary kunitz domain protein OS=Ixodes ricinus OX=34613 PE=2 SV=1	1	1	0.05	13793.3	8.04
168	tr|A0A0K8RLS4|A0A0K8RLS4_IXORI Pyruvate dehydrogenase E1 component subunit alpha OS=Ixodes ricinus OX=34613 PE=2 SV=1	1	1	0.0278	43509	7.55
169	tr|A0A0K8RMV8|A0A0K8RMV8_IXORI Annexin (Fragment) OS=Ixodes ricinus OX=34613 PE=2 SV=1	1	1	0.0818	17146.2	4.81
170	tr|A0A0K8RQN0|A0A0K8RQN0_IXORI Putative delta-1-pyrroline-5-carboxylate dehydrogenase (Fragment) OS=Ixodes ricinus OX=34613 PE=2 SV=1	1	1	0.0262	67583.4	9.02
171	tr|A0A131X9H0|A0A131X9H0_9ACAR Putative gtp-binding adp-ribosylation factor arf1 OS=Hyalomma excavatum OX=257692 PE=2 SV=1	1	1	0.0385	25789.4	8.8
172	tr|A0A131X9P3|A0A131X9P3_9ACAR Putative conserved secreted protein (Fragment) OS=Hyalomma excavatum OX=257692 PE=2 SV=1	1	1	0.0051	129323	6.95
173	tr|A0A131XAC1|A0A131XAC1_9ACAR Putative karyopherin importin beta 3 (Fragment) OS=Hyalomma excavatum OX=257692 PE=2 SV=1	1	1	0.0109	121357	4.94
174	tr|A0A131XBN9|A0A131XBN9_9ACAR Uncharacterized protein OS=Hyalomma excavatum OX=257692 PE=2 SV=1	1	1	0.0108	70170	5.18
175	tr|A0A131XBV6|A0A131XBV6_9ACAR Putative tyrosine protein phosphatase non-receptor type OS=Hyalomma excavatum OX=257692 PE=2 SV=1	1	1	0.0047	187665	5.7
176	tr|A0A131XFT6|A0A131XFT6_9ACAR Putative dna-binding bright/brcaa1/rbp1 OS=Hyalomma excavatum OX=257692 PE=2 SV=1	1	1	0.021	53894.1	6.64
177	tr|A0A131XH40|A0A131XH40_9ACAR Putative vegetative cell wall protein gp1 (Fragment) OS=Hyalomma excavatum OX=257692 PE=2 SV=1	1	1	0.016	45793.2	12.23
178	tr|A0A131XHL7|A0A131XHL7_9ACAR Putative chromatin remodeling complex wstf-iswi small subunit (Fragment) OS=Hyalomma excavatum OX=257692 PE=2 SV=1	1	1	0.0049	293355	5.98
179	tr|A0A131XJF4|A0A131XJF4_9ACAR Uncharacterized protein (Fragment) OS=Hyalomma excavatum OX=257692 PE=2 SV=1	1	1	0.0119	65162.2	6.49
180	tr|A0A131XKE7|A0A131XKE7_9ACAR 40S ribosomal protein S3a OS=Hyalomma excavatum OX=257692 PE=2 SV=1	1	1	0.0296	30056.8	9.78
181	tr|A0A131XKZ9|A0A131XKZ9_9ACAR Putative monocarboxylate transporter OS=Hyalomma excavatum OX=257692 PE=2 SV=1	1	1	0.0111	77126.5	7.51
182	tr|A0A131XLF4|A0A131XLF4_9ACAR Putative collagen alpha-2iv chain (Fragment) OS=Hyalomma excavatum OX=257692 PE=2 SV=1	1	1	0.0067	176297	5.99
183	tr|A0A131XLI8|A0A131XLI8_9ACAR Putative regulator of nuclear mrna (Fragment) OS=Hyalomma excavatum OX=257692 PE=2 SV=1	1	1	0.0082	107307	6.11
184	tr|A0A131XM69|A0A131XM69_9ACAR Putative sulfotransferase (Fragment) OS=Hyalomma excavatum OX=257692 PE=2 SV=1	1	1	0.0261	35593.3	5.87
185	tr|A0A131XMC6|A0A131XMC6_9ACAR Putative phosphatidylinositol 3-kinase catalytic subunit (Fragment) OS=Hyalomma excavatum OX=257692 PE=2 SV=1	1	1	0.0068	100657	8.28
186	tr|A0A131XMH3|A0A131XMH3_9ACAR Putative collagen alpha-1iv chain-like protein (Fragment) OS=Hyalomma excavatum OX=257692 PE=2 SV=1	1	1	0.0192	50434.5	9
187	tr|A0A131XS83|A0A131XS83_IXORI Putative ubiquitin carboxyl-terminal hydrolase 33-like isoform x1 OS=Ixodes ricinus OX=34613 PE=2 SV=1	1	1	0.0079	107885	5.57
188	tr|A0A131XSA3|A0A131XSA3_IXORI Uncharacterized protein (Fragment) OS=Ixodes ricinus OX=34613 PE=2 SV=1	1	1	0.0267	39518.9	9.83
189	tr|A0A131XW43|A0A131XW43_IXORI mRNA-capping enzyme OS=Ixodes ricinus OX=34613 PE=2 SV=1	1	1	0.0134	68117.4	8.46
190	tr|A0A131XYZ0|A0A131XYZ0_IXORI Putative rho-associated coiled-coil (Fragment) OS=Ixodes ricinus OX=34613 PE=2 SV=1	1	1	0.0093	94976	6.24
191	tr|A0A131XZ26|A0A131XZ26_IXORI Putative trna-specific adenosine deaminase 1 (Fragment) OS=Ixodes ricinus OX=34613 PE=2 SV=1	1	1	0.0223	44256.2	9.28
192	tr|A0A131XZS1|A0A131XZS1_IXORI Putative phosphatidylinositol transfer protein sec14 OS=Ixodes ricinus OX=34613 PE=2 SV=1	1	1	0.0177	45078.9	5.37
193	tr|A0A131Y086|A0A131Y086_IXORI GTP-binding nuclear protein OS=Ixodes ricinus OX=34613 PE=2 SV=1	1	1	0.0498	25212.5	6.22
194	tr|A0A131Y250|A0A131Y250_IXORI Triosephosphate isomerase OS=Ixodes ricinus OX=34613 PE=2 SV=1	1	1	0.0403	27082.8	8.1
195	tr|A0A131Y6V5|A0A131Y6V5_IXORI Putative e3 ubiquitin ligase OS=Ixodes ricinus OX=34613 PE=2 SV=1	1	1	0.0208	53117.2	9.88
196	tr|A0A131YA05|A0A131YA05_IXORI Protein disulfide isomerase prolyl 4-hydroxylase beta subunit OS=Ixodes ricinus OX=34613 PE=2 SV=1	1	1	0.0122	63853.3	8.66
197	tr|A0A131YB47|A0A131YB47_IXORI Putative nucleolar protein 58 (Fragment) OS=Ixodes ricinus OX=34613 PE=2 SV=1	1	1	0.0111	67703.7	7.16
198	tr|A0A131YDE1|A0A131YDE1_RHIAP TIL domain containing protein OS=Rhipicephalus appendiculatus OX=34631 PE=4 SV=1	1	1	0.0391	14922.5	9.37
199	tr|A0A131YEA3|A0A131YEA3_RHIAP Uncharacterized protein OS=Rhipicephalus appendiculatus OX=34631 PE=4 SV=1	1	1	0.0538	20397.4	9.04
200	tr|A0A131YGI1|A0A131YGI1_RHIAP Ypt/rab gtpase activating protein OS=Rhipicephalus appendiculatus OX=34631 PE=4 SV=1	1	1	0.0046	195482	6
201	tr|A0A131YGN8|A0A131YGN8_RHIAP Myosin heavy chain OS=Rhipicephalus appendiculatus OX=34631 PE=3 SV=1	1	1	0.004	227772	5.42
202	tr|A0A131YJK2|A0A131YJK2_RHIAP Protein maelstrom OS=Rhipicephalus appendiculatus OX=34631 PE=4 SV=1	1	1	0.0182	61161.3	6.03
203	tr|A0A131YKR4|A0A131YKR4_RHIAP Oxysterol-binding protein OS=Rhipicephalus appendiculatus OX=34631 PE=3 SV=1	1	1	0.0104	73986.8	5.39
204	tr|A0A131YL09|A0A131YL09_RHIAP Pancreatic trypsin inhibitor OS=Rhipicephalus appendiculatus OX=34631 PE=4 SV=1	1	1	0.0686	11239.8	7.51
205	tr|A0A131YL77|A0A131YL77_RHIAP Supervillin OS=Rhipicephalus appendiculatus OX=34631 PE=4 SV=1	1	1	0.006	127153	8.96
206	tr|A0A131YLB1|A0A131YLB1_RHIAP Multiple C2 and transmembrane domain-containing protein 1 isoform OS=Rhipicephalus appendiculatus OX=34631 PE=4 SV=1	1	1	0.0034	192531	9.05
207	tr|A0A131YN09|A0A131YN09_RHIAP Histone-lysine N-methyltransferase ASH1L OS=Rhipicephalus appendiculatus OX=34631 PE=4 SV=1	1	1	0.002	333158	8.88
208	tr|A0A131YN24|A0A131YN24_RHIAP Valyl-tRNA synthetase OS=Rhipicephalus appendiculatus OX=34631 PE=3 SV=1	1	1	0.0079	114258	8.26
209	tr|A0A131YN40|A0A131YN40_RHIAP 24 kDa family member OS=Rhipicephalus appendiculatus OX=34631 PE=4 SV=1	1	1	0.0402	23717.5	5.22
210	tr|A0A131YN72|A0A131YN72_RHIAP Neurofilament heavy polypeptide OS=Rhipicephalus appendiculatus OX=34631 PE=4 SV=1	1	1	0.0053	123367	5.4
211	tr|A0A131YPU9|A0A131YPU9_RHIAP Mucin OS=Rhipicephalus appendiculatus OX=34631 PE=4 SV=1	1	1	0.0178	49506.7	9.66
212	tr|A0A131YQH9|A0A131YQH9_RHIAP Pancreatic trypsin inhibitor OS=Rhipicephalus appendiculatus OX=34631 PE=4 SV=1	1	1	0.0277	32665.7	9.23
213	tr|A0A131YQS5|A0A131YQS5_RHIAP RLL motif containing protein 1 OS=Rhipicephalus appendiculatus OX=34631 PE=4 SV=1	1	1	0.0244	27634	5.98
214	tr|A0A131YSU3|A0A131YSU3_RHIAP Uncharacterized protein OS=Rhipicephalus appendiculatus OX=34631 PE=4 SV=1	1	1	0.0158	65385.5	5.39
215	tr|A0A131YUA6|A0A131YUA6_RHIAP Protein FRA10AC1 OS=Rhipicephalus appendiculatus OX=34631 PE=4 SV=1	1	1	0.0255	36916.4	5.65
216	tr|A0A131YUB4|A0A131YUB4_RHIAP Inner centromere protein OS=Rhipicephalus appendiculatus OX=34631 PE=4 SV=1	1	1	0.0105	93086.2	10.01
217	tr|A0A131YUJ9|A0A131YUJ9_RHIAP Transporter OS=Rhipicephalus appendiculatus OX=34631 PE=3 SV=1	1	1	0.0137	55204.8	5.26
218	tr|A0A131YUL3|A0A131YUL3_RHIAP Twitchin like OS=Rhipicephalus appendiculatus OX=34631 PE=4 SV=1	1	1	0.0014	545734	5.94
219	tr|A0A131YUY8|A0A131YUY8_RHIAP Ras-like protein family member 11A OS=Rhipicephalus appendiculatus OX=34631 PE=4 SV=1	1	1	0.0486	26967.3	8.74
220	tr|A0A131YVH7|A0A131YVH7_RHIAP Regulator of microtubule dynamics protein 2 OS=Rhipicephalus appendiculatus OX=34631 PE=4 SV=1	1	1	0.0177	38536.9	5.42
221	tr|A0A131YVU9|A0A131YVU9_RHIAP Exonuclease 3'-5' domain-containing protein 1 OS=Rhipicephalus appendiculatus OX=34631 PE=4 SV=1	1	1	0.0193	81669.5	6.22
222	tr|A0A131YXE1|A0A131YXE1_RHIAP Phosphatidylinositol glycan, class X OS=Rhipicephalus appendiculatus OX=34631 PE=4 SV=1	1	1	0.0465	28443.4	6.05
223	tr|A0A131Z4I2|A0A131Z4I2_RHIAP Carboxylic ester hydrolase OS=Rhipicephalus appendiculatus OX=34631 PE=3 SV=1	1	1	0.0092	60016.9	6.29
224	tr|A0A131Z4P0|A0A131Z4P0_RHIAP Protein nlrc3 OS=Rhipicephalus appendiculatus OX=34631 PE=4 SV=1	1	1	0.0122	53815.2	4.35
225	tr|A0A131Z642|A0A131Z642_RHIAP Transcriptional regulator ATRX (Fragment) OS=Rhipicephalus appendiculatus OX=34631 PE=4 SV=1	1	1	0.0067	181545	6.53
226	tr|A0A131Z8G9|A0A131Z8G9_RHIAP Uncharacterized protein (Fragment) OS=Rhipicephalus appendiculatus OX=34631 PE=4 SV=1	1	1	0.0373	18566.1	9.53
227	tr|A0A131Z8X1|A0A131Z8X1_RHIAP Microtubule-actin cross-linking factor 1-like protein (Fragment) OS=Rhipicephalus appendiculatus OX=34631 PE=4 SV=1	1	1	0.0097	144740	6.72
228	tr|A0A131Z9E3|A0A131Z9E3_RHIAP Uncharacterized protein (Fragment) OS=Rhipicephalus appendiculatus OX=34631 PE=4 SV=1	1	1	0.0964	9052.28	9.49
229	tr|A0A140DDD3|A0A140DDD3_IXOSC Sodium/potassium-transporting ATPase subunit alpha OS=Ixodes scapularis OX=6945 PE=2 SV=1	1	1	0.0116	114615	5.3
230	tr|A0A147B6Q5|A0A147B6Q5_9ACAR Proline and glutamine rich splicing factor (Fragment) OS=Carios mimon OX=360319 PE=4 SV=1	1	1	0.0457	21938	9.3
231	tr|A0A147B7U6|A0A147B7U6_9ACAR Uncharacterized protein (Fragment) OS=Carios mimon OX=360319 PE=4 SV=1	1	1	0.0153	65813.9	5.34
232	tr|A0A147B8I4|A0A147B8I4_9ACAR Uncharacterized protein (Fragment) OS=Carios mimon OX=360319 PE=4 SV=1	1	1	0.0405	19054.6	5
233	tr|A0A147BA25|A0A147BA25_9ACAR Ubtf protein (Fragment) OS=Carios mimon OX=360319 PE=4 SV=1	1	1	0.0187	42509.3	9.78
234	tr|A0A147BBK6|A0A147BBK6_IXORI Putative gypsy-4 is-i (Fragment) OS=Ixodes ricinus OX=34613 PE=4 SV=1	1	1	0.0118	65199.6	10.08
235	tr|A0A147BCZ3|A0A147BCZ3_IXORI Putative cell wall protein awa1 (Fragment) OS=Ixodes ricinus OX=34613 PE=4 SV=1	1	1	0.0133	46080.2	10.61
236	tr|A0A147BF25|A0A147BF25_IXORI Uncharacterized protein OS=Ixodes ricinus OX=34613 PE=4 SV=1	1	1	0.0545	12470.7	10
237	tr|A0A147BGJ0|A0A147BGJ0_IXORI Putative serine proteinase inhibitor (Fragment) OS=Ixodes ricinus OX=34613 PE=3 SV=1	1	1	0.018	43677.5	6.19
238	tr|A0A147BIX5|A0A147BIX5_IXORI Putative cr1-2 xt (Fragment) OS=Ixodes ricinus OX=34613 PE=4 SV=1	1	1	0.0261	30202	9.25
239	tr|A0A147BJZ1|A0A147BJZ1_IXORI Putative rna-directed dna polymerase from mobile element jockey-like protein (Fragment) OS=Ixodes ricinus OX=34613 PE=4 SV=1	1	1	0.0066	104462	9.22
240	tr|A0A147BK70|A0A147BK70_IXORI Putative myosin-16 OS=Ixodes ricinus OX=34613 PE=4 SV=1	1	1	0.0148	60475.7	5.8
241	tr|A0A147BL17|A0A147BL17_IXORI Putative myosin class ii heavy chain (Fragment) OS=Ixodes ricinus OX=34613 PE=4 SV=1	1	1	0.0157	63394.4	8.78
242	tr|A0A147BMH5|A0A147BMH5_IXORI Putative secreted protein OS=Ixodes ricinus OX=34613 PE=4 SV=1	1	1	0.068	11913.5	11.49
243	tr|A0A147BQ90|A0A147BQ90_IXORI Uncharacterized protein OS=Ixodes ricinus OX=34613 PE=4 SV=1	1	1	0.0207	64036.6	9.53
244	tr|A0A147BRZ5|A0A147BRZ5_IXORI Putative phospholipase OS=Ixodes ricinus OX=34613 PE=3 SV=1	1	1	0.0311	32460.9	9.31
245	tr|A0A147BS50|A0A147BS50_IXORI Putative actin regulatory gelsolin/villin family OS=Ixodes ricinus OX=34613 PE=4 SV=1	1	1	0.0082	95395.9	5.95
246	tr|A0A147BS85|A0A147BS85_IXORI Putative prolyl 4-hydroxylase alpha subunit (Fragment) OS=Ixodes ricinus OX=34613 PE=4 SV=1	1	1	0.0124	55287.4	8.53
247	tr|A0A147BUQ4|A0A147BUQ4_IXORI Putative focal adhesion protein pinch-1 OS=Ixodes ricinus OX=34613 PE=4 SV=1	1	1	0.0146	54219.2	8.18
248	tr|A0A1E1WWD1|A0A1E1WWD1_9ACAR Cystatin (Fragment) OS=Amblyomma aureolatum OX=187763 PE=2 SV=1	1	1	0.0642	12127.7	5.36
249	tr|A0A1E1WXX8|A0A1E1WXX8_9ACAR Putative sodium-coupled monocarboxylate transporter 2 (Fragment) OS=Amblyomma aureolatum OX=187763 PE=2 SV=1	1	1	0.0412	21018.5	8.6
250	tr|A0A1E1WYE6|A0A1E1WYE6_9ACAR Uncharacterized protein OS=Amblyomma aureolatum OX=187763 PE=2 SV=1	1	1	0.0714	16247.3	5.89
251	tr|A0A1E1WYE9|A0A1E1WYE9_9ACAR Putative monocarboxylate transporter (Fragment) OS=Amblyomma aureolatum OX=187763 PE=2 SV=1	1	1	0.0374	20457.8	8.64
252	tr|A0A1E1WZP5|A0A1E1WZP5_9ACAR Putative secreted protein (Fragment) OS=Amblyomma aureolatum OX=187763 PE=2 SV=1	1	1	0.0854	17926.3	8.04
253	tr|A0A1E1X285|A0A1E1X285_9ACAR Putative lar-interacting protein OS=Amblyomma aureolatum OX=187763 PE=2 SV=1	1	1	0.0133	133694	5.75
254	tr|A0A1E1X3G2|A0A1E1X3G2_9ACAR Putative bzip transcription factor atf6 (Fragment) OS=Amblyomma aureolatum OX=187763 PE=2 SV=1	1	1	0.0132	75126.3	9.06
255	tr|A0A1E1X5J6|A0A1E1X5J6_9ACAR Putative lysine-specific demethylase 8-like protein (Fragment) OS=Amblyomma aureolatum OX=187763 PE=2 SV=1	1	1	0.0195	46925.5	4.91
256	tr|A0A1E1X701|A0A1E1X701_9ACAR Putative secreted protein (Fragment) OS=Amblyomma aureolatum OX=187763 PE=2 SV=1	1	1	0.035	32072.1	5.22
257	tr|A0A1E1X7V7|A0A1E1X7V7_9ACAR Putative glutamate carboxypeptidase (Fragment) OS=Amblyomma aureolatum OX=187763 PE=2 SV=1	1	1	0.0123	88945.6	5.26
258	tr|A0A1E1X9S7|A0A1E1X9S7_9ACAR Putative rrna processing protein rrp5 (Fragment) OS=Amblyomma aureolatum OX=187763 PE=2 SV=1	1	1	0.0044	200849	7.43
259	tr|A0A1E1XAL9|A0A1E1XAL9_9ACAR Putative microtubule-associated protein bicaudal-d OS=Amblyomma aureolatum OX=187763 PE=2 SV=1	1	1	0.012	92636.6	5.03
260	tr|A0A1E1XBW9|A0A1E1XBW9_9ACAR 2-oxoisovalerate dehydrogenase subunit alpha (Fragment) OS=Amblyomma aureolatum OX=187763 PE=2 SV=1	1	1	0.024	47393.8	5.94
261	tr|A0A1E1XC99|A0A1E1XC99_9ACAR Putative golgin subfamily protein a member 5 (Fragment) OS=Amblyomma aureolatum OX=187763 PE=2 SV=1	1	1	0.0137	58132.7	7.02
262	tr|A0A1E1XCD0|A0A1E1XCD0_9ACAR Innexin (Fragment) OS=Amblyomma aureolatum OX=187763 GN=inx PE=2 SV=1	1	1	0.0292	32098.2	8.05
263	tr|A0A1E1XCK8|A0A1E1XCK8_9ACAR Putative cell adhesion molecule (Fragment) OS=Amblyomma aureolatum OX=187763 PE=2 SV=1	1	1	0.0037	174673	5.65
264	tr|A0A1E1XCM5|A0A1E1XCM5_9ACAR Uncharacterized protein (Fragment) OS=Amblyomma aureolatum OX=187763 PE=2 SV=1	1	1	0.0246	27876.4	7.03
265	tr|A0A1E1XCQ3|A0A1E1XCQ3_9ACAR Putative tnf receptor-associated factor 6 (Fragment) OS=Amblyomma aureolatum OX=187763 PE=2 SV=1	1	1	0.0156	50917.3	5.5
266	tr|A0A1E1XD52|A0A1E1XD52_9ACAR Putative metal response element binding transcription factor 2 strongylocentrotus purpuratus (Fragment) OS=Amblyomma aureolatum OX=187763 PE=2 SV=1	1	1	0.0105	74777.8	9.32
267	tr|A0A1E1XD96|A0A1E1XD96_9ACAR Uncharacterized protein OS=Amblyomma aureolatum OX=187763 PE=2 SV=1	1	1	0.0148	59385.8	9.76
268	tr|A0A1E1XEB7|A0A1E1XEB7_9ACAR Poly [ADP-ribose] polymerase (Fragment) OS=Amblyomma aureolatum OX=187763 PE=2 SV=1	1	1	0.0276	28283.9	8.33
269	tr|A0A1E1XF25|A0A1E1XF25_9ACAR Putative microtubule-actin cross-linking factor 1-like protein (Fragment) OS=Amblyomma aureolatum OX=187763 PE=2 SV=1	1	1	0.0034	223600	9.2
270	tr|A0A1E1XG30|A0A1E1XG30_9ACAR RBR-type E3 ubiquitin transferase OS=Amblyomma aureolatum OX=187763 PE=2 SV=1	1	1	0.025	55570.6	5.44
271	tr|A0A1E1XG31|A0A1E1XG31_9ACAR Putative dimethylglycine dehydrogenase (Fragment) OS=Amblyomma aureolatum OX=187763 PE=2 SV=1	1	1	0.0083	94186.8	6.08
272	tr|A0A1E1XH89|A0A1E1XH89_9ACAR Putative tpr repeat-containing protein (Fragment) OS=Amblyomma aureolatum OX=187763 PE=2 SV=1	1	1	0.006	129494	7.06
273	tr|A0A1E1XIS9|A0A1E1XIS9_9ACAR Putative ribosome-binding protein 1 OS=Amblyomma aureolatum OX=187763 PE=2 SV=1	1	1	0.009	100085	5.66
274	tr|A0A1E1XJK2|A0A1E1XJK2_9ACAR Putative tick transposon (Fragment) OS=Amblyomma sculptum OX=1581419 PE=2 SV=1	1	1	0.0279	23750.9	9.24
275	tr|A0A1E1XMN8|A0A1E1XMN8_9ACAR Putative chitin synthase/hyaluronan synthase glycosyltransferase (Fragment) OS=Amblyomma sculptum OX=1581419 PE=2 SV=1	1	1	0.0045	177844	7.54
276	tr|A0A1E1XMS7|A0A1E1XMS7_9ACAR Putative endonuclease/reverse transcript (Fragment) OS=Amblyomma sculptum OX=1581419 PE=2 SV=1	1	1	0.0336	27781.7	9.47
277	tr|A0A1E1XP55|A0A1E1XP55_9ACAR Putative endonuclease/reverse transcript (Fragment) OS=Amblyomma sculptum OX=1581419 PE=2 SV=1	1	1	0.0618	20881.5	10.12
278	tr|A0A1E1XRX6|A0A1E1XRX6_9ACAR Putative 26s proteasome non-atpase regulatory subunit (Fragment) OS=Amblyomma sculptum OX=1581419 PE=2 SV=1	1	1	0.0367	22902.6	7.29
279	tr|A0A1E1XSI5|A0A1E1XSI5_9ACAR Putative coiled-coil domain-containing protein 6 (Fragment) OS=Amblyomma sculptum OX=1581419 PE=2 SV=1	1	1	0.015	52121.1	5.99
280	tr|A0A1E1XTC7|A0A1E1XTC7_9ACAR Putative vamp vesicle-associated membrane protein-associated protein a OS=Amblyomma sculptum OX=1581419 PE=2 SV=1	1	1	0.0494	28381.1	6.46
281	tr|A0A1S4LQR7|A0A1S4LQR7_IXOSC Transcription intermediary factor 1-alpha, putative OS=Ixodes scapularis OX=6945 PE=4 SV=1	1	1	0.0143	99580.2	8.12
282	tr|A0A1S4LRS0|A0A1S4LRS0_IXOSC Uncharacterized protein OS=Ixodes scapularis OX=6945 PE=4 SV=1	1	1	0.0656	12729.1	6.32
283	tr|A0A1Z5KVD9|A0A1Z5KVD9_ORNMO Uncharacterized protein (Fragment) OS=Ornithodoros moubata OX=6938 PE=4 SV=1	1	1	0.025	34345.2	9.38
284	tr|A0A1Z5KVM8|A0A1Z5KVM8_ORNMO Fatty acyl-CoA reductase (Fragment) OS=Ornithodoros moubata OX=6938 PE=3 SV=1	1	1	0.0154	59240.7	9.29
285	tr|A0A1Z5KWA3|A0A1Z5KWA3_ORNMO Uncharacterized protein (Fragment) OS=Ornithodoros moubata OX=6938 PE=4 SV=1	1	1	0.0076	148078	7.51
286	tr|A0A1Z5KWN4|A0A1Z5KWN4_ORNMO Uncharacterized protein (Fragment) OS=Ornithodoros moubata OX=6938 PE=4 SV=1	1	1	0.009	87295.7	5.45
287	tr|A0A1Z5L222|A0A1Z5L222_ORNMO Uncharacterized protein (Fragment) OS=Ornithodoros moubata OX=6938 PE=4 SV=1	1	1	0.0221	46629.1	9.56
288	tr|A0A1Z5L384|A0A1Z5L384_ORNMO Uncharacterized protein (Fragment) OS=Ornithodoros moubata OX=6938 PE=4 SV=1	1	1	0.0132	56657.1	4.99
289	tr|A0A1Z5L3I4|A0A1Z5L3I4_ORNMO Uncharacterized protein (Fragment) OS=Ornithodoros moubata OX=6938 PE=3 SV=1	1	1	0.0083	80863.6	9.06
290	tr|A0A1Z5L4L5|A0A1Z5L4L5_ORNMO Zinc finger protein ZPR1 (Fragment) OS=Ornithodoros moubata OX=6938 PE=4 SV=1	1	1	0.0063	127108	5.63
291	tr|A0A1Z5L4L6|A0A1Z5L4L6_ORNMO Receptor protein-tyrosine kinase (Fragment) OS=Ornithodoros moubata OX=6938 PE=3 SV=1	1	1	0.0068	129065	5.26
292	tr|A0A1Z5L6A0|A0A1Z5L6A0_ORNMO FERM domain-containing protein (Fragment) OS=Ornithodoros moubata OX=6938 PE=4 SV=1	1	1	0.0144	70710.3	7.42
293	tr|A0A1Z5L9V8|A0A1Z5L9V8_ORNMO Structural maintenance of chromosomes protein (Fragment) OS=Ornithodoros moubata OX=6938 PE=4 SV=1	1	1	0.1029	7929.97	5.13
294	tr|A0A1Z5LAA6|A0A1Z5LAA6_ORNMO High mobility group protein (Fragment) OS=Ornithodoros moubata OX=6938 PE=4 SV=1	1	1	0.0241	40692	4.27
295	tr|A0A1Z5LDG7|A0A1Z5LDG7_ORNMO Uncharacterized protein (Fragment) OS=Ornithodoros moubata OX=6938 PE=4 SV=1	1	1	0.0092	83760.4	9.39
296	tr|A0A1Z5LER5|A0A1Z5LER5_ORNMO Glucosylceramidase (Fragment) OS=Ornithodoros moubata OX=6938 PE=3 SV=1	1	1	0.012	56758.8	5.92
297	tr|A0A1Z5LF19|A0A1Z5LF19_ORNMO Uncharacterized protein (Fragment) OS=Ornithodoros moubata OX=6938 PE=3 SV=1	1	1	0.0189	51908.6	6.22
298	tr|A0A1Z5LFQ3|A0A1Z5LFQ3_ORNMO Transcription termination factor mTERF (Fragment) OS=Ornithodoros moubata OX=6938 PE=4 SV=1	1	1	0.0285	36055.3	8.99
299	tr|A0A1Z5LGS7|A0A1Z5LGS7_ORNMO GTP-binding protein (Fragment) OS=Ornithodoros moubata OX=6938 PE=4 SV=1	1	1	0.0378	32502.4	7.12
300	tr|A0A1Z5LIL2|A0A1Z5LIL2_ORNMO Vitellogenin-1 (Fragment) OS=Ornithodoros moubata OX=6938 PE=4 SV=1	1	1	0.0064	145346	6.26
301	tr|A0A224Y833|A0A224Y833_9ACAR Uncharacterized protein OS=Rhipicephalus zambeziensis OX=60191 PE=4 SV=1	1	1	0.0248	43593.5	7.49
302	tr|A0A224YB10|A0A224YB10_9ACAR 28 kDa Metastriate family member OS=Rhipicephalus zambeziensis OX=60191 PE=4 SV=1	1	1	0.0293	26857.2	7.04
303	tr|A0A224YB23|A0A224YB23_9ACAR Uncharacterized protein OS=Rhipicephalus zambeziensis OX=60191 PE=4 SV=1	1	1	0.0292	27676.5	7.6
304	tr|A0A224YD27|A0A224YD27_9ACAR Mucin OS=Rhipicephalus zambeziensis OX=60191 PE=4 SV=1	1	1	0.0193	40123.4	8.92
305	tr|A0A224YDM1|A0A224YDM1_9ACAR Lipocalin OS=Rhipicephalus zambeziensis OX=60191 PE=4 SV=1	1	1	0.0538	21843.3	9.79
306	tr|A0A224YLR0|A0A224YLR0_9ACAR Lipocalin OS=Rhipicephalus zambeziensis OX=60191 PE=4 SV=1	1	1	0.0352	25907.6	9.05
307	tr|A0A224YNF9|A0A224YNF9_9ACAR Glucose dehydrogenase OS=Rhipicephalus zambeziensis OX=60191 PE=3 SV=1	1	1	0.0169	65097.9	5.14
308	tr|A0A224YPB9|A0A224YPB9_9ACAR Epithelial chloride channel protein-like OS=Rhipicephalus zambeziensis OX=60191 PE=4 SV=1	1	1	0.0077	97467.8	8.52
309	tr|A0A224YPL0|A0A224YPL0_9ACAR Histone acetyltransferase OS=Rhipicephalus zambeziensis OX=60191 PE=4 SV=1	1	1	0.0087	91944	9.02
310	tr|A0A224YQ52|A0A224YQ52_9ACAR Chitinase OS=Rhipicephalus zambeziensis OX=60191 PE=4 SV=1	1	1	0.0149	45821.7	6.72
311	tr|A0A224YQN4|A0A224YQN4_9ACAR Uncharacterized protein OS=Rhipicephalus zambeziensis OX=60191 PE=4 SV=1	1	1	0.0198	45047.7	8.72
312	tr|A0A224YSI2|A0A224YSI2_9ACAR Leucine rich domain containing protein OS=Rhipicephalus zambeziensis OX=60191 PE=4 SV=1	1	1	0.019	76701	9.43
313	tr|A0A224YT03|A0A224YT03_9ACAR Male-specific lethal 2 OS=Rhipicephalus zambeziensis OX=60191 PE=4 SV=1	1	1	0.0143	52379.3	10.63
314	tr|A0A224YVH8|A0A224YVH8_9ACAR Centrosomal protein CEP152 OS=Rhipicephalus zambeziensis OX=60191 PE=4 SV=1	1	1	0.0071	113485	5.39
315	tr|A0A224YW07|A0A224YW07_9ACAR Cyclin-dependent kinase 1 OS=Rhipicephalus zambeziensis OX=60191 PE=3 SV=1	1	1	0.0242	33579.6	8.8
316	tr|A0A224Z183|A0A224Z183_9ACAR Tick transposon (Fragment) OS=Rhipicephalus zambeziensis OX=60191 PE=4 SV=1	1	1	0.0839	15905.3	9.25
317	tr|A0A224Z2A1|A0A224Z2A1_9ACAR Impact log protein OS=Rhipicephalus zambeziensis OX=60191 PE=4 SV=1	1	1	0.0229	34647.5	4.99
318	tr|A0A224Z2S6|A0A224Z2S6_9ACAR Large subunit ribosomal protein L30 OS=Rhipicephalus zambeziensis OX=60191 PE=4 SV=1	1	1	0.0694	24488.9	9.97
319	tr|A0A224Z626|A0A224Z626_9ACAR TNF receptor-associated protein 1 OS=Rhipicephalus zambeziensis OX=60191 PE=3 SV=1	1	1	0.0144	78082.2	6.31
320	tr|A0A224ZBW7|A0A224ZBW7_9ACAR Vps33b OS=Rhipicephalus zambeziensis OX=60191 PE=4 SV=1	1	1	0.0198	57357.5	7.64
321	tr|A0A293LI89|A0A293LI89_ORNER GDP-Man:Man(3)GlcNAc(2)-PP-Dol alpha-1,2-mannosyltransferase (Fragment) OS=Ornithodoros erraticus OX=265619 PE=4 SV=1	1	1	0.0127	53554.8	8.47
322	tr|A0A293LI96|A0A293LI96_ORNER Uncharacterized protein (Fragment) OS=Ornithodoros erraticus OX=265619 PE=4 SV=1	1	1	0.0239	33381.8	6.49
323	tr|A0A293LJZ3|A0A293LJZ3_ORNER Uncharacterized protein (Fragment) OS=Ornithodoros erraticus OX=265619 PE=4 SV=1	1	1	0.0123	73750.7	6.17
324	tr|A0A293LLS6|A0A293LLS6_ORNER Uncharacterized protein (Fragment) OS=Ornithodoros erraticus OX=265619 PE=4 SV=1	1	1	0.0054	126397	7.52
325	tr|A0A293LN45|A0A293LN45_ORNER RNA pseudouridylate synthase domain-containing protein 3 (Fragment) OS=Ornithodoros erraticus OX=265619 PE=4 SV=1	1	1	0.082	14135.5	9.94
326	tr|A0A293LP58|A0A293LP58_ORNER Uncharacterized protein (Fragment) OS=Ornithodoros erraticus OX=265619 PE=4 SV=1	1	1	0.0435	17876.5	4.89
327	tr|A0A293LSB4|A0A293LSB4_ORNER Uncharacterized protein (Fragment) OS=Ornithodoros erraticus OX=265619 PE=4 SV=1	1	1	0.0588	22080.9	11.83
328	tr|A0A293LSY6|A0A293LSY6_ORNER Uncharacterized protein (Fragment) OS=Ornithodoros erraticus OX=265619 PE=4 SV=1	1	1	0.0251	40188.4	9.15
329	tr|A0A293LTJ1|A0A293LTJ1_ORNER Uncharacterized protein (Fragment) OS=Ornithodoros erraticus OX=265619 PE=4 SV=1	1	1	0.0154	56155.4	7.67
330	tr|A0A293LTS3|A0A293LTS3_ORNER Uncharacterized protein (Fragment) OS=Ornithodoros erraticus OX=265619 PE=3 SV=1	1	1	0.0114	79570.9	6.25
331	tr|A0A293LWX1|A0A293LWX1_ORNER Uncharacterized protein (Fragment) OS=Ornithodoros erraticus OX=265619 PE=4 SV=1	1	1	0.0092	129430	7.59
332	tr|A0A293M2B9|A0A293M2B9_ORNER Uncharacterized protein (Fragment) OS=Ornithodoros erraticus OX=265619 PE=4 SV=1	1	1	0.0142	56828.6	9.25
333	tr|A0A293M2T4|A0A293M2T4_ORNER Uncharacterized protein (Fragment) OS=Ornithodoros erraticus OX=265619 PE=4 SV=1	1	1	0.0165	68793.6	5.62
334	tr|A0A293M337|A0A293M337_ORNER A-kinase anchor protein 7 (Fragment) OS=Ornithodoros erraticus OX=265619 PE=4 SV=1	1	1	0.0215	36436	7.57
335	tr|A0A293M3H6|A0A293M3H6_ORNER Uncharacterized protein (Fragment) OS=Ornithodoros erraticus OX=265619 PE=4 SV=1	1	1	0.0246	28293.7	9.19
336	tr|A0A293M3R9|A0A293M3R9_ORNER Uncharacterized protein (Fragment) OS=Ornithodoros erraticus OX=265619 PE=4 SV=1	1	1	0.0473	18636.4	10.25
337	tr|A0A293M5K6|A0A293M5K6_ORNER Uncharacterized protein (Fragment) OS=Ornithodoros erraticus OX=265619 PE=4 SV=1	1	1	0.007	146107	6
338	tr|A0A293M7V2|A0A293M7V2_ORNER Uncharacterized protein (Fragment) OS=Ornithodoros erraticus OX=265619 PE=4 SV=1	1	1	0.0102	109807	5.83
339	tr|A0A293M8F7|A0A293M8F7_ORNER DNA-binding protein Smubp-2 (Fragment) OS=Ornithodoros erraticus OX=265619 PE=4 SV=1	1	1	0.0071	109367	7.36
340	tr|A0A293M8W9|A0A293M8W9_ORNER Uncharacterized protein (Fragment) OS=Ornithodoros erraticus OX=265619 PE=3 SV=1	1	1	0.0177	52261.4	9.98
341	tr|A0A293MA96|A0A293MA96_ORNER Uncharacterized protein (Fragment) OS=Ornithodoros erraticus OX=265619 PE=4 SV=1	1	1	0.016	98130.2	6.09
342	tr|A0A293MDW2|A0A293MDW2_ORNER Uncharacterized protein (Fragment) OS=Ornithodoros erraticus OX=265619 PE=4 SV=1	1	1	0.0158	48686.4	4.62
343	tr|A0A293MG10|A0A293MG10_ORNER Uncharacterized protein (Fragment) OS=Ornithodoros erraticus OX=265619 PE=4 SV=1	1	1	0.0285	40157.8	9.01
344	tr|A0A293MHG2|A0A293MHG2_ORNER Uncharacterized protein (Fragment) OS=Ornithodoros erraticus OX=265619 PE=4 SV=1	1	1	0.0827	14894	11.19
345	tr|A0A293MHI2|A0A293MHI2_ORNER Uncharacterized protein (Fragment) OS=Ornithodoros erraticus OX=265619 PE=4 SV=1	1	1	0.0536	18620.1	5.48
346	tr|A0A293MJ84|A0A293MJ84_ORNER Lamin (Fragment) OS=Ornithodoros erraticus OX=265619 PE=3 SV=1	1	1	0.0164	56595.3	5.9
347	tr|A0A293MRA6|A0A293MRA6_ORNER Uncharacterized protein (Fragment) OS=Ornithodoros erraticus OX=265619 PE=4 SV=1	1	1	0.0378	20456.5	7.18
348	tr|A0A293MRS0|A0A293MRS0_ORNER Uncharacterized protein (Fragment) OS=Ornithodoros erraticus OX=265619 PE=4 SV=1	1	1	0.08	8582.95	10.74
349	tr|A0A293MS62|A0A293MS62_ORNER Uncharacterized protein (Fragment) OS=Ornithodoros erraticus OX=265619 PE=4 SV=1	1	1	0.0061	126865	8.71
350	tr|A0A293MUJ0|A0A293MUJ0_ORNER GPI mannosyltransferase (Fragment) OS=Ornithodoros erraticus OX=265619 PE=4 SV=1	1	1	0.0245	46630.7	9.56
351	tr|A0A293MVW4|A0A293MVW4_ORNER Acylamino-acid-releasing enzyme (Fragment) OS=Ornithodoros erraticus OX=265619 PE=4 SV=1	1	1	0.0115	88736.7	5.87
352	tr|A0A293MVX8|A0A293MVX8_ORNER Uncharacterized protein (Fragment) OS=Ornithodoros erraticus OX=265619 PE=4 SV=1	1	1	0.0281	30156.7	9.51
353	tr|A0A293MYN8|A0A293MYN8_ORNER Uncharacterized protein (Fragment) OS=Ornithodoros erraticus OX=265619 PE=4 SV=1	1	1	0.0165	51597	6.48
354	tr|A0A293MYT6|A0A293MYT6_ORNER Snapc4 protein (Fragment) OS=Ornithodoros erraticus OX=265619 PE=4 SV=1	1	1	0.0066	119453	5.27
355	tr|A0A293MZM6|A0A293MZM6_ORNER Uncharacterized protein (Fragment) OS=Ornithodoros erraticus OX=265619 PE=4 SV=1	1	1	0.0606	14872.1	9.5
356	tr|A0A293N001|A0A293N001_ORNER Troponin T (Fragment) OS=Ornithodoros erraticus OX=265619 PE=4 SV=1	1	1	0.0092	123445	9.39
357	tr|A0A293N2I1|A0A293N2I1_ORNER Leucine-rich transmembrane protein (Fragment) OS=Ornithodoros erraticus OX=265619 PE=4 SV=1	1	1	0.0123	54481.3	7.18
358	tr|A0A293N4N6|A0A293N4N6_ORNER Catalase (Fragment) OS=Ornithodoros erraticus OX=265619 PE=3 SV=1	1	1	0.0181	56537.7	6.15
359	tr|A0A293N5F8|A0A293N5F8_ORNER Uncharacterized protein (Fragment) OS=Ornithodoros erraticus OX=265619 PE=4 SV=1	1	1	0.0091	123381	8.52
360	tr|A0A2R5L6U6|A0A2R5L6U6_9ACAR Putative cell division protein kinase 11 OS=Ornithodoros turicata OX=34597 PE=4 SV=1	1	1	0.0098	92982.3	5.71
361	tr|A0A2R5L6V3|A0A2R5L6V3_9ACAR Putative transcriptional factor OS=Ornithodoros turicata OX=34597 PE=4 SV=1	1	1	0.0185	41804.5	7.89
362	tr|A0A2R5L744|A0A2R5L744_9ACAR Putative tight junction (Fragment) OS=Ornithodoros turicata OX=34597 PE=4 SV=1	1	1	0.0045	145663	8.85
363	tr|A0A2R5L7H8|A0A2R5L7H8_9ACAR Putative exonuclease mut-7 (Fragment) OS=Ornithodoros turicata OX=34597 PE=4 SV=1	1	1	0.0134	60747.2	7.24
364	tr|A0A2R5L8D7|A0A2R5L8D7_9ACAR Putative translation initiation factor 2c eif-2c (Fragment) OS=Ornithodoros turicata OX=34597 PE=4 SV=1	1	1	0.0141	103379	9.38
365	tr|A0A2R5L8J2|A0A2R5L8J2_9ACAR Uncharacterized protein OS=Ornithodoros turicata OX=34597 PE=4 SV=1	1	1	0.0294	35280	9.79
366	tr|A0A2R5L8K4|A0A2R5L8K4_9ACAR Putative abc transporter atp-binding protein/permease (Fragment) OS=Ornithodoros turicata OX=34597 PE=4 SV=1	1	1	0.0125	70380.8	9.41
367	tr|A0A2R5L9S4|A0A2R5L9S4_9ACAR Putative acyl-coa synthetase (Fragment) OS=Ornithodoros turicata OX=34597 PE=4 SV=1	1	1	0.0153	49372.6	6.26
368	tr|A0A2R5LAS4|A0A2R5LAS4_9ACAR Putative exocyst protein sec3 (Fragment) OS=Ornithodoros turicata OX=34597 PE=4 SV=1	1	1	0.0122	74872.1	6.15
369	tr|A0A2R5LBA7|A0A2R5LBA7_9ACAR Uncharacterized protein (Fragment) OS=Ornithodoros turicata OX=34597 PE=4 SV=1	1	1	0.0978	10193.4	9.43
370	tr|A0A2R5LCT4|A0A2R5LCT4_9ACAR Putative dna repair protein (Fragment) OS=Ornithodoros turicata OX=34597 PE=4 SV=1	1	1	0.0061	152011	8.4
371	tr|A0A2R5LEH9|A0A2R5LEH9_9ACAR Putative homeobox transcription factor sip1 (Fragment) OS=Ornithodoros turicata OX=34597 PE=4 SV=1	1	1	0.0709	14699.5	9.95
372	tr|A0A2R5LEN9|A0A2R5LEN9_9ACAR Putative 3-phosphoglycerate kinase (Fragment) OS=Ornithodoros turicata OX=34597 PE=4 SV=1	1	1	0.0334	48020.3	8.86
373	tr|A0A2R5LF08|A0A2R5LF08_9ACAR Putative conserved secreted protein (Fragment) OS=Ornithodoros turicata OX=34597 PE=4 SV=1	1	1	0.0347	19100.5	9.33
374	tr|A0A2R5LIM6|A0A2R5LIM6_9ACAR Putative atrial natriuretic peptide receptor (Fragment) OS=Ornithodoros turicata OX=34597 PE=4 SV=1	1	1	0.0064	124027	8.02
375	tr|A0A2R5LIV1|A0A2R5LIV1_9ACAR Putative transcriptional repressor salm (Fragment) OS=Ornithodoros turicata OX=34597 PE=4 SV=1	1	1	0.0061	197158	8.15
376	tr|A0A2R5LJV9|A0A2R5LJV9_9ACAR Putative heparan sulfate-glucuronic acid c5-epimerase OS=Ornithodoros turicata OX=34597 PE=4 SV=1	1	1	0.0139	64559.7	8.76
377	tr|A0A2R5LL61|A0A2R5LL61_9ACAR Putative myosin complex (Fragment) OS=Ornithodoros turicata OX=34597 PE=4 SV=1	1	1	0.022	52797.2	5.45
378	tr|A0A2R5LL85|A0A2R5LL85_9ACAR Putative cysteine desulfurase nfs1 (Fragment) OS=Ornithodoros turicata OX=34597 PE=4 SV=1	1	1	0.0198	44295.1	7.76
379	tr|A0A2R5LLW6|A0A2R5LLW6_9ACAR Putative caspase (Fragment) OS=Ornithodoros turicata OX=34597 PE=4 SV=1	1	1	0.0279	32703.8	6.53
380	tr|A0A2R5LMY5|A0A2R5LMY5_9ACAR Putative translation initiation factor if-2 (Fragment) OS=Ornithodoros turicata OX=34597 PE=4 SV=1	1	1	0.0592	17866.5	9.02
381	tr|A0A2R5LNZ9|A0A2R5LNZ9_9ACAR Putative adaptor protein enigma (Fragment) OS=Ornithodoros turicata OX=34597 PE=4 SV=1	1	1	0.0202	41948.1	9.16
382	tr|A0A2R5LP54|A0A2R5LP54_9ACAR Putative phd finger protein OS=Ornithodoros turicata OX=34597 PE=4 SV=1	1	1	0.0062	109619	7.09
383	tr|A0A2R5LPJ1|A0A2R5LPJ1_9ACAR Putative peroxidase (Fragment) OS=Ornithodoros turicata OX=34597 PE=4 SV=1	1	1	0.0176	57049.2	7.66
384	tr|B1A5Z3|B1A5Z3_HAELO Cystatin OS=Haemaphysalis longicornis OX=44386 GN=cyst-3 PE=2 SV=1	1	1	0.0775	13906.6	4.75
385	tr|B1B5Y5|B1B5Y5_HAELO Immunosuppressant protein p36 OS=Haemaphysalis longicornis OX=44386 GN=HL-p36 PE=2 SV=1	1	1	0.0335	26986.3	10.45
386	tr|B2BZV9|B2BZV9_RHIDE BD86-like protein (Fragment) OS=Rhipicephalus decoloratus OX=60189 PE=2 SV=1	1	1	0.013	67974	5.63
387	tr|B7P288|B7P288_IXOSC uncharacterized protein OS=Ixodes scapularis OX=6945 GN=8023546 PE=4 SV=1	1	1	0.0615	20080.3	4.48
388	tr|B7P2C2|B7P2C2_IXOSC Glutathione peroxidase, putative OS=Ixodes scapularis OX=6945 GN=8023581 PE=4 SV=1	1	1	0.1538	7418.44	9.57
389	tr|B7P3M3|B7P3M3_IXOSC uncharacterized protein OS=Ixodes scapularis OX=6945 GN=8024115 PE=4 SV=1	1	1	0.006	201218	4.97
390	tr|B7P483|B7P483_IXOSC F14p3.9 protein (auxin transport protein) family protein OS=Ixodes scapularis OX=6945 GN=8024382 PE=4 SV=1	1	1	0.0024	409751	5.98
391	tr|B7P4A1|B7P4A1_IXOSC Cell adhesion molecule, putative OS=Ixodes scapularis OX=6945 GN=8024405 PE=4 SV=1	1	1	0.0069	125914	8.65
392	tr|B7P6L9|B7P6L9_IXOSC ATPase inhibitor, putative OS=Ixodes scapularis OX=6945 GN=8025393 PE=4 SV=1	1	1	0.1143	6910.47	9.6
393	tr|B7PAG3|B7PAG3_IXOSC uncharacterized protein OS=Ixodes scapularis OX=6945 GN=8026970 PE=4 SV=1	1	1	0.0289	53378.7	5.03
394	tr|B7PBL2|B7PBL2_IXOSC uncharacterized protein OS=Ixodes scapularis OX=6945 GN=8027470 PE=4 SV=1	1	1	0.031	32837.5	6.96
395	tr|B7PD87|B7PD87_IXOSC uncharacterized protein OS=Ixodes scapularis OX=6945 GN=8028190 PE=4 SV=1	1	1	0.0253	59227.7	8.31
396	tr|B7PDC4|B7PDC4_IXOSC ATP-dependent RNA helicase, putative (Fragment) (Fragment) OS=Ixodes scapularis OX=6945 GN=8028240 PE=3 SV=1	1	1	0.0182	72874.4	5.6
397	tr|B7PDM5|B7PDM5_IXOSC Elongation of very long chain fatty acids protein OS=Ixodes scapularis OX=6945 GN=8028352 PE=3 SV=1	1	1	0.0362	32291.9	9.64
398	tr|B7PE95|B7PE95_IXOSC uncharacterized protein OS=Ixodes scapularis OX=6945 GN=8028609 PE=4 SV=1	1	1	0.0813	13388.1	9.34
399	tr|B7PET7|B7PET7_IXOSC Multidrug resistance protein, putative OS=Ixodes scapularis OX=6945 GN=8050426 PE=4 SV=1	1	1	0.0075	118165	9.17
400	tr|B7PEZ6|B7PEZ6_IXOSC uncharacterized protein OS=Ixodes scapularis OX=6945 GN=8050389 PE=4 SV=1	1	1	0.0745	10275.5	9.06
401	tr|B7PIV8|B7PIV8_IXOSC Uncharacterized protein (Fragment) (Fragment) OS=Ixodes scapularis OX=6945 GN=8029601 PE=4 SV=1	1	1	0.0118	66341.8	9.12
402	tr|B7PJ56|B7PJ56_IXOSC Neprilysin, putative (Fragment) (Fragment) OS=Ixodes scapularis OX=6945 GN=8029723 PE=4 SV=1	1	1	0.0192	41399.8	5.1
403	tr|B7PJ87|B7PJ87_IXOSC Reductase, putative OS=Ixodes scapularis OX=6945 GN=8029761 PE=4 SV=1	1	1	0.0356	26792	5.97
404	tr|B7PJ90|B7PJ90_IXOSC uncharacterized protein OS=Ixodes scapularis OX=6945 GN=8029762 PE=4 SV=1	1	1	0.0648	11399.9	11.88
405	tr|B7PJG0|B7PJG0_IXOSC uncharacterized protein OS=Ixodes scapularis OX=6945 GN=8029841 PE=4 SV=1	1	1	0.1205	9328.3	7.87
406	tr|B7PJS9|B7PJS9_IXOSC Splicing factor hnRNP-F, putative OS=Ixodes scapularis OX=6945 GN=8029992 PE=4 SV=1	1	1	0.0205	31652	6.42
407	tr|B7PMT6|B7PMT6_IXOSC Galactose-3-O-sulfotransferase, putative OS=Ixodes scapularis OX=6945 GN=8051454 PE=4 SV=1	1	1	0.0223	41001.3	9.96
408	tr|B7PNR9|B7PNR9_IXOSC Ferredoxin-glutamate synthase, putative OS=Ixodes scapularis OX=6945 GN=8054004 PE=4 SV=1	1	1	0.0051	214149	6.64
409	tr|B7PNX7|B7PNX7_IXOSC uncharacterized protein OS=Ixodes scapularis OX=6945 GN=8051170 PE=4 SV=1	1	1	0.0826	12632.7	10.17
410	tr|B7PP39|B7PP39_IXOSC Receptor tyrosine phosphatase type r2b, putative OS=Ixodes scapularis OX=6945 GN=8051873 PE=4 SV=1	1	1	0.0323	48904.8	6.33
411	tr|B7PS35|B7PS35_IXOSC 26 kDa salivary gland protein A, putative OS=Ixodes scapularis OX=6945 GN=8030546 PE=4 SV=1	1	1	0.0343	22907.9	4.68
412	tr|B7PTZ6|B7PTZ6_IXOSC Pacman protein, putative OS=Ixodes scapularis OX=6945 GN=8031327 PE=4 SV=1	1	1	0.0063	126742	5.85
413	tr|B7PV46|B7PV46_IXOSC Endothelinconverting enzyme, putative OS=Ixodes scapularis OX=6945 GN=8031793 PE=4 SV=1	1	1	0.011	92239.7	7.92
414	tr|B7PVZ8|B7PVZ8_IXOSC uncharacterized protein OS=Ixodes scapularis OX=6945 GN=8032172 PE=4 SV=1	1	1	0.1023	8751.77	6.89
415	tr|B7PXM8|B7PXM8_IXOSC Endothelinconverting enzyme, putative OS=Ixodes scapularis OX=6945 GN=8032870 PE=4 SV=1	1	1	0.0105	87248.8	9.27
416	tr|B7PXS9|B7PXS9_IXOSC Uroporphyrinogen decarboxylase OS=Ixodes scapularis OX=6945 GN=8032921 PE=3 SV=1	1	1	0.0289	39905.2	9.1
417	tr|B7PZ69|B7PZ69_IXOSC Arylsulfatase B precursor, putative (Fragment) OS=Ixodes scapularis OX=6945 GN=8033538 PE=4 SV=1	1	1	0.0131	60133.4	5.67
418	tr|B7PZD0|B7PZD0_IXOSC uncharacterized protein OS=Ixodes scapularis OX=6945 GN=8033608 PE=4 SV=1	1	1	0.018	49578.1	6.74
419	tr|B7Q0K6|B7Q0K6_IXOSC Endothelin converting enzyme, putative OS=Ixodes scapularis OX=6945 GN=8034119 PE=4 SV=1	1	1	0.0121	83724.4	9.41
420	tr|B7Q1U9|B7Q1U9_IXOSC Carboxylic ester hydrolase OS=Ixodes scapularis OX=6945 GN=8034640 PE=3 SV=1	1	1	0.0126	61279.9	7.97
421	tr|B7Q2U6|B7Q2U6_IXOSC Nicotinamide N-methyltransferase, putative OS=Ixodes scapularis OX=6945 GN=8035066 PE=4 SV=1	1	1	0.0203	33106.8	6.2
422	tr|B7Q4E6|B7Q4E6_IXOSC uncharacterized protein OS=Ixodes scapularis OX=6945 GN=8035752 PE=4 SV=1	1	1	0.099	10494.4	4.61
423	tr|B7Q4E8|B7Q4E8_IXOSC Hexosyltransferase (Fragment) OS=Ixodes scapularis OX=6945 GN=8035753 PE=3 SV=1	1	1	0.0352	32935.4	9.96
424	tr|B7QA22|B7QA22_IXOSC Uncharacterized protein (Fragment) (Fragment) OS=Ixodes scapularis OX=6945 GN=8038145 PE=4 SV=1	1	1	0.0388	24699.1	4.75
425	tr|B7QBE1|B7QBE1_IXOSC Guanylate cyclase (Fragment) OS=Ixodes scapularis OX=6945 GN=8038704 PE=4 SV=1	1	1	0.0191	58863.7	8.65
426	tr|B7QBF6|B7QBF6_IXOSC ABC transporter, putative OS=Ixodes scapularis OX=6945 GN=8038724 PE=4 SV=1	1	1	0.0348	25930.5	6.44
427	tr|B7QD84|B7QD84_IXOSC Uncharacterized protein (Fragment) (Fragment) OS=Ixodes scapularis OX=6945 GN=8039501 PE=4 SV=1	1	1	0.0875	9480.5	11.62
428	tr|B7QG37|B7QG37_IXOSC Uncharacterized protein (Fragment) (Fragment) OS=Ixodes scapularis OX=6945 GN=8040734 PE=4 SV=1	1	1	0.013	68935.6	7.42
429	tr|B7QGW7|B7QGW7_IXOSC Armadillo, putative (Fragment) (Fragment) OS=Ixodes scapularis OX=6945 GN=8041076 PE=4 SV=1	1	1	0.015	87035.8	5.47
430	tr|B7QHH4|B7QHH4_IXOSC uncharacterized protein OS=Ixodes scapularis OX=6945 GN=8041332 PE=4 SV=1	1	1	0.0146	85875.4	6.57
431	tr|B7QHI1|B7QHI1_IXOSC Uncharacterized protein (Fragment) (Fragment) OS=Ixodes scapularis OX=6945 GN=8041345 PE=3 SV=1	1	1	0.0181	63139.5	6.27
432	tr|B7QIP5|B7QIP5_IXOSC uncharacterized protein OS=Ixodes scapularis OX=6945 GN=8041830 PE=4 SV=1	1	1	0.11	11305.9	9.87
433	tr|B7QJP2|B7QJP2_IXOSC Cytochrome P450, putative (Fragment) (Fragment) OS=Ixodes scapularis OX=6945 GN=8042264 PE=4 SV=1	1	1	0.0369	28764.3	10.07
434	tr|B7QLG7|B7QLG7_IXOSC uncharacterized protein OS=Ixodes scapularis OX=6945 GN=8043047 PE=4 SV=1	1	1	0.0741	12504.8	4.18
435	tr|B7SP56|B7SP56_DERVA Putative ML-domain containing protein OS=Dermacentor variabilis OX=34621 PE=2 SV=1	1	1	0.0452	16569.1	6.87
436	tr|D5LHI8|D5LHI8_AMBAM Insulin-like growth factor binding protein-related protein 1 OS=Amblyomma americanum OX=6943 PE=2 SV=1	1	1	0.0361	26754.1	5.81
437	tr|D8KWR5|D8KWR5_HAELO Hsp70 (Fragment) OS=Haemaphysalis longicornis OX=44386 PE=2 SV=1	1	1	0.0195	34453.7	5.44
438	tr|E2J6S5|E2J6S5_9ACAR Glutathione S-transferase OS=Hyalomma rufipes OX=72862 PE=2 SV=1	1	1	0.0318	25642	8.6
439	tr|F0J8I9|F0J8I9_AMBVA Elongation factor 1-alpha (Fragment) OS=Amblyomma variegatum OX=34610 PE=2 SV=1	1	1	0.0281	43146.1	8.52
440	tr|G3MGH2|G3MGH2_9ACAR Uncharacterized protein (Fragment) OS=Amblyomma maculatum OX=34609 PE=2 SV=1	1	1	0.0445	27035.3	6.23
441	tr|G3MGN6|G3MGN6_9ACAR Uncharacterized protein (Fragment) OS=Amblyomma maculatum OX=34609 PE=2 SV=1	1	1	0.0256	89209.6	5.05
442	tr|G3MIQ5|G3MIQ5_9ACAR Aminopeptidase (Fragment) OS=Amblyomma maculatum OX=34609 PE=2 SV=1	1	1	0.0104	88595.4	8.06
443	tr|G3MLB3|G3MLB3_9ACAR Uncharacterized protein OS=Amblyomma maculatum OX=34609 PE=2 SV=1	1	1	0.0489	20235.7	4.33
444	tr|G3MLI1|G3MLI1_9ACAR Uncharacterized protein OS=Amblyomma maculatum OX=34609 PE=2 SV=1	1	1	0.0251	44440.8	5.31
445	tr|G3MLP7|G3MLP7_9ACAR Uncharacterized protein OS=Amblyomma maculatum OX=34609 PE=2 SV=1	1	1	0.0233	33558.6	5.08
446	tr|G3MMG2|G3MMG2_9ACAR 40S ribosomal protein S4 OS=Amblyomma maculatum OX=34609 PE=2 SV=1	1	1	0.0344	29678.5	10.28
447	tr|G3MP76|G3MP76_9ACAR Nucleoside diphosphate kinase OS=Amblyomma maculatum OX=34609 PE=2 SV=1	1	1	0.0543	23990	9.34
448	tr|G3MSW4|G3MSW4_9ACAR Uncharacterized protein OS=Amblyomma maculatum OX=34609 PE=2 SV=1	1	1	0.0693	10717.2	4.94
449	tr|L7LTJ7|L7LTJ7_9ACAR Uncharacterized protein OS=Rhipicephalus pulchellus OX=72859 PE=2 SV=1	1	1	0.0082	85754	5.86
450	tr|L7LZR8|L7LZR8_9ACAR Ribosome biogenesis protein NOP53 OS=Rhipicephalus pulchellus OX=72859 PE=2 SV=1	1	1	0.0133	52632	9.93
451	tr|L7M157|L7M157_9ACAR Putative translation initiation factor 2b alpha subunit eif-2balpha/gcn3 OS=Rhipicephalus pulchellus OX=72859 PE=2 SV=1	1	1	0.0192	34771.6	5.3
452	tr|L7M4I1|L7M4I1_9ACAR Putative galactosylceramide sulfotransferase OS=Rhipicephalus pulchellus OX=72859 PE=2 SV=1	1	1	0.024	38754.4	8.9
453	tr|L7M527|L7M527_9ACAR Putative kat8 regulatory nsl complex subunit 2 OS=Rhipicephalus pulchellus OX=72859 PE=2 SV=1	1	1	0.0221	55792.3	7.79
454	tr|L7M6C8|L7M6C8_9ACAR Putative serine/threonine protein kinase OS=Rhipicephalus pulchellus OX=72859 PE=2 SV=1	1	1	0.009	85609.9	7.07
455	tr|L7M6W0|L7M6W0_9ACAR DNA repair protein REV1 OS=Rhipicephalus pulchellus OX=72859 PE=2 SV=1	1	1	0.0066	99968.5	8.78
456	tr|L7M737|L7M737_9ACAR Putative e3 ubiquitin ligase OS=Rhipicephalus pulchellus OX=72859 PE=2 SV=1	1	1	0.0378	20081.5	6.18
457	tr|L7M8Q0|L7M8Q0_9ACAR Putative transcription elongation factor b polypeptide OS=Rhipicephalus pulchellus OX=72859 PE=2 SV=1	1	1	0.0173	64442.5	9.74
458	tr|L7M9J1|L7M9J1_9ACAR Putative tick transposon (Fragment) OS=Rhipicephalus pulchellus OX=72859 PE=2 SV=1	1	1	0.0245	32485	9.34
459	tr|L7M9S8|L7M9S8_9ACAR Putative 28 kDa metastriate family member OS=Rhipicephalus pulchellus OX=72859 PE=2 SV=1	1	1	0.0304	26479	8.84
460	tr|L7MC56|L7MC56_9ACAR Putative tick transposon (Fragment) OS=Rhipicephalus pulchellus OX=72859 PE=2 SV=1	1	1	0.0058	117822	9.35
461	tr|L7MET8|L7MET8_9ACAR Putative thyroid hormone receptor-associated protein complex subunit (Fragment) OS=Rhipicephalus pulchellus OX=72859 PE=2 SV=1	1	1	0.0043	199235	9.55
462	tr|L7MFR3|L7MFR3_9ACAR Putative carbonic anhydrase (Fragment) OS=Rhipicephalus pulchellus OX=72859 PE=2 SV=1	1	1	0.0452	37036.6	8
463	tr|L7MI63|L7MI63_9ACAR Putative serine/threonine phosphatase (Fragment) OS=Rhipicephalus pulchellus OX=72859 PE=2 SV=1	1	1	0.0126	53077	9.15
464	tr|L7MIN1|L7MIN1_9ACAR Putative sperm-specific antigen 2 (Fragment) OS=Rhipicephalus pulchellus OX=72859 PE=2 SV=1	1	1	0.01	63926.7	8.3
465	tr|L7MKK4|L7MKK4_9ACAR Putative homeodomain-containing protein (Fragment) OS=Rhipicephalus pulchellus OX=72859 PE=2 SV=1	1	1	0.0135	134481	9.35
466	tr|L7MLB2|L7MLB2_9ACAR Putative cadherin egf lag seven-pass g-type receptor (Fragment) OS=Rhipicephalus pulchellus OX=72859 PE=2 SV=1	1	1	0.0019	405579	4.9
467	tr|L7MMV9|L7MMV9_9ACAR Uncharacterized protein (Fragment) OS=Rhipicephalus pulchellus OX=72859 PE=2 SV=1	1	1	0.0127	78649.2	7.94
468	tr|Q2PGH6|Q2PGH6_HAELO Mucin (Fragment) OS=Haemaphysalis longicornis OX=44386 GN=muc PE=2 SV=1	1	1	0.0677	13483.2	4.35
469	tr|Q4R1A6|Q4R1A6_HAELO Metalloprotease OS=Haemaphysalis longicornis OX=44386 PE=2 SV=1	1	1	0.0164	61800.3	6.62
470	tr|Q6B877|Q6B877_9ACAR Putative peptide 14.4 kDa OS=Ixodes pacificus OX=29930 PE=2 SV=1	1	1	0.039	16557.2	5.31
471	tr|Q76LR4|Q76LR4_CARC1 Cytochrome b OS=Carios capensis OX=176285 GN=cytb PE=3 SV=1	1	1	0.0191	41773.9	9.41
472	tr|V5GR80|V5GR80_IXORI Uncharacterized protein OS=Ixodes ricinus OX=34613 PE=2 SV=1	1	1	0.0865	11388.4	11.48
473	tr|V5GWL2|V5GWL2_IXORI Ferrochelatase OS=Ixodes ricinus OX=34613 PE=2 SV=1	1	1	0.0207	43568.7	8.74
474	tr|V5H080|V5H080_IXORI Uncharacterized protein OS=Ixodes ricinus OX=34613 PE=2 SV=1	1	1	0.0267	25548.7	6.58
475	tr|V5H280|V5H280_IXORI Putative 40s ribosomal protein (Fragment) OS=Ixodes ricinus OX=34613 PE=2 SV=1	1	1	0.0257	30506.2	11.41
476	tr|V5H2N8|V5H2N8_IXORI Putative secreted protein OS=Ixodes ricinus OX=34613 PE=2 SV=1	1	1	0.031	27471.9	4.3
477	tr|V5H630|V5H630_IXORI Uncharacterized protein OS=Ixodes ricinus OX=34613 PE=2 SV=1	1	1	0.0603	12066.4	4.9
478	tr|V5H6K3|V5H6K3_IXORI Putative vesicle OS=Ixodes ricinus OX=34613 PE=2 SV=1	1	1	0.0088	130164	6.55
479	tr|V5H8N1|V5H8N1_IXORI Putative pla2 bee venom like a sub-family of phospholipase a2 OS=Ixodes ricinus OX=34613 PE=2 SV=1	1	1	0.0214	46735.3	5.23
480	tr|V5H8Z9|V5H8Z9_IXORI Putative inter-male aggressive behavior (Fragment) OS=Ixodes ricinus OX=34613 PE=2 SV=1	1	1	0.0156	91804.3	8.36
481	tr|V5HB41|V5HB41_IXORI Putative hat repeat protein OS=Ixodes ricinus OX=34613 PE=2 SV=1	1	1	0.0075	105519	8.41
482	tr|V5HDV8|V5HDV8_IXORI Putative peptidyl-trna hydrolase (Fragment) OS=Ixodes ricinus OX=34613 PE=2 SV=1	1	1	0.0393	20170.8	9.93
483	tr|V5HGQ3|V5HGQ3_IXORI Putative inositol monophosphatase (Fragment) OS=Ixodes ricinus OX=34613 PE=2 SV=1	1	1	0.0347	30464	6.9
484	tr|V5HRY5|V5HRY5_IXORI Uncharacterized protein OS=Ixodes ricinus OX=34613 PE=2 SV=1	1	1	0.0762	11652.3	9.85
485	tr|V5I1Q4|V5I1Q4_IXORI Putative conserved secreted protein OS=Ixodes ricinus OX=34613 PE=2 SV=1	1	1	0.0455	14528.8	8.77
486	tr|V5I2L8|V5I2L8_IXORI Putative microtubule associated complex (Fragment) OS=Ixodes ricinus OX=34613 PE=2 SV=1	1	1	0.0375	41498.3	6.21
487	tr|V5I5I8|V5I5I8_IXORI Putative alpha crystallins (Fragment) OS=Ixodes ricinus OX=34613 PE=2 SV=1	1	1	0.0641	18239.4	10.29
488	tr|V5IEP8|V5IEP8_IXORI Putative abc transporter c family member (Fragment) OS=Ixodes ricinus OX=34613 PE=2 SV=1	1	1	0.0103	161396	6.16
489	tr|V5IJM3|V5IJM3_IXORI Putative mitochondrial ribosomal protein l11 OS=Ixodes ricinus OX=34613 PE=2 SV=1	1	1	0.0355	22390.4	9.67
490	tr|V5IJW5|V5IJW5_IXORI Putative ccr4-not transcription complex subunit 6-like protein (Fragment) OS=Ixodes ricinus OX=34613 PE=2 SV=1	1	1	0.0128	62081.7	6.51
