# Supplementary material for: Proteomic Analysis of Exosome-Like Vesicles Isolated From Saliva of the Tick Haemaphysalis longicornis
Source: Front Cell Infect Microbiol. 2020 Oct 22;10:542319. doi: 10.3389/fcimb.2020.542319 (PMC7642894; doi:10.3389/fcimb.2020.542319)
Supplement: Supplementary Table 4 — Details of Biological processes, cellular components and molecular functions. [file Table_4.xlsx]

## Sheet: BP
maxLevel	levels	GO_Name	GO_ID	Pvalue	Pvalue_adjusted	PAS_Value	PAS_Zscore	max_zscore	min_zscore	Genes	Count	Pop_Hit	List_Total	Background_Genes	URL	PATHS
10	9,10	ATP hydrolysis coupled proton transport	GO:0015991	0.000141	0.0332	0	0	0	0	IscW_ISCW011988|1;IscW_ISCW001149|1;IscW_ISCW012509|1;IscW_ISCW016068|1;IscW_ISCW001551|1	5	21	244	9706	http://www.ebi.ac.uk/QuickGO/GTerm?id=GO:0015991	[]
9	8,9	energy coupled proton transmembrane transport, against electrochemical gradient	GO:0015988	0.000141	0.0332	0	0	0	0	IscW_ISCW011988|1;IscW_ISCW001149|1;IscW_ISCW012509|1;IscW_ISCW016068|1;IscW_ISCW001551|1	5	21	244	9706	http://www.ebi.ac.uk/QuickGO/GTerm?id=GO:0015988	[]
4	4	cellular oxidant detoxification	GO:0098869	0.000187	0.0332	0	0	0	0	IscW_ISCW020571|1;IscW_ISCW007552|1;IscW_ISCW011405|1;IscW_ISCW021545|1;IscW_ISCW013767|1;IscW_ISCW006860|1;IscW_ISCW010532|1;IscW_ISCW017124|1	8	64	244	9706	http://www.ebi.ac.uk/QuickGO/GTerm?id=GO:0098869	[]
2	2	detoxification	GO:0098754	0.000187	0.0332	0	0	0	0	IscW_ISCW020571|1;IscW_ISCW007552|1;IscW_ISCW011405|1;IscW_ISCW021545|1;IscW_ISCW013767|1;IscW_ISCW006860|1;IscW_ISCW010532|1;IscW_ISCW017124|1	8	64	244	9706	http://www.ebi.ac.uk/QuickGO/GTerm?id=GO:0098754	[]
3	3	cellular detoxification	GO:1990748	0.000187	0.0332	0	0	0	0	IscW_ISCW020571|1;IscW_ISCW007552|1;IscW_ISCW011405|1;IscW_ISCW021545|1;IscW_ISCW013767|1;IscW_ISCW006860|1;IscW_ISCW010532|1;IscW_ISCW017124|1	8	64	244	9706	http://www.ebi.ac.uk/QuickGO/GTerm?id=GO:1990748	[]
4	4	response to toxic substance	GO:0009636	0.000187	0.0332	0	0	0	0	IscW_ISCW020571|1;IscW_ISCW007552|1;IscW_ISCW011405|1;IscW_ISCW021545|1;IscW_ISCW013767|1;IscW_ISCW006860|1;IscW_ISCW010532|1;IscW_ISCW017124|1	8	64	244	9706	http://www.ebi.ac.uk/QuickGO/GTerm?id=GO:0009636	[]
4	4	symbiosis, encompassing mutualism through parasitism	GO:0044403	0.000245	0.0374	0	0	0	0	IscW_ISCW016862|1;IscW_ISCW013505|1;IscW_ISCW012653|1;IscW_ISCW009055|1;IscW_ISCW022760|1;IscW_ISCW002178|1	6	36	244	9706	http://www.ebi.ac.uk/QuickGO/GTerm?id=GO:0044403	[]
3	3	interspecies interaction between organisms	GO:0044419	0.000386	0.0487	0	0	0	0	IscW_ISCW016862|1;IscW_ISCW013505|1;IscW_ISCW012653|1;IscW_ISCW009055|1;IscW_ISCW022760|1;IscW_ISCW002178|1	6	39	244	9706	http://www.ebi.ac.uk/QuickGO/GTerm?id=GO:0044419	[]
6	5,6	cytoskeletal anchoring at plasma membrane	GO:0007016	0.000629	0.0487	0	0	0	0	IscW_ISCW023338|1;IscW_ISCW015049|1	2	2	244	9706	http://www.ebi.ac.uk/QuickGO/GTerm?id=GO:0007016	[]
5	4,5	maintenance of location in cell	GO:0051651	0.0008	0.0487	0	0	0	0	IscW_ISCW023338|1;IscW_ISCW015049|1;IscW_ISCW023334|1	3	8	244	9706	http://www.ebi.ac.uk/QuickGO/GTerm?id=GO:0051651	[]
5	5	cellular protein metabolic process	GO:0044267	0.000891	0.0487	0	0	0	0	IscW_ISCW023777|1;IscW_ISCW000125|1;IscW_ISCW020299|1;IscW_ISCW010253|1;IscW_ISCW003012|1;IscW_ISCW014125|1;IscW_ISCW006728|1;IscW_ISCW009943|1;IscW_ISCW005425|1;IscW_ISCW021604|1;IscW_ISCW001285|1;IscW_ISCW003862|1;IscW_ISCW021184|1;IscW_ISCW007139|1;IscW_ISCW014265|1;IscW_ISCW005874|1;IscW_ISCW009597|1;IscW_ISCW023618|1;IscW_ISCW021163|1;IscW_ISCW005592|1;IscW_ISCW008497|1;IscW_ISCW009496|1;Isc…	72	2035	244	9706	http://www.ebi.ac.uk/QuickGO/GTerm?id=GO:0044267	[]
4	4	interaction with host	GO:0051701	0.000959	0.0487	0	0	0	0	IscW_ISCW013505|1;IscW_ISCW012653|1;IscW_ISCW009055|1;IscW_ISCW022760|1;IscW_ISCW002178|1	5	31	244	9706	http://www.ebi.ac.uk/QuickGO/GTerm?id=GO:0051701	[]
8	7,8	evasion or tolerance of host defenses	GO:0044415	0.000959	0.0487	0	0	0	0	IscW_ISCW013505|1;IscW_ISCW012653|1;IscW_ISCW009055|1;IscW_ISCW022760|1;IscW_ISCW002178|1	5	31	244	9706	http://www.ebi.ac.uk/QuickGO/GTerm?id=GO:0044415	[]
5	4,5	response to defenses of other organism involved in symbiotic interaction	GO:0052173	0.000959	0.0487	0	0	0	0	IscW_ISCW013505|1;IscW_ISCW012653|1;IscW_ISCW009055|1;IscW_ISCW022760|1;IscW_ISCW002178|1	5	31	244	9706	http://www.ebi.ac.uk/QuickGO/GTerm?id=GO:0052173	[]
6	5,6	response to host defenses	GO:0052200	0.000959	0.0487	0	0	0	0	IscW_ISCW013505|1;IscW_ISCW012653|1;IscW_ISCW009055|1;IscW_ISCW022760|1;IscW_ISCW002178|1	5	31	244	9706	http://www.ebi.ac.uk/QuickGO/GTerm?id=GO:0052200	[]
7	6,7	avoidance of host defenses	GO:0044413	0.000959	0.0487	0	0	0	0	IscW_ISCW013505|1;IscW_ISCW012653|1;IscW_ISCW009055|1;IscW_ISCW022760|1;IscW_ISCW002178|1	5	31	244	9706	http://www.ebi.ac.uk/QuickGO/GTerm?id=GO:0044413	[]
8	7,8	evasion or tolerance of defense response of other organism involved in symbiotic interaction	GO:0051807	0.000959	0.0487	0	0	0	0	IscW_ISCW013505|1;IscW_ISCW012653|1;IscW_ISCW009055|1;IscW_ISCW022760|1;IscW_ISCW002178|1	5	31	244	9706	http://www.ebi.ac.uk/QuickGO/GTerm?id=GO:0051807	[]
6	5,6	avoidance of defenses of other organism involved in symbiotic interaction	GO:0051832	0.000959	0.0487	0	0	0	0	IscW_ISCW013505|1;IscW_ISCW012653|1;IscW_ISCW009055|1;IscW_ISCW022760|1;IscW_ISCW002178|1	5	31	244	9706	http://www.ebi.ac.uk/QuickGO/GTerm?id=GO:0051832	[]
5	4,5	response to host	GO:0075136	0.000959	0.0487	0	0	0	0	IscW_ISCW013505|1;IscW_ISCW012653|1;IscW_ISCW009055|1;IscW_ISCW022760|1;IscW_ISCW002178|1	5	31	244	9706	http://www.ebi.ac.uk/QuickGO/GTerm?id=GO:0075136	[]
7	6,7	evasion or tolerance of defenses of other organism involved in symbiotic interaction	GO:0051834	0.000959	0.0487	0	0	0	0	IscW_ISCW013505|1;IscW_ISCW012653|1;IscW_ISCW009055|1;IscW_ISCW022760|1;IscW_ISCW002178|1	5	31	244	9706	http://www.ebi.ac.uk/QuickGO/GTerm?id=GO:0051834	[]
9	8,9	evasion or tolerance of host defense response	GO:0030682	0.000959	0.0487	0	0	0	0	IscW_ISCW013505|1;IscW_ISCW012653|1;IscW_ISCW009055|1;IscW_ISCW022760|1;IscW_ISCW002178|1	5	31	244	9706	http://www.ebi.ac.uk/QuickGO/GTerm?id=GO:0030682	[]
5	5	cytoskeleton organization	GO:0007010	0.00102	0.0494	0	0	0	0	IscW_ISCW008202|1;IscW_ISCW015260|1;IscW_ISCW021409|1;IscW_ISCW023338|1;IscW_ISCW018883|1;IscW_ISCW015049|1;IscW_ISCW020882|1;IscW_ISCW005933|1;IscW_ISCW012037|1;IscW_ISCW015975|1;IscW_ISCW020487|1;IscW_ISCW008558|1	12	167	244	9706	http://www.ebi.ac.uk/QuickGO/GTerm?id=GO:0007010	[]
9	9	iron ion transport	GO:0006826	0.00166	0.0772	0	0	0	0	IscW_ISCW004310|1;IscW_ISCW006603|1;IscW_ISCW010641|1;IscW_ISCW023334|1	4	21	244	9706	http://www.ebi.ac.uk/QuickGO/GTerm?id=GO:0006826	[]
3	3	response to biotic stimulus	GO:0009607	0.00309	0.126	0	0	0	0	IscW_ISCW013505|1;IscW_ISCW012653|1;IscW_ISCW009055|1;IscW_ISCW022760|1;IscW_ISCW002178|1	5	40	244	9706	http://www.ebi.ac.uk/QuickGO/GTerm?id=GO:0009607	[]
5	3,5	response to other organism	GO:0051707	0.00309	0.126	0	0	0	0	IscW_ISCW013505|1;IscW_ISCW012653|1;IscW_ISCW009055|1;IscW_ISCW022760|1;IscW_ISCW002178|1	5	40	244	9706	http://www.ebi.ac.uk/QuickGO/GTerm?id=GO:0051707	[]
4	4	response to external biotic stimulus	GO:0043207	0.00309	0.126	0	0	0	0	IscW_ISCW013505|1;IscW_ISCW012653|1;IscW_ISCW009055|1;IscW_ISCW022760|1;IscW_ISCW002178|1	5	40	244	9706	http://www.ebi.ac.uk/QuickGO/GTerm?id=GO:0043207	[]
3	3	response to external stimulus	GO:0009605	0.00319	0.126	0	0	0	0	IscW_ISCW013505|1;IscW_ISCW018440|1;IscW_ISCW012653|1;IscW_ISCW009055|1;IscW_ISCW022760|1;IscW_ISCW007151|1;IscW_ISCW010469|1;IscW_ISCW002178|1	8	98	244	9706	http://www.ebi.ac.uk/QuickGO/GTerm?id=GO:0009605	[]
5	5	extracellular matrix organization	GO:0030198	0.0045	0.171	0	0	0	0	IscW_ISCW008202|1;IscW_ISCW009943|1;IscW_ISCW021409|1;IscW_ISCW001538|1;IscW_ISCW020882|1;IscW_ISCW008558|1	6	62	244	9706	http://www.ebi.ac.uk/QuickGO/GTerm?id=GO:0030198	[]
4	4	extracellular structure organization	GO:0043062	0.00487	0.179	0	0	0	0	IscW_ISCW008202|1;IscW_ISCW009943|1;IscW_ISCW021409|1;IscW_ISCW001538|1;IscW_ISCW020882|1;IscW_ISCW008558|1	6	63	244	9706	http://www.ebi.ac.uk/QuickGO/GTerm?id=GO:0043062	[]
4	4	protein metabolic process	GO:0019538	0.00555	0.195	0	0	0	0	IscW_ISCW023777|1;IscW_ISCW023638|1;IscW_ISCW006516|1;IscW_ISCW000125|1;IscW_ISCW016862|1;IscW_ISCW020299|1;IscW_ISCW010253|1;IscW_ISCW003012|1;IscW_ISCW015654|1;IscW_ISCW014125|1;IscW_ISCW006728|1;IscW_ISCW009943|1;IscW_ISCW005425|1;IscW_ISCW021604|1;IscW_ISCW001285|1;IscW_ISCW006685|1;IscW_ISCW003862|1;IscW_ISCW018440|1;IscW_ISCW021184|1;IscW_ISCW007139|1;IscW_ISCW014265|1;IscW_ISCW005874|1;Isc…	87	2727	244	9706	http://www.ebi.ac.uk/QuickGO/GTerm?id=GO:0019538	[]
2	2	multi-organism process	GO:0051704	0.00568	0.195	0	0	0	0	IscW_ISCW016862|1;IscW_ISCW013505|1;IscW_ISCW012653|1;IscW_ISCW009055|1;IscW_ISCW022760|1;IscW_ISCW002178|1	6	65	244	9706	http://www.ebi.ac.uk/QuickGO/GTerm?id=GO:0051704	[]
11	7,10,11	motor neuron axon guidance	GO:0008045	0.00599	0.199	0	0	0	0	IscW_ISCW018440|1;IscW_ISCW007151|1	2	5	244	9706	http://www.ebi.ac.uk/QuickGO/GTerm?id=GO:0008045	[]
5	4,5	innate immune response	GO:0045087	0.00639	0.206	0	0	0	0	IscW_ISCW008360|1;IscW_ISCW017584|1;IscW_ISCW022740|1;IscW_ISCW010469|1	4	30	244	9706	http://www.ebi.ac.uk/QuickGO/GTerm?id=GO:0045087	[]
6	5,6	maintenance of protein location in cell	GO:0032507	0.00883	0.258	0	0	0	0	IscW_ISCW023338|1;IscW_ISCW015049|1	2	6	244	9706	http://www.ebi.ac.uk/QuickGO/GTerm?id=GO:0032507	[]
5	4,5	maintenance of protein location	GO:0045185	0.00883	0.258	0	0	0	0	IscW_ISCW023338|1;IscW_ISCW015049|1	2	6	244	9706	http://www.ebi.ac.uk/QuickGO/GTerm?id=GO:0045185	[]
5	4,5	positive regulation of cell cycle process	GO:0090068	0.00883	0.258	0	0	0	0	IscW_ISCW005074|1;IscW_ISCW015975|1	2	6	244	9706	http://www.ebi.ac.uk/QuickGO/GTerm?id=GO:0090068	[]
3	3	cellular metabolic process	GO:0044237	0.00936	0.258	0	0	0	0	IscW_ISCW023777|1;IscW_ISCW017166|1;IscW_ISCW000125|1;IscW_ISCW016862|1;IscW_ISCW020299|1;IscW_ISCW014240|1;IscW_ISCW010253|1;IscW_ISCW003012|1;IscW_ISCW014125|1;IscW_ISCW006728|1;IscW_ISCW018700|1;IscW_ISCW009943|1;IscW_ISCW005425|1;IscW_ISCW021604|1;IscW_ISCW010553|1;IscW_ISCW001285|1;IscW_ISCW011988|1;IscW_ISCW006685|1;IscW_ISCW020516|1;IscW_ISCW003862|1;IscW_ISCW009773|1;IscW_ISCW003165|1;Isc…	129	4392	244	9706	http://www.ebi.ac.uk/QuickGO/GTerm?id=GO:0044237	[]
4	4	organonitrogen compound metabolic process	GO:1901564	0.00944	0.258	0	0	0	0	IscW_ISCW023777|1;IscW_ISCW023638|1;IscW_ISCW006516|1;IscW_ISCW000125|1;IscW_ISCW016862|1;IscW_ISCW020299|1;IscW_ISCW010253|1;IscW_ISCW003012|1;IscW_ISCW015654|1;IscW_ISCW014125|1;IscW_ISCW006728|1;IscW_ISCW018700|1;IscW_ISCW009943|1;IscW_ISCW005425|1;IscW_ISCW021604|1;IscW_ISCW001285|1;IscW_ISCW011988|1;IscW_ISCW006685|1;IscW_ISCW020516|1;IscW_ISCW003862|1;IscW_ISCW018440|1;IscW_ISCW021184|1;Isc…	98	3193	244	9706	http://www.ebi.ac.uk/QuickGO/GTerm?id=GO:1901564	[]
10	8,10	ferric iron transport	GO:0015682	0.00968	0.258	0	0	0	0	IscW_ISCW004310|1;IscW_ISCW006603|1;IscW_ISCW010641|1	3	18	244	9706	http://www.ebi.ac.uk/QuickGO/GTerm?id=GO:0015682	[]
7	7	trivalent inorganic cation transport	GO:0072512	0.00968	0.258	0	0	0	0	IscW_ISCW004310|1;IscW_ISCW006603|1;IscW_ISCW010641|1	3	18	244	9706	http://www.ebi.ac.uk/QuickGO/GTerm?id=GO:0072512	[]
10	9,10	ATP synthesis coupled proton transport	GO:0015986	0.0113	0.28	0	0	0	0	IscW_ISCW011988|1;IscW_ISCW012509|1;IscW_ISCW016068|1	3	19	244	9706	http://www.ebi.ac.uk/QuickGO/GTerm?id=GO:0015986	[]
9	8,9	energy coupled proton transport, down electrochemical gradient	GO:0015985	0.0113	0.28	0	0	0	0	IscW_ISCW011988|1;IscW_ISCW012509|1;IscW_ISCW016068|1	3	19	244	9706	http://www.ebi.ac.uk/QuickGO/GTerm?id=GO:0015985	[]
10	9,10	ATP biosynthetic process	GO:0006754	0.0113	0.28	0	0	0	0	IscW_ISCW011988|1;IscW_ISCW012509|1;IscW_ISCW016068|1	3	19	244	9706	http://www.ebi.ac.uk/QuickGO/GTerm?id=GO:0006754	[]
6	6	amide biosynthetic process	GO:0043604	0.0124	0.3	0	0	0	0	IscW_ISCW000125|1;IscW_ISCW020299|1;IscW_ISCW010253|1;IscW_ISCW005425|1;IscW_ISCW001285|1;IscW_ISCW005874|1;IscW_ISCW019788|1;IscW_ISCW023076|1;IscW_ISCW024187|1;IscW_ISCW010110|1;IscW_ISCW017543|1;IscW_ISCW002912|1;IscW_ISCW015565|1;IscW_ISCW017094|1;IscW_ISCW018203|1;IscW_ISCW015484|1;IscW_ISCW002233|1;IscW_ISCW022696|1	18	401	244	9706	http://www.ebi.ac.uk/QuickGO/GTerm?id=GO:0043604	[]
6	6	translation	GO:0006412	0.013	0.302	0	0	0	0	IscW_ISCW000125|1;IscW_ISCW020299|1;IscW_ISCW010253|1;IscW_ISCW005425|1;IscW_ISCW001285|1;IscW_ISCW005874|1;IscW_ISCW019788|1;IscW_ISCW023076|1;IscW_ISCW024187|1;IscW_ISCW010110|1;IscW_ISCW017543|1;IscW_ISCW002912|1;IscW_ISCW015565|1;IscW_ISCW018203|1;IscW_ISCW015484|1;IscW_ISCW002233|1;IscW_ISCW022696|1	17	373	244	9706	http://www.ebi.ac.uk/QuickGO/GTerm?id=GO:0006412	[]
6	6	ribosomal large subunit assembly	GO:0000027	0.013	0.302	0	0	0	0	IscW_ISCW019508|1;IscW_ISCW023076|1;IscW_ISCW017543|1	3	20	244	9706	http://www.ebi.ac.uk/QuickGO/GTerm?id=GO:0000027	[]
5	5	peptide metabolic process	GO:0006518	0.0136	0.308	0	0	0	0	IscW_ISCW000125|1;IscW_ISCW016862|1;IscW_ISCW020299|1;IscW_ISCW010253|1;IscW_ISCW005425|1;IscW_ISCW001285|1;IscW_ISCW006685|1;IscW_ISCW005874|1;IscW_ISCW005803|1;IscW_ISCW019788|1;IscW_ISCW023076|1;IscW_ISCW024187|1;IscW_ISCW010110|1;IscW_ISCW017543|1;IscW_ISCW002912|1;IscW_ISCW015565|1;IscW_ISCW018203|1;IscW_ISCW015484|1;IscW_ISCW002233|1;IscW_ISCW022696|1	20	466	244	9706	http://www.ebi.ac.uk/QuickGO/GTerm?id=GO:0006518	[]
7	6,7	peptide biosynthetic process	GO:0043043	0.0143	0.312	0	0	0	0	IscW_ISCW000125|1;IscW_ISCW020299|1;IscW_ISCW010253|1;IscW_ISCW005425|1;IscW_ISCW001285|1;IscW_ISCW005874|1;IscW_ISCW019788|1;IscW_ISCW023076|1;IscW_ISCW024187|1;IscW_ISCW010110|1;IscW_ISCW017543|1;IscW_ISCW002912|1;IscW_ISCW015565|1;IscW_ISCW018203|1;IscW_ISCW015484|1;IscW_ISCW002233|1;IscW_ISCW022696|1	17	377	244	9706	http://www.ebi.ac.uk/QuickGO/GTerm?id=GO:0043043	[]
6	6	nucleoside triphosphate metabolic process	GO:0009141	0.0152	0.312	0	0	0	0	IscW_ISCW018700|1;IscW_ISCW010553|1;IscW_ISCW011988|1;IscW_ISCW012509|1;IscW_ISCW001710|1;IscW_ISCW016068|1	6	80	244	9706	http://www.ebi.ac.uk/QuickGO/GTerm?id=GO:0009141	[]
7	6,7	phosphatidylinositol-mediated signaling	GO:0048015	0.0159	0.312	0	0	0	0	IscW_ISCW020487|1;IscW_ISCW010469|1	2	8	244	9706	http://www.ebi.ac.uk/QuickGO/GTerm?id=GO:0048015	[]
6	4,5,6	positive regulation of cell division	GO:0051781	0.0159	0.312	0	0	0	0	IscW_ISCW005074|1;IscW_ISCW015975|1	2	8	244	9706	http://www.ebi.ac.uk/QuickGO/GTerm?id=GO:0051781	[]
6	5,6	inositol lipid-mediated signaling	GO:0048017	0.0159	0.312	0	0	0	0	IscW_ISCW020487|1;IscW_ISCW010469|1	2	8	244	9706	http://www.ebi.ac.uk/QuickGO/GTerm?id=GO:0048017	[]
6	5,6	lipid transport	GO:0006869	0.016	0.312	0	0	0	0	IscW_ISCW021709|1;IscW_ISCW004526|1;IscW_ISCW021710|1;IscW_ISCW009032|1;IscW_ISCW016201|1;IscW_ISCW012424|1	6	81	244	9706	http://www.ebi.ac.uk/QuickGO/GTerm?id=GO:0006869	[]
5	5	ribonucleoprotein complex assembly	GO:0022618	0.0173	0.312	0	0	0	0	IscW_ISCW005874|1;IscW_ISCW019788|1;IscW_ISCW019508|1;IscW_ISCW023076|1;IscW_ISCW017543|1;IscW_ISCW018203|1;IscW_ISCW018745|1	7	106	244	9706	http://www.ebi.ac.uk/QuickGO/GTerm?id=GO:0022618	[]
7	6,7	nucleoside monophosphate biosynthetic process	GO:0009124	0.0175	0.312	0	0	0	0	IscW_ISCW011988|1;IscW_ISCW000960|1;IscW_ISCW012509|1;IscW_ISCW016068|1	4	40	244	9706	http://www.ebi.ac.uk/QuickGO/GTerm?id=GO:0009124	[]
4	4	lipid localization	GO:0010876	0.0189	0.312	0	0	0	0	IscW_ISCW021709|1;IscW_ISCW004526|1;IscW_ISCW021710|1;IscW_ISCW009032|1;IscW_ISCW016201|1;IscW_ISCW012424|1	6	84	244	9706	http://www.ebi.ac.uk/QuickGO/GTerm?id=GO:0010876	[]
5	5	ribonucleoprotein complex subunit organization	GO:0071826	0.019	0.312	0	0	0	0	IscW_ISCW005874|1;IscW_ISCW019788|1;IscW_ISCW019508|1;IscW_ISCW023076|1;IscW_ISCW017543|1;IscW_ISCW018203|1;IscW_ISCW018745|1	7	108	244	9706	http://www.ebi.ac.uk/QuickGO/GTerm?id=GO:0071826	[]
3	3	immune response	GO:0006955	0.0191	0.312	0	0	0	0	IscW_ISCW008360|1;IscW_ISCW017584|1;IscW_ISCW022740|1;IscW_ISCW010469|1	4	41	244	9706	http://www.ebi.ac.uk/QuickGO/GTerm?id=GO:0006955	[]
8	7,8	purine nucleoside triphosphate biosynthetic process	GO:0009145	0.0192	0.312	0	0	0	0	IscW_ISCW011988|1;IscW_ISCW012509|1;IscW_ISCW016068|1	3	23	244	9706	http://www.ebi.ac.uk/QuickGO/GTerm?id=GO:0009145	[]
9	8,9	purine ribonucleoside triphosphate biosynthetic process	GO:0009206	0.0192	0.312	0	0	0	0	IscW_ISCW011988|1;IscW_ISCW012509|1;IscW_ISCW016068|1	3	23	244	9706	http://www.ebi.ac.uk/QuickGO/GTerm?id=GO:0009206	[]
9	8,9	ATP metabolic process	GO:0046034	0.0195	0.312	0	0	0	0	IscW_ISCW018700|1;IscW_ISCW011988|1;IscW_ISCW012509|1;IscW_ISCW001710|1;IscW_ISCW016068|1	5	62	244	9706	http://www.ebi.ac.uk/QuickGO/GTerm?id=GO:0046034	[]
3	3	cellular component biogenesis	GO:0044085	0.0196	0.312	0	0	0	0	IscW_ISCW019496|1;IscW_ISCW015260|1;IscW_ISCW009943|1;IscW_ISCW001285|1;IscW_ISCW005874|1;IscW_ISCW004641|1;IscW_ISCW019788|1;IscW_ISCW019508|1;IscW_ISCW017584|1;IscW_ISCW023076|1;IscW_ISCW018679|1;IscW_ISCW017543|1;IscW_ISCW005933|1;IscW_ISCW003178|1;IscW_ISCW021808|1;IscW_ISCW021386|1;IscW_ISCW015565|1;IscW_ISCW015189|1;IscW_ISCW018203|1;IscW_ISCW019324|1;IscW_ISCW018745|1;IscW_ISCW008669|1	22	547	244	9706	http://www.ebi.ac.uk/QuickGO/GTerm?id=GO:0044085	[]
4	4	ribonucleoprotein complex biogenesis	GO:0022613	0.0203	0.312	0	0	0	0	IscW_ISCW001285|1;IscW_ISCW005874|1;IscW_ISCW019788|1;IscW_ISCW019508|1;IscW_ISCW023076|1;IscW_ISCW017543|1;IscW_ISCW015565|1;IscW_ISCW015189|1;IscW_ISCW018203|1;IscW_ISCW019324|1;IscW_ISCW018745|1;IscW_ISCW008669|1	12	244	244	9706	http://www.ebi.ac.uk/QuickGO/GTerm?id=GO:0022613	[]
6	6	ribosome assembly	GO:0042255	0.0207	0.312	0	0	0	0	IscW_ISCW019788|1;IscW_ISCW019508|1;IscW_ISCW023076|1;IscW_ISCW017543|1	4	42	244	9706	http://www.ebi.ac.uk/QuickGO/GTerm?id=GO:0042255	[]
6	6	cellular macromolecular complex assembly	GO:0034622	0.0209	0.312	0	0	0	0	IscW_ISCW019496|1;IscW_ISCW015260|1;IscW_ISCW005874|1;IscW_ISCW019788|1;IscW_ISCW019508|1;IscW_ISCW017584|1;IscW_ISCW023076|1;IscW_ISCW018679|1;IscW_ISCW017543|1;IscW_ISCW003178|1;IscW_ISCW021808|1;IscW_ISCW018203|1;IscW_ISCW018745|1	13	274	244	9706	http://www.ebi.ac.uk/QuickGO/GTerm?id=GO:0034622	[]
8	6,8	nucleosome assembly	GO:0006334	0.0215	0.312	0	0	0	0	IscW_ISCW019496|1;IscW_ISCW003178|1;IscW_ISCW021808|1	3	24	244	9706	http://www.ebi.ac.uk/QuickGO/GTerm?id=GO:0006334	[]
5	5	cellular amide metabolic process	GO:0043603	0.0227	0.312	0	0	0	0	IscW_ISCW000125|1;IscW_ISCW016862|1;IscW_ISCW020299|1;IscW_ISCW010253|1;IscW_ISCW005425|1;IscW_ISCW001285|1;IscW_ISCW006685|1;IscW_ISCW005874|1;IscW_ISCW005803|1;IscW_ISCW019788|1;IscW_ISCW023076|1;IscW_ISCW024187|1;IscW_ISCW010110|1;IscW_ISCW017543|1;IscW_ISCW002912|1;IscW_ISCW015565|1;IscW_ISCW017094|1;IscW_ISCW018203|1;IscW_ISCW015484|1;IscW_ISCW002233|1;IscW_ISCW022696|1	21	523	244	9706	http://www.ebi.ac.uk/QuickGO/GTerm?id=GO:0043603	[]
8	7,8	hydrogen ion transmembrane transport	GO:1902600	0.0234	0.312	0	0	0	0	IscW_ISCW011988|1;IscW_ISCW001149|1;IscW_ISCW012509|1;IscW_ISCW016068|1;IscW_ISCW001551|1	5	65	244	9706	http://www.ebi.ac.uk/QuickGO/GTerm?id=GO:1902600	[]
5	5	macromolecular complex assembly	GO:0065003	0.0235	0.312	0	0	0	0	IscW_ISCW019496|1;IscW_ISCW015260|1;IscW_ISCW005874|1;IscW_ISCW019788|1;IscW_ISCW019508|1;IscW_ISCW017584|1;IscW_ISCW023076|1;IscW_ISCW018679|1;IscW_ISCW017543|1;IscW_ISCW005933|1;IscW_ISCW003178|1;IscW_ISCW021808|1;IscW_ISCW018203|1;IscW_ISCW018745|1	14	308	244	9706	http://www.ebi.ac.uk/QuickGO/GTerm?id=GO:0065003	[]
5	5	chromatin assembly	GO:0031497	0.024	0.312	0	0	0	0	IscW_ISCW019496|1;IscW_ISCW003178|1;IscW_ISCW021808|1	3	25	244	9706	http://www.ebi.ac.uk/QuickGO/GTerm?id=GO:0031497	[]
8	7,8	ribonucleoside triphosphate biosynthetic process	GO:0009201	0.024	0.312	0	0	0	0	IscW_ISCW011988|1;IscW_ISCW012509|1;IscW_ISCW016068|1	3	25	244	9706	http://www.ebi.ac.uk/QuickGO/GTerm?id=GO:0009201	[]
6	6	nucleoside monophosphate metabolic process	GO:0009123	0.0244	0.312	0	0	0	0	IscW_ISCW018700|1;IscW_ISCW011988|1;IscW_ISCW000960|1;IscW_ISCW012509|1;IscW_ISCW001710|1;IscW_ISCW016068|1	6	89	244	9706	http://www.ebi.ac.uk/QuickGO/GTerm?id=GO:0009123	[]
3	3	response to chemical	GO:0042221	0.0249	0.312	0	0	0	0	IscW_ISCW020571|1;IscW_ISCW004310|1;IscW_ISCW018440|1;IscW_ISCW007552|1;IscW_ISCW011405|1;IscW_ISCW008722|1;IscW_ISCW021545|1;IscW_ISCW013767|1;IscW_ISCW006860|1;IscW_ISCW021008|1;IscW_ISCW010532|1;IscW_ISCW017124|1;IscW_ISCW021257|1;IscW_ISCW007151|1;IscW_ISCW006130|1;IscW_ISCW010469|1	16	371	244	9706	http://www.ebi.ac.uk/QuickGO/GTerm?id=GO:0042221	[]
4	4	cellular component assembly	GO:0022607	0.025	0.312	0	0	0	0	IscW_ISCW019496|1;IscW_ISCW015260|1;IscW_ISCW009943|1;IscW_ISCW005874|1;IscW_ISCW004641|1;IscW_ISCW019788|1;IscW_ISCW019508|1;IscW_ISCW017584|1;IscW_ISCW023076|1;IscW_ISCW018679|1;IscW_ISCW017543|1;IscW_ISCW005933|1;IscW_ISCW003178|1;IscW_ISCW021808|1;IscW_ISCW021386|1;IscW_ISCW018203|1;IscW_ISCW018745|1	17	402	244	9706	http://www.ebi.ac.uk/QuickGO/GTerm?id=GO:0022607	[]
8	7,8	actin filament reorganization	GO:0090527	0.0251	0.312	0	0	0	0	IscW_ISCW008558|1	1	1	244	9706	http://www.ebi.ac.uk/QuickGO/GTerm?id=GO:0090527	[]
11	10,11	U2 snRNA 3'-end processing	GO:0034474	0.0251	0.312	0	0	0	0	IscW_ISCW018941|1	1	1	244	9706	http://www.ebi.ac.uk/QuickGO/GTerm?id=GO:0034474	[]
9	6,8,9	N-terminal protein amino acid methylation	GO:0006480	0.0251	0.312	0	0	0	0	IscW_ISCW017218|1	1	1	244	9706	http://www.ebi.ac.uk/QuickGO/GTerm?id=GO:0006480	[]
8	7,8	eukaryotic translation initiation factor 4F complex assembly	GO:0097010	0.0251	0.312	0	0	0	0	IscW_ISCW018203|1	1	1	244	9706	http://www.ebi.ac.uk/QuickGO/GTerm?id=GO:0097010	[]
5	5	hydrogen peroxide catabolic process	GO:0042744	0.0251	0.312	0	0	0	0	IscW_ISCW017124|1	1	1	244	9706	http://www.ebi.ac.uk/QuickGO/GTerm?id=GO:0042744	[]
5	5	response to hydrogen peroxide	GO:0042542	0.0251	0.312	0	0	0	0	IscW_ISCW017124|1	1	1	244	9706	http://www.ebi.ac.uk/QuickGO/GTerm?id=GO:0042542	[]
6	5,6	mitotic cytokinesis	GO:0000281	0.0251	0.312	0	0	0	0	IscW_ISCW012037|1	1	1	244	9706	http://www.ebi.ac.uk/QuickGO/GTerm?id=GO:0000281	[]
6	5,6	signal complex assembly	GO:0007172	0.0251	0.312	0	0	0	0	IscW_ISCW017584|1	1	1	244	9706	http://www.ebi.ac.uk/QuickGO/GTerm?id=GO:0007172	[]
8	5,6,8	argininosuccinate metabolic process	GO:0000053	0.0251	0.312	0	0	0	0	IscW_ISCW017094|1	1	1	244	9706	http://www.ebi.ac.uk/QuickGO/GTerm?id=GO:0000053	[]
6	6	self proteolysis	GO:0097264	0.0251	0.312	0	0	0	0	IscW_ISCW018440|1	1	1	244	9706	http://www.ebi.ac.uk/QuickGO/GTerm?id=GO:0097264	[]
9	8,9	aspartate catabolic process	GO:0006533	0.0251	0.312	0	0	0	0	IscW_ISCW020516|1	1	1	244	9706	http://www.ebi.ac.uk/QuickGO/GTerm?id=GO:0006533	[]
5	5	positive regulation of cytokinesis	GO:0032467	0.0251	0.312	0	0	0	0	IscW_ISCW005074|1	1	1	244	9706	http://www.ebi.ac.uk/QuickGO/GTerm?id=GO:0032467	[]
2	2	immune system process	GO:0002376	0.0259	0.318	0	0	0	0	IscW_ISCW008360|1;IscW_ISCW017584|1;IscW_ISCW022740|1;IscW_ISCW010469|1	4	45	244	9706	http://www.ebi.ac.uk/QuickGO/GTerm?id=GO:0002376	[]
3	3	primary metabolic process	GO:0044238	0.0278	0.337	0	0	0	0	IscW_ISCW023777|1;IscW_ISCW023638|1;IscW_ISCW006516|1;IscW_ISCW000125|1;IscW_ISCW016862|1;IscW_ISCW020299|1;IscW_ISCW014240|1;IscW_ISCW010253|1;IscW_ISCW003012|1;IscW_ISCW015654|1;IscW_ISCW014125|1;IscW_ISCW006728|1;IscW_ISCW018700|1;IscW_ISCW009943|1;IscW_ISCW005425|1;IscW_ISCW021604|1;IscW_ISCW010553|1;IscW_ISCW001285|1;IscW_ISCW011988|1;IscW_ISCW006685|1;IscW_ISCW020516|1;IscW_ISCW003862|1;Isc…	140	4963	244	9706	http://www.ebi.ac.uk/QuickGO/GTerm?id=GO:0044238	[]
7	6,7	nucleoside triphosphate biosynthetic process	GO:0009142	0.0294	0.348	0	0	0	0	IscW_ISCW011988|1;IscW_ISCW012509|1;IscW_ISCW016068|1	3	27	244	9706	http://www.ebi.ac.uk/QuickGO/GTerm?id=GO:0009142	[]
7	6,7	nucleocytoplasmic transport	GO:0006913	0.0294	0.348	0	0	0	0	IscW_ISCW009773|1;IscW_ISCW019125|1;IscW_ISCW015442|1;IscW_ISCW015975|1;IscW_ISCW008669|1	5	69	244	9706	http://www.ebi.ac.uk/QuickGO/GTerm?id=GO:0006913	[]
8	8	transition metal ion transport	GO:0000041	0.0299	0.348	0	0	0	0	IscW_ISCW004310|1;IscW_ISCW006603|1;IscW_ISCW010641|1;IscW_ISCW023334|1	4	47	244	9706	http://www.ebi.ac.uk/QuickGO/GTerm?id=GO:0000041	[]
7	6,7	proteolysis involved in cellular protein catabolic process	GO:0051603	0.0307	0.348	0	0	0	0	IscW_ISCW021604|1;IscW_ISCW021184|1;IscW_ISCW007139|1;IscW_ISCW021163|1;IscW_ISCW005592|1;IscW_ISCW008722|1;IscW_ISCW006447|1;IscW_ISCW016838|1;IscW_ISCW015975|1;IscW_ISCW022356|1;IscW_ISCW009204|1	11	230	244	9706	http://www.ebi.ac.uk/QuickGO/GTerm?id=GO:0051603	[]
8	8	purine ribonucleoside triphosphate metabolic process	GO:0009205	0.0311	0.348	0	0	0	0	IscW_ISCW018700|1;IscW_ISCW011988|1;IscW_ISCW012509|1;IscW_ISCW001710|1;IscW_ISCW016068|1	5	70	244	9706	http://www.ebi.ac.uk/QuickGO/GTerm?id=GO:0009205	[]
6	6	cellular protein catabolic process	GO:0044257	0.0315	0.348	0	0	0	0	IscW_ISCW021604|1;IscW_ISCW021184|1;IscW_ISCW007139|1;IscW_ISCW021163|1;IscW_ISCW005592|1;IscW_ISCW008722|1;IscW_ISCW006447|1;IscW_ISCW016838|1;IscW_ISCW015975|1;IscW_ISCW022356|1;IscW_ISCW009204|1	11	231	244	9706	http://www.ebi.ac.uk/QuickGO/GTerm?id=GO:0044257	[]
4	4	cellular macromolecule metabolic process	GO:0044260	0.0319	0.348	0	0	0	0	IscW_ISCW023777|1;IscW_ISCW000125|1;IscW_ISCW020299|1;IscW_ISCW010253|1;IscW_ISCW003012|1;IscW_ISCW014125|1;IscW_ISCW006728|1;IscW_ISCW009943|1;IscW_ISCW005425|1;IscW_ISCW021604|1;IscW_ISCW001285|1;IscW_ISCW003862|1;IscW_ISCW009773|1;IscW_ISCW004478|1;IscW_ISCW021184|1;IscW_ISCW007139|1;IscW_ISCW014265|1;IscW_ISCW005874|1;IscW_ISCW009597|1;IscW_ISCW002323|1;IscW_ISCW023618|1;IscW_ISCW021163|1;Isc…	98	3334	244	9706	http://www.ebi.ac.uk/QuickGO/GTerm?id=GO:0044260	[]
5	5	organonitrogen compound biosynthetic process	GO:1901566	0.032	0.348	0	0	0	0	IscW_ISCW000125|1;IscW_ISCW020299|1;IscW_ISCW010253|1;IscW_ISCW005425|1;IscW_ISCW001285|1;IscW_ISCW011988|1;IscW_ISCW005874|1;IscW_ISCW019788|1;IscW_ISCW000326|1;IscW_ISCW015224|1;IscW_ISCW000960|1;IscW_ISCW012509|1;IscW_ISCW012957|1;IscW_ISCW023076|1;IscW_ISCW024187|1;IscW_ISCW010110|1;IscW_ISCW017543|1;IscW_ISCW002912|1;IscW_ISCW015119|1;IscW_ISCW017463|1;IscW_ISCW015565|1;IscW_ISCW017094|1;Isc…	29	808	244	9706	http://www.ebi.ac.uk/QuickGO/GTerm?id=GO:1901566	[]
4	3,4	maintenance of location	GO:0051235	0.0324	0.348	0	0	0	0	IscW_ISCW023338|1;IscW_ISCW015049|1;IscW_ISCW023334|1	3	28	244	9706	http://www.ebi.ac.uk/QuickGO/GTerm?id=GO:0051235	[]
7	6,7	RNA secondary structure unwinding	GO:0010501	0.0324	0.348	0	0	0	0	IscW_ISCW023284|1;IscW_ISCW020264|1;IscW_ISCW004895|1	3	28	244	9706	http://www.ebi.ac.uk/QuickGO/GTerm?id=GO:0010501	[]
7	5,7	chromatin assembly or disassembly	GO:0006333	0.0324	0.348	0	0	0	0	IscW_ISCW019496|1;IscW_ISCW003178|1;IscW_ISCW021808|1	3	28	244	9706	http://www.ebi.ac.uk/QuickGO/GTerm?id=GO:0006333	[]
7	7	ribonucleoside triphosphate metabolic process	GO:0009199	0.0345	0.363	0	0	0	0	IscW_ISCW018700|1;IscW_ISCW011988|1;IscW_ISCW012509|1;IscW_ISCW001710|1;IscW_ISCW016068|1	5	72	244	9706	http://www.ebi.ac.uk/QuickGO/GTerm?id=GO:0009199	[]
2	2	cellular component organization or biogenesis	GO:0071840	0.0352	0.363	0	0	0	0	IscW_ISCW019496|1;IscW_ISCW008202|1;IscW_ISCW015260|1;IscW_ISCW009943|1;IscW_ISCW021409|1;IscW_ISCW001285|1;IscW_ISCW018440|1;IscW_ISCW001538|1;IscW_ISCW004478|1;IscW_ISCW005874|1;IscW_ISCW023338|1;IscW_ISCW004641|1;IscW_ISCW000096|1;IscW_ISCW018883|1;IscW_ISCW019788|1;IscW_ISCW019508|1;IscW_ISCW017584|1;IscW_ISCW015049|1;IscW_ISCW023076|1;IscW_ISCW018679|1;IscW_ISCW010110|1;IscW_ISCW020882|1;Isc…	42	1267	244	9706	http://www.ebi.ac.uk/QuickGO/GTerm?id=GO:0071840	[]
8	7,8	phosphatidylinositol phosphorylation	GO:0046854	0.0354	0.363	0	0	0	0	IscW_ISCW020487|1;IscW_ISCW010469|1;IscW_ISCW019794|1	3	29	244	9706	http://www.ebi.ac.uk/QuickGO/GTerm?id=GO:0046854	[]
7	5,7	nucleosome organization	GO:0034728	0.0354	0.363	0	0	0	0	IscW_ISCW019496|1;IscW_ISCW003178|1;IscW_ISCW021808|1	3	29	244	9706	http://www.ebi.ac.uk/QuickGO/GTerm?id=GO:0034728	[]
7	7	purine nucleoside triphosphate metabolic process	GO:0009144	0.0363	0.363	0	0	0	0	IscW_ISCW018700|1;IscW_ISCW011988|1;IscW_ISCW012509|1;IscW_ISCW001710|1;IscW_ISCW016068|1	5	73	244	9706	http://www.ebi.ac.uk/QuickGO/GTerm?id=GO:0009144	[]
8	8	peptidyl-proline modification	GO:0018208	0.0364	0.363	0	0	0	0	IscW_ISCW008497|1;IscW_ISCW001040|1;IscW_ISCW011314|1;IscW_ISCW001202|1	4	50	244	9706	http://www.ebi.ac.uk/QuickGO/GTerm?id=GO:0018208	[]
4	4	defense response	GO:0006952	0.0364	0.363	0	0	0	0	IscW_ISCW008360|1;IscW_ISCW017584|1;IscW_ISCW022740|1;IscW_ISCW010469|1	4	50	244	9706	http://www.ebi.ac.uk/QuickGO/GTerm?id=GO:0006952	[]
6	6	hexose metabolic process	GO:0019318	0.0364	0.363	0	0	0	0	IscW_ISCW018700|1;IscW_ISCW012835|1;IscW_ISCW011337|1;IscW_ISCW012070|1	4	50	244	9706	http://www.ebi.ac.uk/QuickGO/GTerm?id=GO:0019318	[]
3	3	taxis	GO:0042330	0.0387	0.368	0	0	0	0	IscW_ISCW018440|1;IscW_ISCW007151|1;IscW_ISCW010469|1	3	30	244	9706	http://www.ebi.ac.uk/QuickGO/GTerm?id=GO:0042330	[]
4	4	chemotaxis	GO:0006935	0.0387	0.368	0	0	0	0	IscW_ISCW018440|1;IscW_ISCW007151|1;IscW_ISCW010469|1	3	30	244	9706	http://www.ebi.ac.uk/QuickGO/GTerm?id=GO:0006935	[]
6	6	neurogenesis	GO:0022008	0.04	0.368	0	0	0	0	IscW_ISCW018440|1;IscW_ISCW000492|1;IscW_ISCW006447|1;IscW_ISCW007151|1;IscW_ISCW008558|1;IscW_ISCW018750|1	6	100	244	9706	http://www.ebi.ac.uk/QuickGO/GTerm?id=GO:0022008	[]
6	6	regulation of proteolysis	GO:0030162	0.0403	0.368	0	0	0	0	IscW_ISCW023777|1;IscW_ISCW003862|1;IscW_ISCW009597|1;IscW_ISCW023618|1;IscW_ISCW001698|1;IscW_ISCW006447|1;IscW_ISCW004732|1;IscW_ISCW016838|1;IscW_ISCW010422|1;IscW_ISCW024391|1	10	211	244	9706	http://www.ebi.ac.uk/QuickGO/GTerm?id=GO:0030162	[]
5	5	cellular macromolecule catabolic process	GO:0044265	0.0405	0.368	0	0	0	0	IscW_ISCW021604|1;IscW_ISCW021184|1;IscW_ISCW007139|1;IscW_ISCW021163|1;IscW_ISCW005592|1;IscW_ISCW008722|1;IscW_ISCW006447|1;IscW_ISCW016838|1;IscW_ISCW015975|1;IscW_ISCW019569|1;IscW_ISCW011944|1;IscW_ISCW022356|1;IscW_ISCW009204|1	13	301	244	9706	http://www.ebi.ac.uk/QuickGO/GTerm?id=GO:0044265	[]
8	5,8	cytoplasmic translational initiation	GO:0002183	0.0409	0.368	0	0	0	0	IscW_ISCW005874|1;IscW_ISCW018203|1	2	13	244	9706	http://www.ebi.ac.uk/QuickGO/GTerm?id=GO:0002183	[]
4	4	cytokinesis	GO:0000910	0.0409	0.368	0	0	0	0	IscW_ISCW012037|1;IscW_ISCW005074|1	2	13	244	9706	http://www.ebi.ac.uk/QuickGO/GTerm?id=GO:0000910	[]
9	6,9	formation of translation preinitiation complex	GO:0001731	0.0409	0.368	0	0	0	0	IscW_ISCW005874|1;IscW_ISCW018203|1	2	13	244	9706	http://www.ebi.ac.uk/QuickGO/GTerm?id=GO:0001731	[]
3	3	microtubule-based process	GO:0007017	0.0409	0.368	0	0	0	0	IscW_ISCW015260|1;IscW_ISCW021409|1;IscW_ISCW021739|1;IscW_ISCW020631|1;IscW_ISCW005933|1;IscW_ISCW012037|1;IscW_ISCW015975|1	7	127	244	9706	http://www.ebi.ac.uk/QuickGO/GTerm?id=GO:0007017	[]
5	5	ribosome biogenesis	GO:0042254	0.0414	0.368	0	0	0	0	IscW_ISCW001285|1;IscW_ISCW019788|1;IscW_ISCW019508|1;IscW_ISCW023076|1;IscW_ISCW017543|1;IscW_ISCW015565|1;IscW_ISCW015189|1;IscW_ISCW019324|1;IscW_ISCW008669|1	9	183	244	9706	http://www.ebi.ac.uk/QuickGO/GTerm?id=GO:0042254	[]
9	9	protein peptidyl-prolyl isomerization	GO:0000413	0.042	0.368	0	0	0	0	IscW_ISCW008497|1;IscW_ISCW001040|1;IscW_ISCW011314|1	3	31	244	9706	http://www.ebi.ac.uk/QuickGO/GTerm?id=GO:0000413	[]
9	8,9	purine ribonucleoside monophosphate biosynthetic process	GO:0009168	0.042	0.368	0	0	0	0	IscW_ISCW011988|1;IscW_ISCW012509|1;IscW_ISCW016068|1	3	31	244	9706	http://www.ebi.ac.uk/QuickGO/GTerm?id=GO:0009168	[]
7	6,7	lipid phosphorylation	GO:0046834	0.042	0.368	0	0	0	0	IscW_ISCW020487|1;IscW_ISCW010469|1;IscW_ISCW019794|1	3	31	244	9706	http://www.ebi.ac.uk/QuickGO/GTerm?id=GO:0046834	[]
8	7,8	purine nucleoside monophosphate biosynthetic process	GO:0009127	0.042	0.368	0	0	0	0	IscW_ISCW011988|1;IscW_ISCW012509|1;IscW_ISCW016068|1	3	31	244	9706	http://www.ebi.ac.uk/QuickGO/GTerm?id=GO:0009127	[]
4	4	response to oxidative stress	GO:0006979	0.0421	0.368	0	0	0	0	IscW_ISCW020571|1;IscW_ISCW007552|1;IscW_ISCW011405|1;IscW_ISCW006860|1;IscW_ISCW017124|1	5	76	244	9706	http://www.ebi.ac.uk/QuickGO/GTerm?id=GO:0006979	[]
6	6	fibril organization	GO:0097435	0.0437	0.368	0	0	0	0	IscW_ISCW008202|1;IscW_ISCW021409|1;IscW_ISCW020882|1;IscW_ISCW008558|1	4	53	244	9706	http://www.ebi.ac.uk/QuickGO/GTerm?id=GO:0097435	[]
5	5	protein catabolic process	GO:0030163	0.044	0.368	0	0	0	0	IscW_ISCW021604|1;IscW_ISCW021184|1;IscW_ISCW007139|1;IscW_ISCW021163|1;IscW_ISCW005592|1;IscW_ISCW008722|1;IscW_ISCW006447|1;IscW_ISCW016838|1;IscW_ISCW015975|1;IscW_ISCW022356|1;IscW_ISCW009204|1	11	244	244	9706	http://www.ebi.ac.uk/QuickGO/GTerm?id=GO:0030163	[]
6	5,6	actin cytoskeleton organization	GO:0030036	0.0441	0.368	0	0	0	0	IscW_ISCW008202|1;IscW_ISCW018883|1;IscW_ISCW020882|1;IscW_ISCW020487|1;IscW_ISCW008558|1	5	77	244	9706	http://www.ebi.ac.uk/QuickGO/GTerm?id=GO:0030036	[]
8	8	negative regulation of endopeptidase activity	GO:0010951	0.0444	0.368	0	0	0	0	IscW_ISCW023777|1;IscW_ISCW003862|1;IscW_ISCW009597|1;IscW_ISCW023618|1;IscW_ISCW001698|1;IscW_ISCW004732|1;IscW_ISCW010422|1;IscW_ISCW024391|1	8	157	244	9706	http://www.ebi.ac.uk/QuickGO/GTerm?id=GO:0010951	[]
7	7	purine nucleoside biosynthetic process	GO:0042451	0.0456	0.368	0	0	0	0	IscW_ISCW011988|1;IscW_ISCW012509|1;IscW_ISCW016068|1	3	32	244	9706	http://www.ebi.ac.uk/QuickGO/GTerm?id=GO:0042451	[]
8	8	purine ribonucleoside biosynthetic process	GO:0046129	0.0456	0.368	0	0	0	0	IscW_ISCW011988|1;IscW_ISCW012509|1;IscW_ISCW016068|1	3	32	244	9706	http://www.ebi.ac.uk/QuickGO/GTerm?id=GO:0046129	[]
7	7	negative regulation of peptidase activity	GO:0010466	0.0458	0.368	0	0	0	0	IscW_ISCW023777|1;IscW_ISCW003862|1;IscW_ISCW009597|1;IscW_ISCW023618|1;IscW_ISCW001698|1;IscW_ISCW004732|1;IscW_ISCW010422|1;IscW_ISCW024391|1	8	158	244	9706	http://www.ebi.ac.uk/QuickGO/GTerm?id=GO:0010466	[]
2	2	cellular process	GO:0009987	0.0461	0.368	0	0	0	0	IscW_ISCW023777|1;IscW_ISCW017166|1;IscW_ISCW000125|1;IscW_ISCW016862|1;IscW_ISCW020299|1;IscW_ISCW020571|1;IscW_ISCW004310|1;IscW_ISCW019496|1;IscW_ISCW014240|1;IscW_ISCW010253|1;IscW_ISCW003012|1;IscW_ISCW008202|1;IscW_ISCW014125|1;IscW_ISCW006728|1;IscW_ISCW015260|1;IscW_ISCW018700|1;IscW_ISCW009943|1;IscW_ISCW005425|1;IscW_ISCW021604|1;IscW_ISCW022385|1;IscW_ISCW021409|1;IscW_ISCW010553|1;Isc…	175	6458	244	9706	http://www.ebi.ac.uk/QuickGO/GTerm?id=GO:0009987	[]
4	4	actin filament-based process	GO:0030029	0.0462	0.368	0	0	0	0	IscW_ISCW008202|1;IscW_ISCW018883|1;IscW_ISCW020882|1;IscW_ISCW020487|1;IscW_ISCW008558|1	5	78	244	9706	http://www.ebi.ac.uk/QuickGO/GTerm?id=GO:0030029	[]
8	7,8	nuclear export	GO:0051168	0.0463	0.368	0	0	0	0	IscW_ISCW009773|1;IscW_ISCW019125|1;IscW_ISCW015975|1;IscW_ISCW008669|1	4	54	244	9706	http://www.ebi.ac.uk/QuickGO/GTerm?id=GO:0051168	[]
7	6,7	neuron projection development	GO:0031175	0.049	0.368	0	0	0	0	IscW_ISCW018440|1;IscW_ISCW000492|1;IscW_ISCW007151|1;IscW_ISCW008558|1	4	55	244	9706	http://www.ebi.ac.uk/QuickGO/GTerm?id=GO:0031175	[]
5	5	cytoskeleton-dependent cytokinesis	GO:0061640	0.0496	0.368	0	0	0	0	IscW_ISCW012037|1	1	2	244	9706	http://www.ebi.ac.uk/QuickGO/GTerm?id=GO:0061640	[]
12	5,6,11,12	sequestering of iron ion	GO:0097577	0.0496	0.368	0	0	0	0	IscW_ISCW023334|1	1	2	244	9706	http://www.ebi.ac.uk/QuickGO/GTerm?id=GO:0097577	[]
11	8,10,11	regulation of histone H3-K4 methylation	GO:0051569	0.0496	0.368	0	0	0	0	IscW_ISCW003953|1	1	2	244	9706	http://www.ebi.ac.uk/QuickGO/GTerm?id=GO:0051569	[]
8	5,8	protein glycosylation in endoplasmic reticulum	GO:0033577	0.0496	0.368	0	0	0	0	IscW_ISCW008177|1	1	2	244	9706	http://www.ebi.ac.uk/QuickGO/GTerm?id=GO:0033577	[]
6	5,6	intracellular sequestering of iron ion	GO:0006880	0.0496	0.368	0	0	0	0	IscW_ISCW023334|1	1	2	244	9706	http://www.ebi.ac.uk/QuickGO/GTerm?id=GO:0006880	[]
5	5	hydrogen peroxide metabolic process	GO:0042743	0.0496	0.368	0	0	0	0	IscW_ISCW017124|1	1	2	244	9706	http://www.ebi.ac.uk/QuickGO/GTerm?id=GO:0042743	[]
11	8,9,10,11	ubiquitin-dependent protein catabolic process via the N-end rule pathway	GO:0071596	0.0496	0.368	0	0	0	0	IscW_ISCW021163|1	1	2	244	9706	http://www.ebi.ac.uk/QuickGO/GTerm?id=GO:0071596	[]
6	6	protein farnesylation	GO:0018343	0.0496	0.368	0	0	0	0	IscW_ISCW017213|1	1	2	244	9706	http://www.ebi.ac.uk/QuickGO/GTerm?id=GO:0018343	[]
9	8,9	intracellular cholesterol transport	GO:0032367	0.0496	0.368	0	0	0	0	IscW_ISCW016201|1	1	2	244	9706	http://www.ebi.ac.uk/QuickGO/GTerm?id=GO:0032367	[]
8	8	purine ribonucleoside monophosphate metabolic process	GO:0009167	0.0506	0.368	0	0	0	0	IscW_ISCW018700|1;IscW_ISCW011988|1;IscW_ISCW012509|1;IscW_ISCW001710|1;IscW_ISCW016068|1	5	80	244	9706	http://www.ebi.ac.uk/QuickGO/GTerm?id=GO:0009167	[]
7	7	purine nucleoside monophosphate metabolic process	GO:0009126	0.0506	0.368	0	0	0	0	IscW_ISCW018700|1;IscW_ISCW011988|1;IscW_ISCW012509|1;IscW_ISCW001710|1;IscW_ISCW016068|1	5	80	244	9706	http://www.ebi.ac.uk/QuickGO/GTerm?id=GO:0009126	[]
6	6	negative regulation of proteolysis	GO:0045861	0.0517	0.368	0	0	0	0	IscW_ISCW023777|1;IscW_ISCW003862|1;IscW_ISCW009597|1;IscW_ISCW023618|1;IscW_ISCW001698|1;IscW_ISCW004732|1;IscW_ISCW010422|1;IscW_ISCW024391|1	8	162	244	9706	http://www.ebi.ac.uk/QuickGO/GTerm?id=GO:0045861	[]
3	3	organic substance metabolic process	GO:0071704	0.0525	0.368	0	0	0	0	IscW_ISCW023777|1;IscW_ISCW023638|1;IscW_ISCW006516|1;IscW_ISCW000125|1;IscW_ISCW016862|1;IscW_ISCW020299|1;IscW_ISCW014240|1;IscW_ISCW010253|1;IscW_ISCW003012|1;IscW_ISCW015654|1;IscW_ISCW014125|1;IscW_ISCW006728|1;IscW_ISCW018700|1;IscW_ISCW009943|1;IscW_ISCW005425|1;IscW_ISCW021604|1;IscW_ISCW010553|1;IscW_ISCW001285|1;IscW_ISCW011988|1;IscW_ISCW006685|1;IscW_ISCW020516|1;IscW_ISCW003862|1;Isc…	142	5133	244	9706	http://www.ebi.ac.uk/QuickGO/GTerm?id=GO:0071704	[]
8	7,8	ribonucleoside monophosphate biosynthetic process	GO:0009156	0.053	0.368	0	0	0	0	IscW_ISCW011988|1;IscW_ISCW012509|1;IscW_ISCW016068|1	3	34	244	9706	http://www.ebi.ac.uk/QuickGO/GTerm?id=GO:0009156	[]
6	4,5,6	positive regulation of cell cycle	GO:0045787	0.0533	0.368	0	0	0	0	IscW_ISCW005074|1;IscW_ISCW015975|1	2	15	244	9706	http://www.ebi.ac.uk/QuickGO/GTerm?id=GO:0045787	[]
6	5,6	neuron development	GO:0048666	0.0546	0.368	0	0	0	0	IscW_ISCW018440|1;IscW_ISCW000492|1;IscW_ISCW007151|1;IscW_ISCW008558|1	4	57	244	9706	http://www.ebi.ac.uk/QuickGO/GTerm?id=GO:0048666	[]
4	4	macromolecular complex subunit organization	GO:0043933	0.0555	0.368	0	0	0	0	IscW_ISCW019496|1;IscW_ISCW015260|1;IscW_ISCW005874|1;IscW_ISCW019788|1;IscW_ISCW019508|1;IscW_ISCW017584|1;IscW_ISCW023076|1;IscW_ISCW018679|1;IscW_ISCW010110|1;IscW_ISCW020882|1;IscW_ISCW005411|1;IscW_ISCW017543|1;IscW_ISCW005933|1;IscW_ISCW003178|1;IscW_ISCW021808|1;IscW_ISCW003953|1;IscW_ISCW018203|1;IscW_ISCW018745|1	18	477	244	9706	http://www.ebi.ac.uk/QuickGO/GTerm?id=GO:0043933	[]
3	3	cellular component organization	GO:0016043	0.0559	0.368	0	0	0	0	IscW_ISCW019496|1;IscW_ISCW008202|1;IscW_ISCW015260|1;IscW_ISCW009943|1;IscW_ISCW021409|1;IscW_ISCW018440|1;IscW_ISCW001538|1;IscW_ISCW004478|1;IscW_ISCW005874|1;IscW_ISCW023338|1;IscW_ISCW004641|1;IscW_ISCW000096|1;IscW_ISCW018883|1;IscW_ISCW019788|1;IscW_ISCW019508|1;IscW_ISCW017584|1;IscW_ISCW015049|1;IscW_ISCW023076|1;IscW_ISCW018679|1;IscW_ISCW010110|1;IscW_ISCW020882|1;IscW_ISCW005411|1;Isc…	37	1132	244	9706	http://www.ebi.ac.uk/QuickGO/GTerm?id=GO:0016043	[]
7	7	regulation of endopeptidase activity	GO:0052548	0.0564	0.368	0	0	0	0	IscW_ISCW023777|1;IscW_ISCW003862|1;IscW_ISCW009597|1;IscW_ISCW023618|1;IscW_ISCW001698|1;IscW_ISCW004732|1;IscW_ISCW010422|1;IscW_ISCW024391|1	8	165	244	9706	http://www.ebi.ac.uk/QuickGO/GTerm?id=GO:0052548	[]
6	6	negative regulation of hydrolase activity	GO:0051346	0.0564	0.368	0	0	0	0	IscW_ISCW023777|1;IscW_ISCW003862|1;IscW_ISCW009597|1;IscW_ISCW023618|1;IscW_ISCW001698|1;IscW_ISCW004732|1;IscW_ISCW010422|1;IscW_ISCW024391|1	8	165	244	9706	http://www.ebi.ac.uk/QuickGO/GTerm?id=GO:0051346	[]
5	5	macromolecule catabolic process	GO:0009057	0.0571	0.368	0	0	0	0	IscW_ISCW021604|1;IscW_ISCW021184|1;IscW_ISCW007139|1;IscW_ISCW016212|1;IscW_ISCW021163|1;IscW_ISCW005592|1;IscW_ISCW008722|1;IscW_ISCW003950|1;IscW_ISCW006447|1;IscW_ISCW016838|1;IscW_ISCW015975|1;IscW_ISCW019569|1;IscW_ISCW011944|1;IscW_ISCW022356|1;IscW_ISCW009204|1	15	381	244	9706	http://www.ebi.ac.uk/QuickGO/GTerm?id=GO:0009057	[]
7	7	ribonucleoside monophosphate metabolic process	GO:0009161	0.0576	0.368	0	0	0	0	IscW_ISCW018700|1;IscW_ISCW011988|1;IscW_ISCW012509|1;IscW_ISCW001710|1;IscW_ISCW016068|1	5	83	244	9706	http://www.ebi.ac.uk/QuickGO/GTerm?id=GO:0009161	[]
6	6	dephosphorylation	GO:0016311	0.0605	0.368	0	0	0	0	IscW_ISCW017166|1;IscW_ISCW014240|1;IscW_ISCW009496|1;IscW_ISCW009365|1;IscW_ISCW011208|1;IscW_ISCW022740|1;IscW_ISCW015796|1;IscW_ISCW017818|1;IscW_ISCW017763|1;IscW_ISCW019794|1	10	227	244	9706	http://www.ebi.ac.uk/QuickGO/GTerm?id=GO:0016311	[]
7	7	DNA packaging	GO:0006323	0.061	0.368	0	0	0	0	IscW_ISCW019496|1;IscW_ISCW003178|1;IscW_ISCW021808|1	3	36	244	9706	http://www.ebi.ac.uk/QuickGO/GTerm?id=GO:0006323	[]
6	6	regulation of peptidase activity	GO:0052547	0.0614	0.368	0	0	0	0	IscW_ISCW023777|1;IscW_ISCW003862|1;IscW_ISCW009597|1;IscW_ISCW023618|1;IscW_ISCW001698|1;IscW_ISCW004732|1;IscW_ISCW010422|1;IscW_ISCW024391|1	8	168	244	9706	http://www.ebi.ac.uk/QuickGO/GTerm?id=GO:0052547	[]
6	5,6	nuclear transport	GO:0051169	0.0651	0.368	0	0	0	0	IscW_ISCW009773|1;IscW_ISCW019125|1;IscW_ISCW015442|1;IscW_ISCW015975|1;IscW_ISCW008669|1	5	86	244	9706	http://www.ebi.ac.uk/QuickGO/GTerm?id=GO:0051169	[]
5	5	monosaccharide metabolic process	GO:0005996	0.0669	0.368	0	0	0	0	IscW_ISCW018700|1;IscW_ISCW012835|1;IscW_ISCW011337|1;IscW_ISCW012070|1	4	61	244	9706	http://www.ebi.ac.uk/QuickGO/GTerm?id=GO:0005996	[]
8	8	peptidyl-tyrosine phosphorylation	GO:0018108	0.0674	0.368	0	0	0	0	IscW_ISCW014125|1;IscW_ISCW006728|1;IscW_ISCW009943|1;IscW_ISCW021545|1;IscW_ISCW017584|1;IscW_ISCW016765|1	6	114	244	9706	http://www.ebi.ac.uk/QuickGO/GTerm?id=GO:0018108	[]
8	8	peptidyl-tyrosine modification	GO:0018212	0.0696	0.368	0	0	0	0	IscW_ISCW014125|1;IscW_ISCW006728|1;IscW_ISCW009943|1;IscW_ISCW021545|1;IscW_ISCW017584|1;IscW_ISCW016765|1	6	115	244	9706	http://www.ebi.ac.uk/QuickGO/GTerm?id=GO:0018212	[]
3	3	nitrogen compound metabolic process	GO:0006807	0.0701	0.368	0	0	0	0	IscW_ISCW023777|1;IscW_ISCW023638|1;IscW_ISCW006516|1;IscW_ISCW000125|1;IscW_ISCW016862|1;IscW_ISCW020299|1;IscW_ISCW014240|1;IscW_ISCW010253|1;IscW_ISCW003012|1;IscW_ISCW015654|1;IscW_ISCW014125|1;IscW_ISCW006728|1;IscW_ISCW018700|1;IscW_ISCW009943|1;IscW_ISCW005425|1;IscW_ISCW021604|1;IscW_ISCW010553|1;IscW_ISCW001285|1;IscW_ISCW011988|1;IscW_ISCW006685|1;IscW_ISCW020516|1;IscW_ISCW003862|1;Isc…	127	4580	244	9706	http://www.ebi.ac.uk/QuickGO/GTerm?id=GO:0006807	[]
4	4	microtubule cytoskeleton organization	GO:0000226	0.0702	0.368	0	0	0	0	IscW_ISCW021409|1;IscW_ISCW005933|1;IscW_ISCW012037|1;IscW_ISCW015975|1	4	62	244	9706	http://www.ebi.ac.uk/QuickGO/GTerm?id=GO:0000226	[]
7	7	peptidyl-amino acid modification	GO:0018193	0.0718	0.368	0	0	0	0	IscW_ISCW003012|1;IscW_ISCW014125|1;IscW_ISCW006728|1;IscW_ISCW009943|1;IscW_ISCW008497|1;IscW_ISCW001040|1;IscW_ISCW011314|1;IscW_ISCW021545|1;IscW_ISCW017584|1;IscW_ISCW001202|1;IscW_ISCW005411|1;IscW_ISCW007464|1;IscW_ISCW001150|1;IscW_ISCW003953|1;IscW_ISCW016765|1	15	394	244	9706	http://www.ebi.ac.uk/QuickGO/GTerm?id=GO:0018193	[]
5	5	lipid particle organization	GO:0034389	0.0735	0.368	0	0	0	0	IscW_ISCW016507|1	1	3	244	9706	http://www.ebi.ac.uk/QuickGO/GTerm?id=GO:0034389	[]
6	6	axon extension	GO:0048675	0.0735	0.368	0	0	0	0	IscW_ISCW007151|1	1	3	244	9706	http://www.ebi.ac.uk/QuickGO/GTerm?id=GO:0048675	[]
7	6,7	phosphatidylcholine biosynthetic process	GO:0006656	0.0735	0.368	0	0	0	0	IscW_ISCW012957|1	1	3	244	9706	http://www.ebi.ac.uk/QuickGO/GTerm?id=GO:0006656	[]
8	5,6,7,8	positive regulation of mitotic nuclear division	GO:0045840	0.0735	0.368	0	0	0	0	IscW_ISCW015975|1	1	3	244	9706	http://www.ebi.ac.uk/QuickGO/GTerm?id=GO:0045840	[]
11	7,10,11	sensory neuron axon guidance	GO:0097374	0.0735	0.368	0	0	0	0	IscW_ISCW007151|1	1	3	244	9706	http://www.ebi.ac.uk/QuickGO/GTerm?id=GO:0097374	[]
5	5	extracellular matrix assembly	GO:0085029	0.0735	0.368	0	0	0	0	IscW_ISCW009943|1	1	3	244	9706	http://www.ebi.ac.uk/QuickGO/GTerm?id=GO:0085029	[]
6	6	basement membrane assembly	GO:0070831	0.0735	0.368	0	0	0	0	IscW_ISCW009943|1	1	3	244	9706	http://www.ebi.ac.uk/QuickGO/GTerm?id=GO:0070831	[]
9	5,6,8,9	angiotensin maturation	GO:0002003	0.0735	0.368	0	0	0	0	IscW_ISCW016862|1	1	3	244	9706	http://www.ebi.ac.uk/QuickGO/GTerm?id=GO:0002003	[]
6	4,6	adhesion of symbiont to host cell	GO:0044650	0.0735	0.368	0	0	0	0	IscW_ISCW016862|1	1	3	244	9706	http://www.ebi.ac.uk/QuickGO/GTerm?id=GO:0044650	[]
9	7,9	DNA replication-independent nucleosome assembly	GO:0006336	0.0735	0.368	0	0	0	0	IscW_ISCW021808|1	1	3	244	9706	http://www.ebi.ac.uk/QuickGO/GTerm?id=GO:0006336	[]
10	9,10	dTMP biosynthetic process	GO:0006231	0.0735	0.368	0	0	0	0	IscW_ISCW000960|1	1	3	244	9706	http://www.ebi.ac.uk/QuickGO/GTerm?id=GO:0006231	[]
5	5	phosphatidylcholine metabolic process	GO:0046470	0.0735	0.368	0	0	0	0	IscW_ISCW012957|1	1	3	244	9706	http://www.ebi.ac.uk/QuickGO/GTerm?id=GO:0046470	[]
6	6	regulation of systemic arterial blood pressure by renin-angiotensin	GO:0003081	0.0735	0.368	0	0	0	0	IscW_ISCW016862|1	1	3	244	9706	http://www.ebi.ac.uk/QuickGO/GTerm?id=GO:0003081	[]
7	6,7	intracellular lipid transport	GO:0032365	0.0735	0.368	0	0	0	0	IscW_ISCW016201|1	1	3	244	9706	http://www.ebi.ac.uk/QuickGO/GTerm?id=GO:0032365	[]
8	6,8	receptor-mediated virion attachment to host cell	GO:0046813	0.0735	0.368	0	0	0	0	IscW_ISCW016862|1	1	3	244	9706	http://www.ebi.ac.uk/QuickGO/GTerm?id=GO:0046813	[]
4	4	regulation of response to external stimulus	GO:0032101	0.0735	0.368	0	0	0	0	IscW_ISCW007151|1	1	3	244	9706	http://www.ebi.ac.uk/QuickGO/GTerm?id=GO:0032101	[]
8	5,6,7,8	positive regulation of nuclear division	GO:0051785	0.0735	0.368	0	0	0	0	IscW_ISCW015975|1	1	3	244	9706	http://www.ebi.ac.uk/QuickGO/GTerm?id=GO:0051785	[]
8	6,8	regulation of systemic arterial blood pressure mediated by a chemical signal	GO:0003044	0.0735	0.368	0	0	0	0	IscW_ISCW016862|1	1	3	244	9706	http://www.ebi.ac.uk/QuickGO/GTerm?id=GO:0003044	[]
9	8,9	proteasome regulatory particle assembly	GO:0070682	0.0735	0.368	0	0	0	0	IscW_ISCW018679|1	1	3	244	9706	http://www.ebi.ac.uk/QuickGO/GTerm?id=GO:0070682	[]
4	4	developmental growth involved in morphogenesis	GO:0060560	0.0735	0.368	0	0	0	0	IscW_ISCW007151|1	1	3	244	9706	http://www.ebi.ac.uk/QuickGO/GTerm?id=GO:0060560	[]
7	5,7	virion attachment to host cell	GO:0019062	0.0735	0.368	0	0	0	0	IscW_ISCW016862|1	1	3	244	9706	http://www.ebi.ac.uk/QuickGO/GTerm?id=GO:0019062	[]
6	5,6	positive regulation of centrosome cycle	GO:0046607	0.0735	0.368	0	0	0	0	IscW_ISCW015975|1	1	3	244	9706	http://www.ebi.ac.uk/QuickGO/GTerm?id=GO:0046607	[]
5	5	neuron projection extension	GO:1990138	0.0735	0.368	0	0	0	0	IscW_ISCW007151|1	1	3	244	9706	http://www.ebi.ac.uk/QuickGO/GTerm?id=GO:1990138	[]
4	4	regulation of chemotaxis	GO:0050920	0.0735	0.368	0	0	0	0	IscW_ISCW007151|1	1	3	244	9706	http://www.ebi.ac.uk/QuickGO/GTerm?id=GO:0050920	[]
9	8,9	dTMP metabolic process	GO:0046073	0.0735	0.368	0	0	0	0	IscW_ISCW000960|1	1	3	244	9706	http://www.ebi.ac.uk/QuickGO/GTerm?id=GO:0046073	[]
7	5,7	regulation of systemic arterial blood pressure	GO:0003073	0.0735	0.368	0	0	0	0	IscW_ISCW016862|1	1	3	244	9706	http://www.ebi.ac.uk/QuickGO/GTerm?id=GO:0003073	[]
11	10,11	cellular iron ion homeostasis	GO:0006879	0.0735	0.368	0	0	0	0	IscW_ISCW023334|1	1	3	244	9706	http://www.ebi.ac.uk/QuickGO/GTerm?id=GO:0006879	[]
8	7,8	aspartate metabolic process	GO:0006531	0.0735	0.368	0	0	0	0	IscW_ISCW020516|1	1	3	244	9706	http://www.ebi.ac.uk/QuickGO/GTerm?id=GO:0006531	[]
7	5,7	regulation of axon extension	GO:0030516	0.0735	0.368	0	0	0	0	IscW_ISCW007151|1	1	3	244	9706	http://www.ebi.ac.uk/QuickGO/GTerm?id=GO:0030516	[]
8	7,8	intracellular sterol transport	GO:0032366	0.0735	0.368	0	0	0	0	IscW_ISCW016201|1	1	3	244	9706	http://www.ebi.ac.uk/QuickGO/GTerm?id=GO:0032366	[]
11	5,7,10,11	regulation of axon guidance	GO:1902667	0.0735	0.368	0	0	0	0	IscW_ISCW007151|1	1	3	244	9706	http://www.ebi.ac.uk/QuickGO/GTerm?id=GO:1902667	[]
10	6,9,10	neuron projection extension involved in neuron projection guidance	GO:1902284	0.0735	0.368	0	0	0	0	IscW_ISCW007151|1	1	3	244	9706	http://www.ebi.ac.uk/QuickGO/GTerm?id=GO:1902284	[]
5	5	platelet activation	GO:0030168	0.0735	0.368	0	0	0	0	IscW_ISCW010469|1	1	3	244	9706	http://www.ebi.ac.uk/QuickGO/GTerm?id=GO:0030168	[]
5	4,5	developmental cell growth	GO:0048588	0.0735	0.368	0	0	0	0	IscW_ISCW007151|1	1	3	244	9706	http://www.ebi.ac.uk/QuickGO/GTerm?id=GO:0048588	[]
6	6	regulation of mitotic centrosome separation	GO:0046602	0.0735	0.368	0	0	0	0	IscW_ISCW015975|1	1	3	244	9706	http://www.ebi.ac.uk/QuickGO/GTerm?id=GO:0046602	[]
6	6	regulation of angiotensin metabolic process	GO:0060177	0.0735	0.368	0	0	0	0	IscW_ISCW016862|1	1	3	244	9706	http://www.ebi.ac.uk/QuickGO/GTerm?id=GO:0060177	[]
8	7,8	CDP-choline pathway	GO:0006657	0.0735	0.368	0	0	0	0	IscW_ISCW012957|1	1	3	244	9706	http://www.ebi.ac.uk/QuickGO/GTerm?id=GO:0006657	[]
6	5,6	regulation of extent of cell growth	GO:0061387	0.0735	0.368	0	0	0	0	IscW_ISCW007151|1	1	3	244	9706	http://www.ebi.ac.uk/QuickGO/GTerm?id=GO:0061387	[]
5	3,5	adhesion of symbiont to host	GO:0044406	0.0735	0.368	0	0	0	0	IscW_ISCW016862|1	1	3	244	9706	http://www.ebi.ac.uk/QuickGO/GTerm?id=GO:0044406	[]
7	7	axon extension involved in axon guidance	GO:0048846	0.0735	0.368	0	0	0	0	IscW_ISCW007151|1	1	3	244	9706	http://www.ebi.ac.uk/QuickGO/GTerm?id=GO:0048846	[]
9	6,7,8,9	positive regulation of mitotic centrosome separation	GO:0046604	0.0735	0.368	0	0	0	0	IscW_ISCW015975|1	1	3	244	9706	http://www.ebi.ac.uk/QuickGO/GTerm?id=GO:0046604	[]
5	5	regulation of systemic arterial blood pressure by hormone	GO:0001990	0.0735	0.368	0	0	0	0	IscW_ISCW016862|1	1	3	244	9706	http://www.ebi.ac.uk/QuickGO/GTerm?id=GO:0001990	[]
10	8,10	arginine biosynthetic process	GO:0006526	0.0735	0.368	0	0	0	0	IscW_ISCW017094|1	1	3	244	9706	http://www.ebi.ac.uk/QuickGO/GTerm?id=GO:0006526	[]
6	6	basement membrane organization	GO:0071711	0.0735	0.368	0	0	0	0	IscW_ISCW009943|1	1	3	244	9706	http://www.ebi.ac.uk/QuickGO/GTerm?id=GO:0071711	[]
7	7	regulation of systemic arterial blood pressure by circulatory renin-angiotensin	GO:0001991	0.0735	0.368	0	0	0	0	IscW_ISCW016862|1	1	3	244	9706	http://www.ebi.ac.uk/QuickGO/GTerm?id=GO:0001991	[]
4	4	endocrine process	GO:0050886	0.0735	0.368	0	0	0	0	IscW_ISCW016862|1	1	3	244	9706	http://www.ebi.ac.uk/QuickGO/GTerm?id=GO:0050886	[]
8	5,7,8	regulation of angiotensin levels in blood	GO:0002002	0.0735	0.368	0	0	0	0	IscW_ISCW016862|1	1	3	244	9706	http://www.ebi.ac.uk/QuickGO/GTerm?id=GO:0002002	[]
8	6,8	regulation of axon extension involved in axon guidance	GO:0048841	0.0735	0.368	0	0	0	0	IscW_ISCW007151|1	1	3	244	9706	http://www.ebi.ac.uk/QuickGO/GTerm?id=GO:0048841	[]
7	6,7	RNA export from nucleus	GO:0006405	0.074	0.369	0	0	0	0	IscW_ISCW009773|1;IscW_ISCW019125|1;IscW_ISCW015975|1	3	39	244	9706	http://www.ebi.ac.uk/QuickGO/GTerm?id=GO:0006405	[]
6	5,6	hydrogen transport	GO:0006818	0.076	0.372	0	0	0	0	IscW_ISCW011988|1;IscW_ISCW001149|1;IscW_ISCW012509|1;IscW_ISCW016068|1;IscW_ISCW001551|1	5	90	244	9706	http://www.ebi.ac.uk/QuickGO/GTerm?id=GO:0006818	[]
7	6,7	proton transport	GO:0015992	0.076	0.372	0	0	0	0	IscW_ISCW011988|1;IscW_ISCW001149|1;IscW_ISCW012509|1;IscW_ISCW016068|1;IscW_ISCW001551|1	5	90	244	9706	http://www.ebi.ac.uk/QuickGO/GTerm?id=GO:0015992	[]
9	8,9	ubiquitin-dependent protein catabolic process	GO:0006511	0.0761	0.372	0	0	0	0	IscW_ISCW021604|1;IscW_ISCW007139|1;IscW_ISCW021163|1;IscW_ISCW005592|1;IscW_ISCW008722|1;IscW_ISCW006447|1;IscW_ISCW016838|1;IscW_ISCW015975|1	8	176	244	9706	http://www.ebi.ac.uk/QuickGO/GTerm?id=GO:0006511	[]
8	7,8	modification-dependent protein catabolic process	GO:0019941	0.0761	0.372	0	0	0	0	IscW_ISCW021604|1;IscW_ISCW007139|1;IscW_ISCW021163|1;IscW_ISCW005592|1;IscW_ISCW008722|1;IscW_ISCW006447|1;IscW_ISCW016838|1;IscW_ISCW015975|1	8	176	244	9706	http://www.ebi.ac.uk/QuickGO/GTerm?id=GO:0019941	[]
4	4	cell division	GO:0051301	0.0769	0.374	0	0	0	0	IscW_ISCW012037|1;IscW_ISCW005074|1;IscW_ISCW015975|1;IscW_ISCW012709|1	4	64	244	9706	http://www.ebi.ac.uk/QuickGO/GTerm?id=GO:0051301	[]
6	5,6	RNA transport	GO:0050658	0.0786	0.377	0	0	0	0	IscW_ISCW009773|1;IscW_ISCW019125|1;IscW_ISCW015975|1	3	40	244	9706	http://www.ebi.ac.uk/QuickGO/GTerm?id=GO:0050658	[]
5	4,5	establishment of RNA localization	GO:0051236	0.0786	0.377	0	0	0	0	IscW_ISCW009773|1;IscW_ISCW019125|1;IscW_ISCW015975|1	3	40	244	9706	http://www.ebi.ac.uk/QuickGO/GTerm?id=GO:0051236	[]
7	7	nucleic acid transport	GO:0050657	0.0786	0.377	0	0	0	0	IscW_ISCW009773|1;IscW_ISCW019125|1;IscW_ISCW015975|1	3	40	244	9706	http://www.ebi.ac.uk/QuickGO/GTerm?id=GO:0050657	[]
4	4	system development	GO:0048731	0.08	0.383	0	0	0	0	IscW_ISCW009943|1;IscW_ISCW018440|1;IscW_ISCW016434|1;IscW_ISCW000492|1;IscW_ISCW006447|1;IscW_ISCW007151|1;IscW_ISCW008558|1;IscW_ISCW018750|1	8	178	244	9706	http://www.ebi.ac.uk/QuickGO/GTerm?id=GO:0048731	[]
7	7	mannose metabolic process	GO:0006013	0.0813	0.387	0	0	0	0	IscW_ISCW012835|1;IscW_ISCW011337|1	2	19	244	9706	http://www.ebi.ac.uk/QuickGO/GTerm?id=GO:0006013	[]
3	3	protein folding	GO:0006457	0.0818	0.387	0	0	0	0	IscW_ISCW014265|1;IscW_ISCW008497|1;IscW_ISCW001040|1;IscW_ISCW011314|1;IscW_ISCW020633|1	5	92	244	9706	http://www.ebi.ac.uk/QuickGO/GTerm?id=GO:0006457	[]
6	6	modification-dependent macromolecule catabolic process	GO:0043632	0.0841	0.393	0	0	0	0	IscW_ISCW021604|1;IscW_ISCW007139|1;IscW_ISCW021163|1;IscW_ISCW005592|1;IscW_ISCW008722|1;IscW_ISCW006447|1;IscW_ISCW016838|1;IscW_ISCW015975|1	8	180	244	9706	http://www.ebi.ac.uk/QuickGO/GTerm?id=GO:0043632	[]
2	2	multicellular organismal process	GO:0032501	0.0858	0.393	0	0	0	0	IscW_ISCW016862|1;IscW_ISCW008202|1;IscW_ISCW009943|1;IscW_ISCW018440|1;IscW_ISCW016434|1;IscW_ISCW000492|1;IscW_ISCW006447|1;IscW_ISCW021254|1;IscW_ISCW007151|1;IscW_ISCW006130|1;IscW_ISCW008558|1;IscW_ISCW018750|1;IscW_ISCW010469|1	13	339	244	9706	http://www.ebi.ac.uk/QuickGO/GTerm?id=GO:0032501	[]
4	4	movement of cell or subcellular component	GO:0006928	0.0878	0.393	0	0	0	0	IscW_ISCW018440|1;IscW_ISCW021739|1;IscW_ISCW020631|1;IscW_ISCW007151|1;IscW_ISCW010469|1	5	94	244	9706	http://www.ebi.ac.uk/QuickGO/GTerm?id=GO:0006928	[]
7	7	purine ribonucleoside metabolic process	GO:0046128	0.0914	0.393	0	0	0	0	IscW_ISCW018700|1;IscW_ISCW011988|1;IscW_ISCW012509|1;IscW_ISCW016068|1	4	68	244	9706	http://www.ebi.ac.uk/QuickGO/GTerm?id=GO:0046128	[]
8	8	peptidyl-tyrosine dephosphorylation	GO:0035335	0.0914	0.393	0	0	0	0	IscW_ISCW009496|1;IscW_ISCW009365|1;IscW_ISCW015796|1;IscW_ISCW017763|1	4	68	244	9706	http://www.ebi.ac.uk/QuickGO/GTerm?id=GO:0035335	[]
4	4	RNA localization	GO:0006403	0.093	0.393	0	0	0	0	IscW_ISCW009773|1;IscW_ISCW019125|1;IscW_ISCW015975|1	3	43	244	9706	http://www.ebi.ac.uk/QuickGO/GTerm?id=GO:0006403	[]
5	5	nervous system development	GO:0007399	0.0934	0.393	0	0	0	0	IscW_ISCW018440|1;IscW_ISCW016434|1;IscW_ISCW000492|1;IscW_ISCW006447|1;IscW_ISCW007151|1;IscW_ISCW008558|1;IscW_ISCW018750|1	7	154	244	9706	http://www.ebi.ac.uk/QuickGO/GTerm?id=GO:0007399	[]
6	6	viral life cycle	GO:0019058	0.0968	0.393	0	0	0	0	IscW_ISCW016862|1	1	4	244	9706	http://www.ebi.ac.uk/QuickGO/GTerm?id=GO:0019058	[]
10	8,9,10	7-methylguanosine mRNA capping	GO:0006370	0.0968	0.393	0	0	0	0	IscW_ISCW017097|1	1	4	244	9706	http://www.ebi.ac.uk/QuickGO/GTerm?id=GO:0006370	[]
6	4,6	regulation of blood pressure	GO:0008217	0.0968	0.393	0	0	0	0	IscW_ISCW016862|1	1	4	244	9706	http://www.ebi.ac.uk/QuickGO/GTerm?id=GO:0008217	[]
5	5	blood coagulation	GO:0007596	0.0968	0.393	0	0	0	0	IscW_ISCW010469|1	1	4	244	9706	http://www.ebi.ac.uk/QuickGO/GTerm?id=GO:0007596	[]
9	6,8,9	mRNA methylation	GO:0080009	0.0968	0.393	0	0	0	0	IscW_ISCW017097|1	1	4	244	9706	http://www.ebi.ac.uk/QuickGO/GTerm?id=GO:0080009	[]
7	5,6,7	positive regulation of mitotic cell cycle	GO:0045931	0.0968	0.393	0	0	0	0	IscW_ISCW015975|1	1	4	244	9706	http://www.ebi.ac.uk/QuickGO/GTerm?id=GO:0045931	[]
7	5,7	urea cycle	GO:0000050	0.0968	0.393	0	0	0	0	IscW_ISCW017094|1	1	4	244	9706	http://www.ebi.ac.uk/QuickGO/GTerm?id=GO:0000050	[]
5	4,5	spindle localization	GO:0051653	0.0968	0.393	0	0	0	0	IscW_ISCW012037|1	1	4	244	9706	http://www.ebi.ac.uk/QuickGO/GTerm?id=GO:0051653	[]
4	4	centrosome separation	GO:0051299	0.0968	0.393	0	0	0	0	IscW_ISCW015975|1	1	4	244	9706	http://www.ebi.ac.uk/QuickGO/GTerm?id=GO:0051299	[]
8	6,8	DNA replication-independent nucleosome organization	GO:0034724	0.0968	0.393	0	0	0	0	IscW_ISCW021808|1	1	4	244	9706	http://www.ebi.ac.uk/QuickGO/GTerm?id=GO:0034724	[]
5	5	cell chemotaxis	GO:0060326	0.0968	0.393	0	0	0	0	IscW_ISCW010469|1	1	4	244	9706	http://www.ebi.ac.uk/QuickGO/GTerm?id=GO:0060326	[]
8	7,8	dicarboxylic acid catabolic process	GO:0043649	0.0968	0.393	0	0	0	0	IscW_ISCW020516|1	1	4	244	9706	http://www.ebi.ac.uk/QuickGO/GTerm?id=GO:0043649	[]
6	5,6	synapsis	GO:0007129	0.0968	0.393	0	0	0	0	IscW_ISCW004641|1	1	4	244	9706	http://www.ebi.ac.uk/QuickGO/GTerm?id=GO:0007129	[]
8	7,8	phosphatidylinositol 3-kinase signaling	GO:0014065	0.0968	0.393	0	0	0	0	IscW_ISCW010469|1	1	4	244	9706	http://www.ebi.ac.uk/QuickGO/GTerm?id=GO:0014065	[]
8	6,7,8	establishment of mitotic spindle localization	GO:0040001	0.0968	0.393	0	0	0	0	IscW_ISCW012037|1	1	4	244	9706	http://www.ebi.ac.uk/QuickGO/GTerm?id=GO:0040001	[]
4	4	coagulation	GO:0050817	0.0968	0.393	0	0	0	0	IscW_ISCW010469|1	1	4	244	9706	http://www.ebi.ac.uk/QuickGO/GTerm?id=GO:0050817	[]
8	8	pyrimidine deoxyribonucleoside monophosphate metabolic process	GO:0009176	0.0968	0.393	0	0	0	0	IscW_ISCW000960|1	1	4	244	9706	http://www.ebi.ac.uk/QuickGO/GTerm?id=GO:0009176	[]
7	6,7	actin cytoskeleton reorganization	GO:0031532	0.0968	0.393	0	0	0	0	IscW_ISCW008558|1	1	4	244	9706	http://www.ebi.ac.uk/QuickGO/GTerm?id=GO:0031532	[]
4	4	adaptive immune response	GO:0002250	0.0968	0.393	0	0	0	0	IscW_ISCW010469|1	1	4	244	9706	http://www.ebi.ac.uk/QuickGO/GTerm?id=GO:0002250	[]
9	8,9	pyrimidine deoxyribonucleoside monophosphate biosynthetic process	GO:0009177	0.0968	0.393	0	0	0	0	IscW_ISCW000960|1	1	4	244	9706	http://www.ebi.ac.uk/QuickGO/GTerm?id=GO:0009177	[]
5	5	mitotic centrosome separation	GO:0007100	0.0968	0.393	0	0	0	0	IscW_ISCW015975|1	1	4	244	9706	http://www.ebi.ac.uk/QuickGO/GTerm?id=GO:0007100	[]
5	5	viral process	GO:0016032	0.0968	0.393	0	0	0	0	IscW_ISCW016862|1	1	4	244	9706	http://www.ebi.ac.uk/QuickGO/GTerm?id=GO:0016032	[]
4	4	regulation of developmental growth	GO:0048638	0.0968	0.393	0	0	0	0	IscW_ISCW007151|1	1	4	244	9706	http://www.ebi.ac.uk/QuickGO/GTerm?id=GO:0048638	[]
5	5	establishment of spindle localization	GO:0051293	0.0968	0.393	0	0	0	0	IscW_ISCW012037|1	1	4	244	9706	http://www.ebi.ac.uk/QuickGO/GTerm?id=GO:0051293	[]
10	10	iron ion homeostasis	GO:0055072	0.0968	0.393	0	0	0	0	IscW_ISCW023334|1	1	4	244	9706	http://www.ebi.ac.uk/QuickGO/GTerm?id=GO:0055072	[]
10	7,9,10	regulation of histone methylation	GO:0031060	0.0968	0.393	0	0	0	0	IscW_ISCW003953|1	1	4	244	9706	http://www.ebi.ac.uk/QuickGO/GTerm?id=GO:0031060	[]
5	5	hemostasis	GO:0007599	0.0968	0.393	0	0	0	0	IscW_ISCW010469|1	1	4	244	9706	http://www.ebi.ac.uk/QuickGO/GTerm?id=GO:0007599	[]
10	5,6,9,10	chiasma assembly	GO:0051026	0.0968	0.393	0	0	0	0	IscW_ISCW004641|1	1	4	244	9706	http://www.ebi.ac.uk/QuickGO/GTerm?id=GO:0051026	[]
7	6,7	protein O-linked fucosylation	GO:0036066	0.0968	0.393	0	0	0	0	IscW_ISCW015119|1	1	4	244	9706	http://www.ebi.ac.uk/QuickGO/GTerm?id=GO:0036066	[]
4	4	cell activation	GO:0001775	0.0968	0.393	0	0	0	0	IscW_ISCW010469|1	1	4	244	9706	http://www.ebi.ac.uk/QuickGO/GTerm?id=GO:0001775	[]
4	4	organic substance catabolic process	GO:1901575	0.0974	0.393	0	0	0	0	IscW_ISCW014240|1;IscW_ISCW018700|1;IscW_ISCW021604|1;IscW_ISCW010553|1;IscW_ISCW006685|1;IscW_ISCW020516|1;IscW_ISCW021184|1;IscW_ISCW007139|1;IscW_ISCW016212|1;IscW_ISCW021163|1;IscW_ISCW005592|1;IscW_ISCW008722|1;IscW_ISCW003950|1;IscW_ISCW006447|1;IscW_ISCW016838|1;IscW_ISCW021254|1;IscW_ISCW015975|1;IscW_ISCW019569|1;IscW_ISCW011944|1;IscW_ISCW022356|1;IscW_ISCW009204|1	21	618	244	9706	http://www.ebi.ac.uk/QuickGO/GTerm?id=GO:1901575	[]
7	6,7	actin filament organization	GO:0007015	0.0981	0.393	0	0	0	0	IscW_ISCW008202|1;IscW_ISCW020882|1;IscW_ISCW008558|1	3	44	244	9706	http://www.ebi.ac.uk/QuickGO/GTerm?id=GO:0007015	[]
6	6	nucleoside biosynthetic process	GO:0009163	0.0981	0.393	0	0	0	0	IscW_ISCW011988|1;IscW_ISCW012509|1;IscW_ISCW016068|1	3	44	244	9706	http://www.ebi.ac.uk/QuickGO/GTerm?id=GO:0009163	[]
7	7	ribonucleoside biosynthetic process	GO:0042455	0.0981	0.393	0	0	0	0	IscW_ISCW011988|1;IscW_ISCW012509|1;IscW_ISCW016068|1	3	44	244	9706	http://www.ebi.ac.uk/QuickGO/GTerm?id=GO:0042455	[]
6	5,6	negative regulation of cellular protein metabolic process	GO:0032269	0.101	0.403	0	0	0	0	IscW_ISCW023777|1;IscW_ISCW003862|1;IscW_ISCW009597|1;IscW_ISCW023618|1;IscW_ISCW001698|1;IscW_ISCW004732|1;IscW_ISCW002912|1;IscW_ISCW010422|1;IscW_ISCW024391|1	9	219	244	9706	http://www.ebi.ac.uk/QuickGO/GTerm?id=GO:0032269	[]
4	4	macromolecule metabolic process	GO:0043170	0.102	0.405	0	0	0	0	IscW_ISCW023777|1;IscW_ISCW023638|1;IscW_ISCW006516|1;IscW_ISCW000125|1;IscW_ISCW016862|1;IscW_ISCW020299|1;IscW_ISCW010253|1;IscW_ISCW003012|1;IscW_ISCW015654|1;IscW_ISCW014125|1;IscW_ISCW006728|1;IscW_ISCW009943|1;IscW_ISCW005425|1;IscW_ISCW021604|1;IscW_ISCW001285|1;IscW_ISCW006685|1;IscW_ISCW003862|1;IscW_ISCW009773|1;IscW_ISCW018440|1;IscW_ISCW004478|1;IscW_ISCW021184|1;IscW_ISCW007139|1;Isc…	115	4168	244	9706	http://www.ebi.ac.uk/QuickGO/GTerm?id=GO:0043170	[]
5	5	negative regulation of protein metabolic process	GO:0051248	0.103	0.409	0	0	0	0	IscW_ISCW023777|1;IscW_ISCW003862|1;IscW_ISCW009597|1;IscW_ISCW023618|1;IscW_ISCW001698|1;IscW_ISCW004732|1;IscW_ISCW002912|1;IscW_ISCW010422|1;IscW_ISCW024391|1	9	220	244	9706	http://www.ebi.ac.uk/QuickGO/GTerm?id=GO:0051248	[]
9	5,8,9	neuron projection guidance	GO:0097485	0.105	0.412	0	0	0	0	IscW_ISCW018440|1;IscW_ISCW007151|1	2	22	244	9706	http://www.ebi.ac.uk/QuickGO/GTerm?id=GO:0097485	[]
10	6,9,10	axon guidance	GO:0007411	0.105	0.412	0	0	0	0	IscW_ISCW018440|1;IscW_ISCW007151|1	2	22	244	9706	http://www.ebi.ac.uk/QuickGO/GTerm?id=GO:0007411	[]
6	6	glycerophospholipid metabolic process	GO:0006650	0.107	0.42	0	0	0	0	IscW_ISCW012957|1;IscW_ISCW020487|1;IscW_ISCW010469|1;IscW_ISCW019794|1	4	72	244	9706	http://www.ebi.ac.uk/QuickGO/GTerm?id=GO:0006650	[]
6	5,6	glycosyl compound biosynthetic process	GO:1901659	0.108	0.424	0	0	0	0	IscW_ISCW011988|1;IscW_ISCW012509|1;IscW_ISCW016068|1	3	46	244	9706	http://www.ebi.ac.uk/QuickGO/GTerm?id=GO:1901659	[]
5	5	organonitrogen compound catabolic process	GO:1901565	0.11	0.427	0	0	0	0	IscW_ISCW021604|1;IscW_ISCW006685|1;IscW_ISCW020516|1;IscW_ISCW021184|1;IscW_ISCW007139|1;IscW_ISCW016212|1;IscW_ISCW021163|1;IscW_ISCW005592|1;IscW_ISCW008722|1;IscW_ISCW003950|1;IscW_ISCW006447|1;IscW_ISCW016838|1;IscW_ISCW015975|1;IscW_ISCW022356|1;IscW_ISCW009204|1	15	421	244	9706	http://www.ebi.ac.uk/QuickGO/GTerm?id=GO:1901565	[]
5	5	organic hydroxy compound biosynthetic process	GO:1901617	0.113	0.437	0	0	0	0	IscW_ISCW011299|1;IscW_ISCW012957|1	2	23	244	9706	http://www.ebi.ac.uk/QuickGO/GTerm?id=GO:1901617	[]
4	4	organelle organization	GO:0006996	0.115	0.441	0	0	0	0	IscW_ISCW019496|1;IscW_ISCW008202|1;IscW_ISCW015260|1;IscW_ISCW021409|1;IscW_ISCW004478|1;IscW_ISCW023338|1;IscW_ISCW004641|1;IscW_ISCW000096|1;IscW_ISCW018883|1;IscW_ISCW019788|1;IscW_ISCW019508|1;IscW_ISCW015049|1;IscW_ISCW023076|1;IscW_ISCW020882|1;IscW_ISCW005411|1;IscW_ISCW017543|1;IscW_ISCW005933|1;IscW_ISCW003178|1;IscW_ISCW012037|1;IscW_ISCW021808|1;IscW_ISCW016507|1;IscW_ISCW017702|1;Isc…	26	809	244	9706	http://www.ebi.ac.uk/QuickGO/GTerm?id=GO:0006996	[]
6	6	purine nucleoside metabolic process	GO:0042278	0.115	0.441	0	0	0	0	IscW_ISCW018700|1;IscW_ISCW011988|1;IscW_ISCW012509|1;IscW_ISCW016068|1	4	74	244	9706	http://www.ebi.ac.uk/QuickGO/GTerm?id=GO:0042278	[]
8	6,7,8	protein import into nucleus	GO:0006606	0.119	0.441	0	0	0	0	IscW_ISCW009773|1;IscW_ISCW019125|1;IscW_ISCW015975|1	3	48	244	9706	http://www.ebi.ac.uk/QuickGO/GTerm?id=GO:0006606	[]
8	6,7,8	protein targeting to nucleus	GO:0044744	0.119	0.441	0	0	0	0	IscW_ISCW009773|1;IscW_ISCW019125|1;IscW_ISCW015975|1	3	48	244	9706	http://www.ebi.ac.uk/QuickGO/GTerm?id=GO:0044744	[]
8	7,8	regulation of anion transmembrane transport	GO:1903959	0.12	0.441	0	0	0	0	IscW_ISCW005452|1	1	5	244	9706	http://www.ebi.ac.uk/QuickGO/GTerm?id=GO:1903959	[]
6	4,6	ethanolamine-containing compound metabolic process	GO:0042439	0.12	0.441	0	0	0	0	IscW_ISCW012957|1	1	5	244	9706	http://www.ebi.ac.uk/QuickGO/GTerm?id=GO:0042439	[]
7	7	arginine metabolic process	GO:0006525	0.12	0.441	0	0	0	0	IscW_ISCW017094|1	1	5	244	9706	http://www.ebi.ac.uk/QuickGO/GTerm?id=GO:0006525	[]
5	5	regulation of lipid metabolic process	GO:0019216	0.12	0.441	0	0	0	0	IscW_ISCW021008|1	1	5	244	9706	http://www.ebi.ac.uk/QuickGO/GTerm?id=GO:0019216	[]
5	4,5	urea metabolic process	GO:0019627	0.12	0.441	0	0	0	0	IscW_ISCW017094|1	1	5	244	9706	http://www.ebi.ac.uk/QuickGO/GTerm?id=GO:0019627	[]
7	6,7	regulation of anion transport	GO:0044070	0.12	0.441	0	0	0	0	IscW_ISCW005452|1	1	5	244	9706	http://www.ebi.ac.uk/QuickGO/GTerm?id=GO:0044070	[]
6	5,6	heparan sulfate proteoglycan metabolic process	GO:0030201	0.12	0.441	0	0	0	0	IscW_ISCW000326|1	1	5	244	9706	http://www.ebi.ac.uk/QuickGO/GTerm?id=GO:0030201	[]
8	5,8	heparan sulfate proteoglycan biosynthetic process	GO:0015012	0.12	0.441	0	0	0	0	IscW_ISCW000326|1	1	5	244	9706	http://www.ebi.ac.uk/QuickGO/GTerm?id=GO:0015012	[]
5	5	regulation of cytokinesis	GO:0032465	0.12	0.441	0	0	0	0	IscW_ISCW005074|1	1	5	244	9706	http://www.ebi.ac.uk/QuickGO/GTerm?id=GO:0032465	[]
9	7,9	protein desumoylation	GO:0016926	0.12	0.441	0	0	0	0	IscW_ISCW003012|1	1	5	244	9706	http://www.ebi.ac.uk/QuickGO/GTerm?id=GO:0016926	[]
3	3	catabolic process	GO:0009056	0.12	0.442	0	0	0	0	IscW_ISCW014240|1;IscW_ISCW018700|1;IscW_ISCW021604|1;IscW_ISCW010553|1;IscW_ISCW006685|1;IscW_ISCW020516|1;IscW_ISCW021184|1;IscW_ISCW007139|1;IscW_ISCW016212|1;IscW_ISCW021163|1;IscW_ISCW005592|1;IscW_ISCW008722|1;IscW_ISCW003950|1;IscW_ISCW006447|1;IscW_ISCW016838|1;IscW_ISCW021254|1;IscW_ISCW017124|1;IscW_ISCW015975|1;IscW_ISCW019569|1;IscW_ISCW011944|1;IscW_ISCW022356|1;IscW_ISCW009204|1	22	671	244	9706	http://www.ebi.ac.uk/QuickGO/GTerm?id=GO:0009056	[]
7	4,7	translational initiation	GO:0006413	0.124	0.451	0	0	0	0	IscW_ISCW010253|1;IscW_ISCW005874|1;IscW_ISCW018203|1;IscW_ISCW022696|1	4	76	244	9706	http://www.ebi.ac.uk/QuickGO/GTerm?id=GO:0006413	[]
8	6,8	neuron differentiation	GO:0030182	0.124	0.451	0	0	0	0	IscW_ISCW018440|1;IscW_ISCW000492|1;IscW_ISCW007151|1;IscW_ISCW008558|1	4	76	244	9706	http://www.ebi.ac.uk/QuickGO/GTerm?id=GO:0030182	[]
7	7	purine ribonucleotide metabolic process	GO:0009150	0.125	0.451	0	0	0	0	IscW_ISCW018700|1;IscW_ISCW011988|1;IscW_ISCW012509|1;IscW_ISCW017463|1;IscW_ISCW001710|1;IscW_ISCW016068|1	6	135	244	9706	http://www.ebi.ac.uk/QuickGO/GTerm?id=GO:0009150	[]
10	9,10	protein ubiquitination involved in ubiquitin-dependent protein catabolic process	GO:0042787	0.125	0.451	0	0	0	0	IscW_ISCW008722|1;IscW_ISCW006447|1;IscW_ISCW016838|1	3	49	244	9706	http://www.ebi.ac.uk/QuickGO/GTerm?id=GO:0042787	[]
7	7	protein localization to nucleus	GO:0034504	0.125	0.451	0	0	0	0	IscW_ISCW009773|1;IscW_ISCW019125|1;IscW_ISCW015975|1	3	49	244	9706	http://www.ebi.ac.uk/QuickGO/GTerm?id=GO:0034504	[]
5	5	proteolysis	GO:0006508	0.126	0.453	0	0	0	0	IscW_ISCW023777|1;IscW_ISCW023638|1;IscW_ISCW006516|1;IscW_ISCW016862|1;IscW_ISCW003012|1;IscW_ISCW015654|1;IscW_ISCW021604|1;IscW_ISCW006685|1;IscW_ISCW003862|1;IscW_ISCW018440|1;IscW_ISCW021184|1;IscW_ISCW007139|1;IscW_ISCW009597|1;IscW_ISCW023618|1;IscW_ISCW021163|1;IscW_ISCW005592|1;IscW_ISCW007959|1;IscW_ISCW018793|1;IscW_ISCW008722|1;IscW_ISCW001698|1;IscW_ISCW006447|1;IscW_ISCW004690|1;Isc…	34	1108	244	9706	http://www.ebi.ac.uk/QuickGO/GTerm?id=GO:0006508	[]
2	2	biological adhesion	GO:0022610	0.128	0.453	0	0	0	0	IscW_ISCW016862|1;IscW_ISCW001538|1;IscW_ISCW023338|1;IscW_ISCW016434|1;IscW_ISCW016765|1	5	106	244	9706	http://www.ebi.ac.uk/QuickGO/GTerm?id=GO:0022610	[]
4	4	organophosphate metabolic process	GO:0019637	0.128	0.453	0	0	0	0	IscW_ISCW014240|1;IscW_ISCW018700|1;IscW_ISCW010553|1;IscW_ISCW011988|1;IscW_ISCW000960|1;IscW_ISCW012509|1;IscW_ISCW012957|1;IscW_ISCW017463|1;IscW_ISCW001710|1;IscW_ISCW016068|1;IscW_ISCW020487|1;IscW_ISCW010469|1;IscW_ISCW019794|1	13	364	244	9706	http://www.ebi.ac.uk/QuickGO/GTerm?id=GO:0019637	[]
5	5	macromolecule modification	GO:0043412	0.134	0.453	0	0	0	0	IscW_ISCW003012|1;IscW_ISCW014125|1;IscW_ISCW006728|1;IscW_ISCW009943|1;IscW_ISCW021604|1;IscW_ISCW021163|1;IscW_ISCW005592|1;IscW_ISCW008497|1;IscW_ISCW017097|1;IscW_ISCW009496|1;IscW_ISCW000096|1;IscW_ISCW017218|1;IscW_ISCW011337|1;IscW_ISCW008722|1;IscW_ISCW018578|1;IscW_ISCW001040|1;IscW_ISCW011314|1;IscW_ISCW021545|1;IscW_ISCW017584|1;IscW_ISCW001202|1;IscW_ISCW006447|1;IscW_ISCW009365|1;Isc…	43	1448	244	9706	http://www.ebi.ac.uk/QuickGO/GTerm?id=GO:0043412	[]
3	3	macromolecule localization	GO:0033036	0.137	0.453	0	0	0	0	IscW_ISCW021709|1;IscW_ISCW004526|1;IscW_ISCW021710|1;IscW_ISCW009032|1;IscW_ISCW009773|1;IscW_ISCW016201|1;IscW_ISCW023338|1;IscW_ISCW007988|1;IscW_ISCW015049|1;IscW_ISCW012424|1;IscW_ISCW019125|1;IscW_ISCW016507|1;IscW_ISCW015975|1;IscW_ISCW008669|1;IscW_ISCW018962|1	15	437	244	9706	http://www.ebi.ac.uk/QuickGO/GTerm?id=GO:0033036	[]
5	5	glycerolipid metabolic process	GO:0046486	0.137	0.453	0	0	0	0	IscW_ISCW012957|1;IscW_ISCW020487|1;IscW_ISCW010469|1;IscW_ISCW019794|1	4	79	244	9706	http://www.ebi.ac.uk/QuickGO/GTerm?id=GO:0046486	[]
6	6	purine nucleotide metabolic process	GO:0006163	0.138	0.453	0	0	0	0	IscW_ISCW018700|1;IscW_ISCW011988|1;IscW_ISCW012509|1;IscW_ISCW017463|1;IscW_ISCW001710|1;IscW_ISCW016068|1	6	139	244	9706	http://www.ebi.ac.uk/QuickGO/GTerm?id=GO:0006163	[]
4	4	cellular catabolic process	GO:0044248	0.138	0.453	0	0	0	0	IscW_ISCW014240|1;IscW_ISCW021604|1;IscW_ISCW010553|1;IscW_ISCW006685|1;IscW_ISCW020516|1;IscW_ISCW021184|1;IscW_ISCW007139|1;IscW_ISCW021163|1;IscW_ISCW005592|1;IscW_ISCW008722|1;IscW_ISCW006447|1;IscW_ISCW016838|1;IscW_ISCW017124|1;IscW_ISCW015975|1;IscW_ISCW019569|1;IscW_ISCW011944|1;IscW_ISCW022356|1;IscW_ISCW009204|1	18	542	244	9706	http://www.ebi.ac.uk/QuickGO/GTerm?id=GO:0044248	[]
8	8	protein autophosphorylation	GO:0046777	0.138	0.453	0	0	0	0	IscW_ISCW017584|1;IscW_ISCW001150|1	2	26	244	9706	http://www.ebi.ac.uk/QuickGO/GTerm?id=GO:0046777	[]
5	5	negative regulation of catalytic activity	GO:0043086	0.14	0.453	0	0	0	0	IscW_ISCW023777|1;IscW_ISCW003862|1;IscW_ISCW009597|1;IscW_ISCW023618|1;IscW_ISCW001698|1;IscW_ISCW004732|1;IscW_ISCW010422|1;IscW_ISCW024391|1	8	203	244	9706	http://www.ebi.ac.uk/QuickGO/GTerm?id=GO:0043086	[]
3	3	single-multicellular organism process	GO:0044707	0.14	0.453	0	0	0	0	IscW_ISCW009943|1;IscW_ISCW018440|1;IscW_ISCW016434|1;IscW_ISCW000492|1;IscW_ISCW006447|1;IscW_ISCW021254|1;IscW_ISCW007151|1;IscW_ISCW006130|1;IscW_ISCW008558|1;IscW_ISCW018750|1;IscW_ISCW010469|1	11	302	244	9706	http://www.ebi.ac.uk/QuickGO/GTerm?id=GO:0044707	[]
7	6,7	ribonucleotide metabolic process	GO:0009259	0.141	0.453	0	0	0	0	IscW_ISCW018700|1;IscW_ISCW011988|1;IscW_ISCW012509|1;IscW_ISCW017463|1;IscW_ISCW001710|1;IscW_ISCW016068|1	6	140	244	9706	http://www.ebi.ac.uk/QuickGO/GTerm?id=GO:0009259	[]
9	8,9	7-methylguanosine RNA capping	GO:0009452	0.142	0.453	0	0	0	0	IscW_ISCW017097|1	1	6	244	9706	http://www.ebi.ac.uk/QuickGO/GTerm?id=GO:0009452	[]
7	6,7	oxygen transport	GO:0015671	0.142	0.453	0	0	0	0	IscW_ISCW024903|1	1	6	244	9706	http://www.ebi.ac.uk/QuickGO/GTerm?id=GO:0015671	[]
9	8,9	pyrimidine deoxyribonucleotide biosynthetic process	GO:0009221	0.142	0.453	0	0	0	0	IscW_ISCW000960|1	1	6	244	9706	http://www.ebi.ac.uk/QuickGO/GTerm?id=GO:0009221	[]
7	7	2'-deoxyribonucleotide biosynthetic process	GO:0009265	0.142	0.453	0	0	0	0	IscW_ISCW000960|1	1	6	244	9706	http://www.ebi.ac.uk/QuickGO/GTerm?id=GO:0009265	[]
4	4	nitrogen cycle metabolic process	GO:0071941	0.142	0.453	0	0	0	0	IscW_ISCW017094|1	1	6	244	9706	http://www.ebi.ac.uk/QuickGO/GTerm?id=GO:0071941	[]
7	7	deoxyribonucleoside monophosphate metabolic process	GO:0009162	0.142	0.453	0	0	0	0	IscW_ISCW000960|1	1	6	244	9706	http://www.ebi.ac.uk/QuickGO/GTerm?id=GO:0009162	[]
8	7,8	pyrimidine deoxyribonucleotide metabolic process	GO:0009219	0.142	0.453	0	0	0	0	IscW_ISCW000960|1	1	6	244	9706	http://www.ebi.ac.uk/QuickGO/GTerm?id=GO:0009219	[]
7	7	aspartate family amino acid catabolic process	GO:0009068	0.142	0.453	0	0	0	0	IscW_ISCW020516|1	1	6	244	9706	http://www.ebi.ac.uk/QuickGO/GTerm?id=GO:0009068	[]
7	6,7	nucleoside triphosphate catabolic process	GO:0009143	0.142	0.453	0	0	0	0	IscW_ISCW010553|1	1	6	244	9706	http://www.ebi.ac.uk/QuickGO/GTerm?id=GO:0009143	[]
5	5	blood circulation	GO:0008015	0.142	0.453	0	0	0	0	IscW_ISCW016862|1	1	6	244	9706	http://www.ebi.ac.uk/QuickGO/GTerm?id=GO:0008015	[]
6	5,6	gas transport	GO:0015669	0.142	0.453	0	0	0	0	IscW_ISCW024903|1	1	6	244	9706	http://www.ebi.ac.uk/QuickGO/GTerm?id=GO:0015669	[]
8	8	oxaloacetate metabolic process	GO:0006107	0.142	0.453	0	0	0	0	IscW_ISCW009007|1	1	6	244	9706	http://www.ebi.ac.uk/QuickGO/GTerm?id=GO:0006107	[]
6	5,6	semaphorin-plexin signaling pathway	GO:0071526	0.142	0.453	0	0	0	0	IscW_ISCW007151|1	1	6	244	9706	http://www.ebi.ac.uk/QuickGO/GTerm?id=GO:0071526	[]
5	5	regulation of cell size	GO:0008361	0.142	0.453	0	0	0	0	IscW_ISCW007151|1	1	6	244	9706	http://www.ebi.ac.uk/QuickGO/GTerm?id=GO:0008361	[]
8	8	phosphatidylinositol-3-phosphate biosynthetic process	GO:0036092	0.142	0.453	0	0	0	0	IscW_ISCW010469|1	1	6	244	9706	http://www.ebi.ac.uk/QuickGO/GTerm?id=GO:0036092	[]
6	6	regulation of cell morphogenesis involved in differentiation	GO:0010769	0.142	0.453	0	0	0	0	IscW_ISCW007151|1	1	6	244	9706	http://www.ebi.ac.uk/QuickGO/GTerm?id=GO:0010769	[]
4	4	circulatory system process	GO:0003013	0.142	0.453	0	0	0	0	IscW_ISCW016862|1	1	6	244	9706	http://www.ebi.ac.uk/QuickGO/GTerm?id=GO:0003013	[]
8	7,8	RNA capping	GO:0036260	0.142	0.453	0	0	0	0	IscW_ISCW017097|1	1	6	244	9706	http://www.ebi.ac.uk/QuickGO/GTerm?id=GO:0036260	[]
5	5	homologous chromosome segregation	GO:0045143	0.142	0.453	0	0	0	0	IscW_ISCW004641|1	1	6	244	9706	http://www.ebi.ac.uk/QuickGO/GTerm?id=GO:0045143	[]
6	6	deoxyribose phosphate biosynthetic process	GO:0046385	0.142	0.453	0	0	0	0	IscW_ISCW000960|1	1	6	244	9706	http://www.ebi.ac.uk/QuickGO/GTerm?id=GO:0046385	[]
8	7,8	deoxyribonucleoside monophosphate biosynthetic process	GO:0009157	0.142	0.453	0	0	0	0	IscW_ISCW000960|1	1	6	244	9706	http://www.ebi.ac.uk/QuickGO/GTerm?id=GO:0009157	[]
5	5	regulation of centrosome cycle	GO:0046605	0.142	0.453	0	0	0	0	IscW_ISCW015975|1	1	6	244	9706	http://www.ebi.ac.uk/QuickGO/GTerm?id=GO:0046605	[]
7	7	regulation of axonogenesis	GO:0050770	0.142	0.453	0	0	0	0	IscW_ISCW007151|1	1	6	244	9706	http://www.ebi.ac.uk/QuickGO/GTerm?id=GO:0050770	[]
7	7	generation of neurons	GO:0048699	0.142	0.453	0	0	0	0	IscW_ISCW018440|1;IscW_ISCW000492|1;IscW_ISCW007151|1;IscW_ISCW008558|1	4	80	244	9706	http://www.ebi.ac.uk/QuickGO/GTerm?id=GO:0048699	[]
6	6	cellular protein modification process	GO:0006464	0.142	0.453	0	0	0	0	IscW_ISCW003012|1;IscW_ISCW014125|1;IscW_ISCW006728|1;IscW_ISCW009943|1;IscW_ISCW021604|1;IscW_ISCW021163|1;IscW_ISCW005592|1;IscW_ISCW008497|1;IscW_ISCW009496|1;IscW_ISCW000096|1;IscW_ISCW017218|1;IscW_ISCW011337|1;IscW_ISCW008722|1;IscW_ISCW001040|1;IscW_ISCW011314|1;IscW_ISCW021545|1;IscW_ISCW017584|1;IscW_ISCW001202|1;IscW_ISCW006447|1;IscW_ISCW009365|1;IscW_ISCW015619|1;IscW_ISCW007514|1;Isc…	40	1344	244	9706	http://www.ebi.ac.uk/QuickGO/GTerm?id=GO:0006464	[]
5	5	protein modification process	GO:0036211	0.142	0.453	0	0	0	0	IscW_ISCW003012|1;IscW_ISCW014125|1;IscW_ISCW006728|1;IscW_ISCW009943|1;IscW_ISCW021604|1;IscW_ISCW021163|1;IscW_ISCW005592|1;IscW_ISCW008497|1;IscW_ISCW009496|1;IscW_ISCW000096|1;IscW_ISCW017218|1;IscW_ISCW011337|1;IscW_ISCW008722|1;IscW_ISCW001040|1;IscW_ISCW011314|1;IscW_ISCW021545|1;IscW_ISCW017584|1;IscW_ISCW001202|1;IscW_ISCW006447|1;IscW_ISCW009365|1;IscW_ISCW015619|1;IscW_ISCW007514|1;Isc…	40	1344	244	9706	http://www.ebi.ac.uk/QuickGO/GTerm?id=GO:0036211	[]
4	4	negative regulation of molecular function	GO:0044092	0.142	0.453	0	0	0	0	IscW_ISCW023777|1;IscW_ISCW003862|1;IscW_ISCW009597|1;IscW_ISCW023618|1;IscW_ISCW001698|1;IscW_ISCW004732|1;IscW_ISCW010422|1;IscW_ISCW024391|1	8	204	244	9706	http://www.ebi.ac.uk/QuickGO/GTerm?id=GO:0044092	[]
5	5	regulation of hydrolase activity	GO:0051336	0.142	0.453	0	0	0	0	IscW_ISCW023777|1;IscW_ISCW003862|1;IscW_ISCW009597|1;IscW_ISCW023618|1;IscW_ISCW001698|1;IscW_ISCW017663|1;IscW_ISCW015140|1;IscW_ISCW012320|1;IscW_ISCW004732|1;IscW_ISCW015975|1;IscW_ISCW010422|1;IscW_ISCW024391|1	12	337	244	9706	http://www.ebi.ac.uk/QuickGO/GTerm?id=GO:0051336	[]
5	5	nucleoside phosphate metabolic process	GO:0006753	0.146	0.462	0	0	0	0	IscW_ISCW014240|1;IscW_ISCW018700|1;IscW_ISCW010553|1;IscW_ISCW011988|1;IscW_ISCW000960|1;IscW_ISCW012509|1;IscW_ISCW017463|1;IscW_ISCW001710|1;IscW_ISCW016068|1	9	238	244	9706	http://www.ebi.ac.uk/QuickGO/GTerm?id=GO:0006753	[]
6	6	ribonucleoside metabolic process	GO:0009119	0.146	0.462	0	0	0	0	IscW_ISCW018700|1;IscW_ISCW011988|1;IscW_ISCW012509|1;IscW_ISCW016068|1	4	81	244	9706	http://www.ebi.ac.uk/QuickGO/GTerm?id=GO:0009119	[]
9	8,9	purine ribonucleotide biosynthetic process	GO:0009152	0.146	0.462	0	0	0	0	IscW_ISCW011988|1;IscW_ISCW012509|1;IscW_ISCW017463|1;IscW_ISCW016068|1	4	81	244	9706	http://www.ebi.ac.uk/QuickGO/GTerm?id=GO:0009152	[]
5	5	organelle assembly	GO:0070925	0.147	0.463	0	0	0	0	IscW_ISCW019788|1;IscW_ISCW019508|1;IscW_ISCW023076|1;IscW_ISCW017543|1;IscW_ISCW005933|1	5	111	244	9706	http://www.ebi.ac.uk/QuickGO/GTerm?id=GO:0070925	[]
4	4	lipid metabolic process	GO:0006629	0.148	0.465	0	0	0	0	IscW_ISCW015224|1;IscW_ISCW011299|1;IscW_ISCW012957|1;IscW_ISCW021008|1;IscW_ISCW010461|1;IscW_ISCW021254|1;IscW_ISCW014460|1;IscW_ISCW021433|1;IscW_ISCW008177|1;IscW_ISCW020487|1;IscW_ISCW008976|1;IscW_ISCW010469|1;IscW_ISCW019794|1	13	374	244	9706	http://www.ebi.ac.uk/QuickGO/GTerm?id=GO:0006629	[]
6	4,5,6	negative regulation of macromolecule metabolic process	GO:0010605	0.151	0.471	0	0	0	0	IscW_ISCW023777|1;IscW_ISCW003862|1;IscW_ISCW004478|1;IscW_ISCW009597|1;IscW_ISCW023618|1;IscW_ISCW000096|1;IscW_ISCW001698|1;IscW_ISCW004732|1;IscW_ISCW002912|1;IscW_ISCW010422|1;IscW_ISCW011944|1;IscW_ISCW024391|1	12	341	244	9706	http://www.ebi.ac.uk/QuickGO/GTerm?id=GO:0010605	[]
7	7	purine nucleotide biosynthetic process	GO:0006164	0.151	0.471	0	0	0	0	IscW_ISCW011988|1;IscW_ISCW012509|1;IscW_ISCW017463|1;IscW_ISCW016068|1	4	82	244	9706	http://www.ebi.ac.uk/QuickGO/GTerm?id=GO:0006164	[]
6	4,5,6	negative regulation of cellular metabolic process	GO:0031324	0.153	0.477	0	0	0	0	IscW_ISCW023777|1;IscW_ISCW003862|1;IscW_ISCW004478|1;IscW_ISCW009597|1;IscW_ISCW023618|1;IscW_ISCW000096|1;IscW_ISCW001698|1;IscW_ISCW004732|1;IscW_ISCW002912|1;IscW_ISCW010422|1;IscW_ISCW024391|1	11	308	244	9706	http://www.ebi.ac.uk/QuickGO/GTerm?id=GO:0031324	[]
6	6	DNA conformation change	GO:0071103	0.156	0.483	0	0	0	0	IscW_ISCW019496|1;IscW_ISCW003178|1;IscW_ISCW021808|1;IscW_ISCW017702|1	4	83	244	9706	http://www.ebi.ac.uk/QuickGO/GTerm?id=GO:0071103	[]
5	5	regulation of protein metabolic process	GO:0051246	0.158	0.486	0	0	0	0	IscW_ISCW023777|1;IscW_ISCW016862|1;IscW_ISCW003862|1;IscW_ISCW005874|1;IscW_ISCW009597|1;IscW_ISCW023618|1;IscW_ISCW001698|1;IscW_ISCW006447|1;IscW_ISCW004732|1;IscW_ISCW007514|1;IscW_ISCW016838|1;IscW_ISCW002912|1;IscW_ISCW003953|1;IscW_ISCW010422|1;IscW_ISCW024391|1	15	448	244	9706	http://www.ebi.ac.uk/QuickGO/GTerm?id=GO:0051246	[]
2	2	metabolic process	GO:0008152	0.161	0.486	0	0	0	0	IscW_ISCW023777|1;IscW_ISCW023638|1;IscW_ISCW017166|1;IscW_ISCW006516|1;IscW_ISCW000125|1;IscW_ISCW016862|1;IscW_ISCW020299|1;IscW_ISCW020571|1;IscW_ISCW004310|1;IscW_ISCW014240|1;IscW_ISCW010253|1;IscW_ISCW003012|1;IscW_ISCW015654|1;IscW_ISCW014125|1;IscW_ISCW006728|1;IscW_ISCW015260|1;IscW_ISCW018700|1;IscW_ISCW009943|1;IscW_ISCW005425|1;IscW_ISCW021604|1;IscW_ISCW021409|1;IscW_ISCW010553|1;Isc…	197	7565	244	9706	http://www.ebi.ac.uk/QuickGO/GTerm?id=GO:0008152	[]
4	4	phosphorus metabolic process	GO:0006793	0.162	0.486	0	0	0	0	IscW_ISCW017166|1;IscW_ISCW014240|1;IscW_ISCW014125|1;IscW_ISCW006728|1;IscW_ISCW018700|1;IscW_ISCW009943|1;IscW_ISCW010553|1;IscW_ISCW011988|1;IscW_ISCW009496|1;IscW_ISCW021545|1;IscW_ISCW017584|1;IscW_ISCW000960|1;IscW_ISCW012509|1;IscW_ISCW009365|1;IscW_ISCW012957|1;IscW_ISCW007514|1;IscW_ISCW011208|1;IscW_ISCW007464|1;IscW_ISCW001150|1;IscW_ISCW022740|1;IscW_ISCW017463|1;IscW_ISCW015796|1;Isc…	35	1175	244	9706	http://www.ebi.ac.uk/QuickGO/GTerm?id=GO:0006793	[]
7	7	pyrimidine nucleoside monophosphate metabolic process	GO:0009129	0.163	0.486	0	0	0	0	IscW_ISCW000960|1	1	7	244	9706	http://www.ebi.ac.uk/QuickGO/GTerm?id=GO:0009129	[]
6	6	deoxyribonucleotide biosynthetic process	GO:0009263	0.163	0.486	0	0	0	0	IscW_ISCW000960|1	1	7	244	9706	http://www.ebi.ac.uk/QuickGO/GTerm?id=GO:0009263	[]
6	6	protein geranylgeranylation	GO:0018344	0.163	0.486	0	0	0	0	IscW_ISCW017213|1	1	7	244	9706	http://www.ebi.ac.uk/QuickGO/GTerm?id=GO:0018344	[]
4	3,4	developmental growth	GO:0048589	0.163	0.486	0	0	0	0	IscW_ISCW007151|1	1	7	244	9706	http://www.ebi.ac.uk/QuickGO/GTerm?id=GO:0048589	[]
4	4	response to wounding	GO:0009611	0.163	0.486	0	0	0	0	IscW_ISCW010469|1	1	7	244	9706	http://www.ebi.ac.uk/QuickGO/GTerm?id=GO:0009611	[]
5	5	wound healing	GO:0042060	0.163	0.486	0	0	0	0	IscW_ISCW010469|1	1	7	244	9706	http://www.ebi.ac.uk/QuickGO/GTerm?id=GO:0042060	[]
8	7,8	insulin receptor signaling pathway	GO:0008286	0.163	0.486	0	0	0	0	IscW_ISCW021008|1	1	7	244	9706	http://www.ebi.ac.uk/QuickGO/GTerm?id=GO:0008286	[]
7	7	fucose metabolic process	GO:0006004	0.163	0.486	0	0	0	0	IscW_ISCW012070|1	1	7	244	9706	http://www.ebi.ac.uk/QuickGO/GTerm?id=GO:0006004	[]
4	4	regulation of body fluid levels	GO:0050878	0.163	0.486	0	0	0	0	IscW_ISCW010469|1	1	7	244	9706	http://www.ebi.ac.uk/QuickGO/GTerm?id=GO:0050878	[]
7	4,7	peptide hormone processing	GO:0016486	0.163	0.486	0	0	0	0	IscW_ISCW016862|1	1	7	244	9706	http://www.ebi.ac.uk/QuickGO/GTerm?id=GO:0016486	[]
8	7,8	pyrimidine nucleoside monophosphate biosynthetic process	GO:0009130	0.163	0.486	0	0	0	0	IscW_ISCW000960|1	1	7	244	9706	http://www.ebi.ac.uk/QuickGO/GTerm?id=GO:0009130	[]
5	4,5	single-organism organelle organization	GO:1902589	0.164	0.486	0	0	0	0	IscW_ISCW008202|1;IscW_ISCW021409|1;IscW_ISCW023338|1;IscW_ISCW004641|1;IscW_ISCW018883|1;IscW_ISCW015049|1;IscW_ISCW020882|1;IscW_ISCW005411|1;IscW_ISCW012037|1;IscW_ISCW017702|1;IscW_ISCW003953|1;IscW_ISCW015975|1;IscW_ISCW020487|1;IscW_ISCW008558|1	14	416	244	9706	http://www.ebi.ac.uk/QuickGO/GTerm?id=GO:1902589	[]
7	7	dicarboxylic acid metabolic process	GO:0043648	0.165	0.487	0	0	0	0	IscW_ISCW020516|1;IscW_ISCW009007|1	2	29	244	9706	http://www.ebi.ac.uk/QuickGO/GTerm?id=GO:0043648	[]
5	5	ribose phosphate metabolic process	GO:0019693	0.165	0.488	0	0	0	0	IscW_ISCW018700|1;IscW_ISCW011988|1;IscW_ISCW012509|1;IscW_ISCW017463|1;IscW_ISCW001710|1;IscW_ISCW016068|1	6	147	244	9706	http://www.ebi.ac.uk/QuickGO/GTerm?id=GO:0019693	[]
5	5	lipid modification	GO:0030258	0.166	0.489	0	0	0	0	IscW_ISCW020487|1;IscW_ISCW010469|1;IscW_ISCW019794|1	3	56	244	9706	http://www.ebi.ac.uk/QuickGO/GTerm?id=GO:0030258	[]
7	6,7	nucleotide biosynthetic process	GO:0009165	0.167	0.492	0	0	0	0	IscW_ISCW011988|1;IscW_ISCW000960|1;IscW_ISCW012509|1;IscW_ISCW017463|1;IscW_ISCW016068|1	5	116	244	9706	http://www.ebi.ac.uk/QuickGO/GTerm?id=GO:0009165	[]
8	7,8	ribonucleotide biosynthetic process	GO:0009260	0.17	0.496	0	0	0	0	IscW_ISCW011988|1;IscW_ISCW012509|1;IscW_ISCW017463|1;IscW_ISCW016068|1	4	86	244	9706	http://www.ebi.ac.uk/QuickGO/GTerm?id=GO:0009260	[]
6	6	purine-containing compound biosynthetic process	GO:0072522	0.17	0.496	0	0	0	0	IscW_ISCW011988|1;IscW_ISCW012509|1;IscW_ISCW017463|1;IscW_ISCW016068|1	4	86	244	9706	http://www.ebi.ac.uk/QuickGO/GTerm?id=GO:0072522	[]
6	6	ribose phosphate biosynthetic process	GO:0046390	0.17	0.496	0	0	0	0	IscW_ISCW011988|1;IscW_ISCW012509|1;IscW_ISCW017463|1;IscW_ISCW016068|1	4	86	244	9706	http://www.ebi.ac.uk/QuickGO/GTerm?id=GO:0046390	[]
6	5,6	nucleoside phosphate biosynthetic process	GO:1901293	0.176	0.508	0	0	0	0	IscW_ISCW011988|1;IscW_ISCW000960|1;IscW_ISCW012509|1;IscW_ISCW017463|1;IscW_ISCW016068|1	5	118	244	9706	http://www.ebi.ac.uk/QuickGO/GTerm?id=GO:1901293	[]
6	6	protein-DNA complex assembly	GO:0065004	0.179	0.508	0	0	0	0	IscW_ISCW019496|1;IscW_ISCW003178|1;IscW_ISCW021808|1	3	58	244	9706	http://www.ebi.ac.uk/QuickGO/GTerm?id=GO:0065004	[]
5	5	ribosomal large subunit biogenesis	GO:0042273	0.179	0.508	0	0	0	0	IscW_ISCW019508|1;IscW_ISCW023076|1;IscW_ISCW017543|1	3	58	244	9706	http://www.ebi.ac.uk/QuickGO/GTerm?id=GO:0042273	[]
3	3	negative regulation of metabolic process	GO:0009892	0.179	0.508	0	0	0	0	IscW_ISCW023777|1;IscW_ISCW003862|1;IscW_ISCW004478|1;IscW_ISCW009597|1;IscW_ISCW023618|1;IscW_ISCW000096|1;IscW_ISCW001698|1;IscW_ISCW004732|1;IscW_ISCW002912|1;IscW_ISCW010422|1;IscW_ISCW011944|1;IscW_ISCW024391|1	12	353	244	9706	http://www.ebi.ac.uk/QuickGO/GTerm?id=GO:0009892	[]
5	5	phosphate-containing compound metabolic process	GO:0006796	0.179	0.508	0	0	0	0	IscW_ISCW017166|1;IscW_ISCW014240|1;IscW_ISCW014125|1;IscW_ISCW006728|1;IscW_ISCW018700|1;IscW_ISCW009943|1;IscW_ISCW010553|1;IscW_ISCW011988|1;IscW_ISCW009496|1;IscW_ISCW021545|1;IscW_ISCW017584|1;IscW_ISCW000960|1;IscW_ISCW012509|1;IscW_ISCW009365|1;IscW_ISCW012957|1;IscW_ISCW007514|1;IscW_ISCW011208|1;IscW_ISCW007464|1;IscW_ISCW001150|1;IscW_ISCW022740|1;IscW_ISCW017463|1;IscW_ISCW015796|1;Isc…	34	1151	244	9706	http://www.ebi.ac.uk/QuickGO/GTerm?id=GO:0006796	[]
5	4,5	cell development	GO:0048468	0.18	0.508	0	0	0	0	IscW_ISCW018440|1;IscW_ISCW000492|1;IscW_ISCW007151|1;IscW_ISCW008558|1	4	88	244	9706	http://www.ebi.ac.uk/QuickGO/GTerm?id=GO:0048468	[]
7	7	tricarboxylic acid metabolic process	GO:0072350	0.183	0.508	0	0	0	0	IscW_ISCW003165|1;IscW_ISCW017094|1	2	31	244	9706	http://www.ebi.ac.uk/QuickGO/GTerm?id=GO:0072350	[]
12	7,8,9,10,11,12	ribosomal large subunit export from nucleus	GO:0000055	0.184	0.508	0	0	0	0	IscW_ISCW008669|1	1	8	244	9706	http://www.ebi.ac.uk/QuickGO/GTerm?id=GO:0000055	[]
5	5	protein prenylation	GO:0018342	0.184	0.508	0	0	0	0	IscW_ISCW017213|1	1	8	244	9706	http://www.ebi.ac.uk/QuickGO/GTerm?id=GO:0018342	[]
8	6,8	regulation of histone modification	GO:0031056	0.184	0.508	0	0	0	0	IscW_ISCW003953|1	1	8	244	9706	http://www.ebi.ac.uk/QuickGO/GTerm?id=GO:0031056	[]
11	8,10,11	histone H3-K4 methylation	GO:0051568	0.184	0.508	0	0	0	0	IscW_ISCW003953|1	1	8	244	9706	http://www.ebi.ac.uk/QuickGO/GTerm?id=GO:0051568	[]
9	8,9	double-strand break repair via nonhomologous end joining	GO:0006303	0.184	0.508	0	0	0	0	IscW_ISCW017702|1	1	8	244	9706	http://www.ebi.ac.uk/QuickGO/GTerm?id=GO:0006303	[]
6	6	nucleotide-sugar biosynthetic process	GO:0009226	0.184	0.508	0	0	0	0	IscW_ISCW024796|1	1	8	244	9706	http://www.ebi.ac.uk/QuickGO/GTerm?id=GO:0009226	[]
4	4	prenylation	GO:0097354	0.184	0.508	0	0	0	0	IscW_ISCW017213|1	1	8	244	9706	http://www.ebi.ac.uk/QuickGO/GTerm?id=GO:0097354	[]
5	4,5	cell cycle arrest	GO:0007050	0.184	0.508	0	0	0	0	IscW_ISCW022488|1	1	8	244	9706	http://www.ebi.ac.uk/QuickGO/GTerm?id=GO:0007050	[]
7	7	cellular response to insulin stimulus	GO:0032869	0.184	0.508	0	0	0	0	IscW_ISCW021008|1	1	8	244	9706	http://www.ebi.ac.uk/QuickGO/GTerm?id=GO:0032869	[]
6	6	response to insulin	GO:0032868	0.184	0.508	0	0	0	0	IscW_ISCW021008|1	1	8	244	9706	http://www.ebi.ac.uk/QuickGO/GTerm?id=GO:0032868	[]
10	7,8,10	regulation of neuron projection development	GO:0010975	0.184	0.508	0	0	0	0	IscW_ISCW007151|1	1	8	244	9706	http://www.ebi.ac.uk/QuickGO/GTerm?id=GO:0010975	[]
8	7,8	non-recombinational repair	GO:0000726	0.184	0.508	0	0	0	0	IscW_ISCW017702|1	1	8	244	9706	http://www.ebi.ac.uk/QuickGO/GTerm?id=GO:0000726	[]
6	6	mRNA splice site selection	GO:0006376	0.184	0.508	0	0	0	0	IscW_ISCW018745|1	1	8	244	9706	http://www.ebi.ac.uk/QuickGO/GTerm?id=GO:0006376	[]
5	5	organophosphate biosynthetic process	GO:0090407	0.185	0.508	0	0	0	0	IscW_ISCW011988|1;IscW_ISCW000960|1;IscW_ISCW012509|1;IscW_ISCW012957|1;IscW_ISCW017463|1;IscW_ISCW016068|1;IscW_ISCW010469|1	7	185	244	9706	http://www.ebi.ac.uk/QuickGO/GTerm?id=GO:0090407	[]
7	7	phosphatidylinositol metabolic process	GO:0046488	0.185	0.508	0	0	0	0	IscW_ISCW020487|1;IscW_ISCW010469|1;IscW_ISCW019794|1	3	59	244	9706	http://www.ebi.ac.uk/QuickGO/GTerm?id=GO:0046488	[]
3	3	response to stress	GO:0006950	0.187	0.512	0	0	0	0	IscW_ISCW020571|1;IscW_ISCW007552|1;IscW_ISCW011405|1;IscW_ISCW014265|1;IscW_ISCW004641|1;IscW_ISCW008722|1;IscW_ISCW008360|1;IscW_ISCW017584|1;IscW_ISCW006860|1;IscW_ISCW007514|1;IscW_ISCW022740|1;IscW_ISCW017124|1;IscW_ISCW017702|1;IscW_ISCW010469|1;IscW_ISCW011944|1	15	462	244	9706	http://www.ebi.ac.uk/QuickGO/GTerm?id=GO:0006950	[]
5	5	purine-containing compound metabolic process	GO:0072521	0.188	0.513	0	0	0	0	IscW_ISCW018700|1;IscW_ISCW011988|1;IscW_ISCW012509|1;IscW_ISCW017463|1;IscW_ISCW001710|1;IscW_ISCW016068|1	6	153	244	9706	http://www.ebi.ac.uk/QuickGO/GTerm?id=GO:0072521	[]
2	2	locomotion	GO:0040011	0.191	0.52	0	0	0	0	IscW_ISCW018440|1;IscW_ISCW007151|1;IscW_ISCW010469|1	3	60	244	9706	http://www.ebi.ac.uk/QuickGO/GTerm?id=GO:0040011	[]
6	5,6	cytoskeleton-dependent intracellular transport	GO:0030705	0.192	0.52	0	0	0	0	IscW_ISCW021409|1;IscW_ISCW020631|1	2	32	244	9706	http://www.ebi.ac.uk/QuickGO/GTerm?id=GO:0030705	[]
4	4	spindle organization	GO:0007051	0.192	0.52	0	0	0	0	IscW_ISCW005933|1;IscW_ISCW015975|1	2	32	244	9706	http://www.ebi.ac.uk/QuickGO/GTerm?id=GO:0007051	[]
5	4,5	regulation of cell division	GO:0051302	0.201	0.524	0	0	0	0	IscW_ISCW005074|1;IscW_ISCW015975|1	2	33	244	9706	http://www.ebi.ac.uk/QuickGO/GTerm?id=GO:0051302	[]
5	5	protein complex subunit organization	GO:0071822	0.202	0.524	0	0	0	0	IscW_ISCW015260|1;IscW_ISCW017584|1;IscW_ISCW018679|1;IscW_ISCW010110|1;IscW_ISCW020882|1;IscW_ISCW005933|1;IscW_ISCW018203|1	7	190	244	9706	http://www.ebi.ac.uk/QuickGO/GTerm?id=GO:0071822	[]
4	4	single-organism biosynthetic process	GO:0044711	0.204	0.524	0	0	0	0	IscW_ISCW011988|1;IscW_ISCW000326|1;IscW_ISCW015224|1;IscW_ISCW000960|1;IscW_ISCW012509|1;IscW_ISCW011299|1;IscW_ISCW012957|1;IscW_ISCW010461|1;IscW_ISCW017463|1;IscW_ISCW017094|1;IscW_ISCW016068|1;IscW_ISCW021433|1;IscW_ISCW008177|1;IscW_ISCW008976|1;IscW_ISCW010469|1	15	470	244	9706	http://www.ebi.ac.uk/QuickGO/GTerm?id=GO:0044711	[]
4	4	regulation of cellular component movement	GO:0051270	0.205	0.524	0	0	0	0	IscW_ISCW007151|1	1	9	244	9706	http://www.ebi.ac.uk/QuickGO/GTerm?id=GO:0051270	[]
7	7	proteoglycan biosynthetic process	GO:0030166	0.205	0.524	0	0	0	0	IscW_ISCW000326|1	1	9	244	9706	http://www.ebi.ac.uk/QuickGO/GTerm?id=GO:0030166	[]
10	10	pH reduction	GO:0045851	0.205	0.524	0	0	0	0	IscW_ISCW005452|1	1	9	244	9706	http://www.ebi.ac.uk/QuickGO/GTerm?id=GO:0045851	[]
6	6	proteoglycan metabolic process	GO:0006029	0.205	0.524	0	0	0	0	IscW_ISCW000326|1	1	9	244	9706	http://www.ebi.ac.uk/QuickGO/GTerm?id=GO:0006029	[]
6	6	2'-deoxyribonucleotide metabolic process	GO:0009394	0.205	0.524	0	0	0	0	IscW_ISCW000960|1	1	9	244	9706	http://www.ebi.ac.uk/QuickGO/GTerm?id=GO:0009394	[]
12	11,12	intracellular pH reduction	GO:0051452	0.205	0.524	0	0	0	0	IscW_ISCW005452|1	1	9	244	9706	http://www.ebi.ac.uk/QuickGO/GTerm?id=GO:0051452	[]
5	5	response to peptide hormone	GO:0043434	0.205	0.524	0	0	0	0	IscW_ISCW021008|1	1	9	244	9706	http://www.ebi.ac.uk/QuickGO/GTerm?id=GO:0043434	[]
5	5	regulation of microtubule cytoskeleton organization	GO:0070507	0.205	0.524	0	0	0	0	IscW_ISCW015975|1	1	9	244	9706	http://www.ebi.ac.uk/QuickGO/GTerm?id=GO:0070507	[]
3	3	hormone metabolic process	GO:0042445	0.205	0.524	0	0	0	0	IscW_ISCW016862|1	1	9	244	9706	http://www.ebi.ac.uk/QuickGO/GTerm?id=GO:0042445	[]
7	6,7	sterol biosynthetic process	GO:0016126	0.205	0.524	0	0	0	0	IscW_ISCW011299|1	1	9	244	9706	http://www.ebi.ac.uk/QuickGO/GTerm?id=GO:0016126	[]
4	4	digestion	GO:0007586	0.205	0.524	0	0	0	0	IscW_ISCW021254|1	1	9	244	9706	http://www.ebi.ac.uk/QuickGO/GTerm?id=GO:0007586	[]
8	7,8	mRNA modification	GO:0016556	0.205	0.524	0	0	0	0	IscW_ISCW017097|1	1	9	244	9706	http://www.ebi.ac.uk/QuickGO/GTerm?id=GO:0016556	[]
6	6	cellular response to peptide hormone stimulus	GO:0071375	0.205	0.524	0	0	0	0	IscW_ISCW021008|1	1	9	244	9706	http://www.ebi.ac.uk/QuickGO/GTerm?id=GO:0071375	[]
10	9,10	snRNA 3'-end processing	GO:0034472	0.205	0.524	0	0	0	0	IscW_ISCW018941|1	1	9	244	9706	http://www.ebi.ac.uk/QuickGO/GTerm?id=GO:0034472	[]
5	5	deoxyribose phosphate metabolic process	GO:0019692	0.205	0.524	0	0	0	0	IscW_ISCW000960|1	1	9	244	9706	http://www.ebi.ac.uk/QuickGO/GTerm?id=GO:0019692	[]
6	6	cellular response to peptide	GO:1901653	0.205	0.524	0	0	0	0	IscW_ISCW021008|1	1	9	244	9706	http://www.ebi.ac.uk/QuickGO/GTerm?id=GO:1901653	[]
5	5	muscle contraction	GO:0006936	0.205	0.524	0	0	0	0	IscW_ISCW008202|1	1	9	244	9706	http://www.ebi.ac.uk/QuickGO/GTerm?id=GO:0006936	[]
8	6,7,8	DNA replication, Okazaki fragment processing	GO:0033567	0.205	0.524	0	0	0	0	IscW_ISCW014928|1	1	9	244	9706	http://www.ebi.ac.uk/QuickGO/GTerm?id=GO:0033567	[]
7	7	glycosaminoglycan biosynthetic process	GO:0006024	0.205	0.524	0	0	0	0	IscW_ISCW000326|1	1	9	244	9706	http://www.ebi.ac.uk/QuickGO/GTerm?id=GO:0006024	[]
3	3	regulation of locomotion	GO:0040012	0.205	0.524	0	0	0	0	IscW_ISCW007151|1	1	9	244	9706	http://www.ebi.ac.uk/QuickGO/GTerm?id=GO:0040012	[]
7	5,7	cytoplasmic microtubule organization	GO:0031122	0.205	0.524	0	0	0	0	IscW_ISCW021409|1	1	9	244	9706	http://www.ebi.ac.uk/QuickGO/GTerm?id=GO:0031122	[]
3	3	cellular localization	GO:0051641	0.209	0.532	0	0	0	0	IscW_ISCW021409|1;IscW_ISCW009773|1;IscW_ISCW016201|1;IscW_ISCW023338|1;IscW_ISCW007988|1;IscW_ISCW015049|1;IscW_ISCW009228|1;IscW_ISCW020631|1;IscW_ISCW019125|1;IscW_ISCW012037|1;IscW_ISCW019894|1;IscW_ISCW015442|1;IscW_ISCW015975|1;IscW_ISCW001790|1;IscW_ISCW008669|1;IscW_ISCW023334|1	16	508	244	9706	http://www.ebi.ac.uk/QuickGO/GTerm?id=GO:0051641	[]
4	4	small molecule metabolic process	GO:0044281	0.21	0.533	0	0	0	0	IscW_ISCW014240|1;IscW_ISCW018700|1;IscW_ISCW010553|1;IscW_ISCW011988|1;IscW_ISCW020516|1;IscW_ISCW003165|1;IscW_ISCW012835|1;IscW_ISCW011337|1;IscW_ISCW000326|1;IscW_ISCW015224|1;IscW_ISCW000960|1;IscW_ISCW012509|1;IscW_ISCW012957|1;IscW_ISCW012070|1;IscW_ISCW010461|1;IscW_ISCW017463|1;IscW_ISCW017094|1;IscW_ISCW014460|1;IscW_ISCW001710|1;IscW_ISCW016068|1;IscW_ISCW008976|1;IscW_ISCW009007|1	22	727	244	9706	http://www.ebi.ac.uk/QuickGO/GTerm?id=GO:0044281	[]
10	10	protein polyubiquitination	GO:0000209	0.21	0.533	0	0	0	0	IscW_ISCW008722|1;IscW_ISCW016838|1	2	34	244	9706	http://www.ebi.ac.uk/QuickGO/GTerm?id=GO:0000209	[]
5	5	protein-DNA complex subunit organization	GO:0071824	0.211	0.533	0	0	0	0	IscW_ISCW019496|1;IscW_ISCW003178|1;IscW_ISCW021808|1	3	63	244	9706	http://www.ebi.ac.uk/QuickGO/GTerm?id=GO:0071824	[]
7	7	protein dephosphorylation	GO:0006470	0.215	0.543	0	0	0	0	IscW_ISCW009496|1;IscW_ISCW009365|1;IscW_ISCW022740|1;IscW_ISCW015796|1;IscW_ISCW017818|1;IscW_ISCW017763|1	6	160	244	9706	http://www.ebi.ac.uk/QuickGO/GTerm?id=GO:0006470	[]
6	4,6	macromolecule methylation	GO:0043414	0.222	0.555	0	0	0	0	IscW_ISCW017097|1;IscW_ISCW017218|1;IscW_ISCW018578|1;IscW_ISCW003953|1	4	96	244	9706	http://www.ebi.ac.uk/QuickGO/GTerm?id=GO:0043414	[]
7	5,6,7	protein import	GO:0017038	0.224	0.555	0	0	0	0	IscW_ISCW009773|1;IscW_ISCW019125|1;IscW_ISCW015975|1	3	65	244	9706	http://www.ebi.ac.uk/QuickGO/GTerm?id=GO:0017038	[]
8	4,7,8	regulation of sequence-specific DNA binding transcription factor activity	GO:0051090	0.225	0.555	0	0	0	0	IscW_ISCW010253|1	1	10	244	9706	http://www.ebi.ac.uk/QuickGO/GTerm?id=GO:0051090	[]
4	4	regulation of cell growth	GO:0001558	0.225	0.555	0	0	0	0	IscW_ISCW007151|1	1	10	244	9706	http://www.ebi.ac.uk/QuickGO/GTerm?id=GO:0001558	[]
8	5,8	protein O-linked glycosylation	GO:0006493	0.225	0.555	0	0	0	0	IscW_ISCW015119|1	1	10	244	9706	http://www.ebi.ac.uk/QuickGO/GTerm?id=GO:0006493	[]
9	6,8,9	glycolytic process	GO:0006096	0.225	0.555	0	0	0	0	IscW_ISCW018700|1	1	10	244	9706	http://www.ebi.ac.uk/QuickGO/GTerm?id=GO:0006096	[]
5	5	deoxyribonucleotide metabolic process	GO:0009262	0.225	0.555	0	0	0	0	IscW_ISCW000960|1	1	10	244	9706	http://www.ebi.ac.uk/QuickGO/GTerm?id=GO:0009262	[]
4	4	regulation of microtubule-based process	GO:0032886	0.225	0.555	0	0	0	0	IscW_ISCW015975|1	1	10	244	9706	http://www.ebi.ac.uk/QuickGO/GTerm?id=GO:0032886	[]
10	5,9,10	ATP generation from ADP	GO:0006757	0.225	0.555	0	0	0	0	IscW_ISCW018700|1	1	10	244	9706	http://www.ebi.ac.uk/QuickGO/GTerm?id=GO:0006757	[]
4	4	muscle system process	GO:0003012	0.225	0.555	0	0	0	0	IscW_ISCW008202|1	1	10	244	9706	http://www.ebi.ac.uk/QuickGO/GTerm?id=GO:0003012	[]
5	4,5	nucleobase-containing small molecule metabolic process	GO:0055086	0.227	0.558	0	0	0	0	IscW_ISCW014240|1;IscW_ISCW018700|1;IscW_ISCW010553|1;IscW_ISCW011988|1;IscW_ISCW000960|1;IscW_ISCW012509|1;IscW_ISCW017463|1;IscW_ISCW001710|1;IscW_ISCW016068|1	9	266	244	9706	http://www.ebi.ac.uk/QuickGO/GTerm?id=GO:0055086	[]
4	4	oxidation-reduction process	GO:0055114	0.233	0.569	0	0	0	0	IscW_ISCW020571|1;IscW_ISCW018700|1;IscW_ISCW021409|1;IscW_ISCW017456|1;IscW_ISCW003165|1;IscW_ISCW007552|1;IscW_ISCW011405|1;IscW_ISCW017259|1;IscW_ISCW024796|1;IscW_ISCW005592|1;IscW_ISCW001462|1;IscW_ISCW020246|1;IscW_ISCW006707|1;IscW_ISCW016090|1;IscW_ISCW006490|1;IscW_ISCW021545|1;IscW_ISCW013767|1;IscW_ISCW001202|1;IscW_ISCW006860|1;IscW_ISCW009365|1;IscW_ISCW011299|1;IscW_ISCW010532|1;Isc…	34	1188	244	9706	http://www.ebi.ac.uk/QuickGO/GTerm?id=GO:0055114	[]
10	7,8,9,10	proteasome-mediated ubiquitin-dependent protein catabolic process	GO:0043161	0.233	0.569	0	0	0	0	IscW_ISCW021163|1;IscW_ISCW008722|1;IscW_ISCW006447|1;IscW_ISCW016838|1	4	98	244	9706	http://www.ebi.ac.uk/QuickGO/GTerm?id=GO:0043161	[]
5	5	nucleoside metabolic process	GO:0009116	0.233	0.569	0	0	0	0	IscW_ISCW018700|1;IscW_ISCW011988|1;IscW_ISCW012509|1;IscW_ISCW016068|1	4	98	244	9706	http://www.ebi.ac.uk/QuickGO/GTerm?id=GO:0009116	[]
3	3	system process	GO:0003008	0.237	0.575	0	0	0	0	IscW_ISCW016862|1;IscW_ISCW008202|1;IscW_ISCW006130|1	3	67	244	9706	http://www.ebi.ac.uk/QuickGO/GTerm?id=GO:0003008	[]
5	5	cell differentiation	GO:0030154	0.239	0.575	0	0	0	0	IscW_ISCW018440|1;IscW_ISCW000492|1;IscW_ISCW017584|1;IscW_ISCW006447|1;IscW_ISCW007151|1;IscW_ISCW008558|1;IscW_ISCW018750|1	7	200	244	9706	http://www.ebi.ac.uk/QuickGO/GTerm?id=GO:0030154	[]
6	6	nucleotide metabolic process	GO:0009117	0.24	0.575	0	0	0	0	IscW_ISCW014240|1;IscW_ISCW018700|1;IscW_ISCW011988|1;IscW_ISCW000960|1;IscW_ISCW012509|1;IscW_ISCW017463|1;IscW_ISCW001710|1;IscW_ISCW016068|1	8	235	244	9706	http://www.ebi.ac.uk/QuickGO/GTerm?id=GO:0009117	[]
8	6,7,8	proteasomal protein catabolic process	GO:0010498	0.243	0.575	0	0	0	0	IscW_ISCW021163|1;IscW_ISCW008722|1;IscW_ISCW006447|1;IscW_ISCW016838|1	4	100	244	9706	http://www.ebi.ac.uk/QuickGO/GTerm?id=GO:0010498	[]
6	6	nucleobase-containing compound transport	GO:0015931	0.244	0.575	0	0	0	0	IscW_ISCW009773|1;IscW_ISCW019125|1;IscW_ISCW015975|1	3	68	244	9706	http://www.ebi.ac.uk/QuickGO/GTerm?id=GO:0015931	[]
9	8,9	ADP metabolic process	GO:0046031	0.244	0.575	0	0	0	0	IscW_ISCW018700|1	1	11	244	9706	http://www.ebi.ac.uk/QuickGO/GTerm?id=GO:0046031	[]
5	5	nucleotide-sugar metabolic process	GO:0009225	0.244	0.575	0	0	0	0	IscW_ISCW024796|1	1	11	244	9706	http://www.ebi.ac.uk/QuickGO/GTerm?id=GO:0009225	[]
5	5	inflammatory response	GO:0006954	0.244	0.575	0	0	0	0	IscW_ISCW010469|1	1	11	244	9706	http://www.ebi.ac.uk/QuickGO/GTerm?id=GO:0006954	[]
4	3,4	cell growth	GO:0016049	0.244	0.575	0	0	0	0	IscW_ISCW007151|1	1	11	244	9706	http://www.ebi.ac.uk/QuickGO/GTerm?id=GO:0016049	[]
9	7,9	glutamine family amino acid biosynthetic process	GO:0009084	0.244	0.575	0	0	0	0	IscW_ISCW017094|1	1	11	244	9706	http://www.ebi.ac.uk/QuickGO/GTerm?id=GO:0009084	[]
10	8,9,10	nuclear-transcribed mRNA catabolic process, nonsense-mediated decay	GO:0000184	0.244	0.575	0	0	0	0	IscW_ISCW011944|1	1	11	244	9706	http://www.ebi.ac.uk/QuickGO/GTerm?id=GO:0000184	[]
9	8,9	ncRNA 3'-end processing	GO:0043628	0.244	0.575	0	0	0	0	IscW_ISCW018941|1	1	11	244	9706	http://www.ebi.ac.uk/QuickGO/GTerm?id=GO:0043628	[]
7	6,7	negative regulation of TOR signaling	GO:0032007	0.244	0.575	0	0	0	0	IscW_ISCW012320|1	1	11	244	9706	http://www.ebi.ac.uk/QuickGO/GTerm?id=GO:0032007	[]
6	6	N-glycan processing	GO:0006491	0.244	0.575	0	0	0	0	IscW_ISCW011337|1	1	11	244	9706	http://www.ebi.ac.uk/QuickGO/GTerm?id=GO:0006491	[]
6	5,6	oligosaccharide-lipid intermediate biosynthetic process	GO:0006490	0.244	0.575	0	0	0	0	IscW_ISCW008177|1	1	11	244	9706	http://www.ebi.ac.uk/QuickGO/GTerm?id=GO:0006490	[]
4	4	regulation of hormone levels	GO:0010817	0.244	0.575	0	0	0	0	IscW_ISCW016862|1	1	11	244	9706	http://www.ebi.ac.uk/QuickGO/GTerm?id=GO:0010817	[]
11	8,9,10,11	positive regulation of proteasomal ubiquitin-dependent protein catabolic process	GO:0032436	0.244	0.575	0	0	0	0	IscW_ISCW016838|1	1	11	244	9706	http://www.ebi.ac.uk/QuickGO/GTerm?id=GO:0032436	[]
7	6,7	transmembrane receptor protein tyrosine kinase signaling pathway	GO:0007169	0.248	0.579	0	0	0	0	IscW_ISCW017584|1;IscW_ISCW021008|1	2	38	244	9706	http://www.ebi.ac.uk/QuickGO/GTerm?id=GO:0007169	[]
4	4	ribonucleoprotein complex localization	GO:0071166	0.248	0.579	0	0	0	0	IscW_ISCW009773|1;IscW_ISCW008669|1	2	38	244	9706	http://www.ebi.ac.uk/QuickGO/GTerm?id=GO:0071166	[]
9	5,6,7,8,9	ribonucleoprotein complex export from nucleus	GO:0071426	0.248	0.579	0	0	0	0	IscW_ISCW009773|1;IscW_ISCW008669|1	2	38	244	9706	http://www.ebi.ac.uk/QuickGO/GTerm?id=GO:0071426	[]
5	5	lipid biosynthetic process	GO:0008610	0.252	0.588	0	0	0	0	IscW_ISCW015224|1;IscW_ISCW011299|1;IscW_ISCW012957|1;IscW_ISCW010461|1;IscW_ISCW008976|1;IscW_ISCW010469|1	6	169	244	9706	http://www.ebi.ac.uk/QuickGO/GTerm?id=GO:0008610	[]
3	3	cell cycle process	GO:0022402	0.256	0.596	0	0	0	0	IscW_ISCW004641|1;IscW_ISCW005933|1;IscW_ISCW012037|1;IscW_ISCW005074|1;IscW_ISCW015975|1;IscW_ISCW022488|1	6	170	244	9706	http://www.ebi.ac.uk/QuickGO/GTerm?id=GO:0022402	[]
6	6	glycerophospholipid biosynthetic process	GO:0046474	0.257	0.596	0	0	0	0	IscW_ISCW012957|1;IscW_ISCW010469|1	2	39	244	9706	http://www.ebi.ac.uk/QuickGO/GTerm?id=GO:0046474	[]
4	4	multicellular organism development	GO:0007275	0.257	0.596	0	0	0	0	IscW_ISCW009943|1;IscW_ISCW018440|1;IscW_ISCW016434|1;IscW_ISCW000492|1;IscW_ISCW006447|1;IscW_ISCW007151|1;IscW_ISCW008558|1;IscW_ISCW018750|1	8	240	244	9706	http://www.ebi.ac.uk/QuickGO/GTerm?id=GO:0007275	[]
3	3	cell adhesion	GO:0007155	0.26	0.597	0	0	0	0	IscW_ISCW001538|1;IscW_ISCW023338|1;IscW_ISCW016434|1;IscW_ISCW016765|1	4	103	244	9706	http://www.ebi.ac.uk/QuickGO/GTerm?id=GO:0007155	[]
10	6,7,8,9,10	rRNA-containing ribonucleoprotein complex export from nucleus	GO:0071428	0.263	0.597	0	0	0	0	IscW_ISCW008669|1	1	12	244	9706	http://www.ebi.ac.uk/QuickGO/GTerm?id=GO:0071428	[]
6	6	steroid biosynthetic process	GO:0006694	0.263	0.597	0	0	0	0	IscW_ISCW011299|1	1	12	244	9706	http://www.ebi.ac.uk/QuickGO/GTerm?id=GO:0006694	[]
7	6,7	cellular response to unfolded protein	GO:0034620	0.263	0.597	0	0	0	0	IscW_ISCW008722|1	1	12	244	9706	http://www.ebi.ac.uk/QuickGO/GTerm?id=GO:0034620	[]
11	6,7,8,9,10,11	ribosomal subunit export from nucleus	GO:0000054	0.263	0.597	0	0	0	0	IscW_ISCW008669|1	1	12	244	9706	http://www.ebi.ac.uk/QuickGO/GTerm?id=GO:0000054	[]
8	7,8	proteasome assembly	GO:0043248	0.263	0.597	0	0	0	0	IscW_ISCW018679|1	1	12	244	9706	http://www.ebi.ac.uk/QuickGO/GTerm?id=GO:0043248	[]
6	5,6	establishment of ribosome localization	GO:0033753	0.263	0.597	0	0	0	0	IscW_ISCW008669|1	1	12	244	9706	http://www.ebi.ac.uk/QuickGO/GTerm?id=GO:0033753	[]
6	4,5,6	endoplasmic reticulum unfolded protein response	GO:0030968	0.263	0.597	0	0	0	0	IscW_ISCW008722|1	1	12	244	9706	http://www.ebi.ac.uk/QuickGO/GTerm?id=GO:0030968	[]
5	5	ribosome localization	GO:0033750	0.263	0.597	0	0	0	0	IscW_ISCW008669|1	1	12	244	9706	http://www.ebi.ac.uk/QuickGO/GTerm?id=GO:0033750	[]
9	8,9	snRNA processing	GO:0016180	0.263	0.597	0	0	0	0	IscW_ISCW018941|1	1	12	244	9706	http://www.ebi.ac.uk/QuickGO/GTerm?id=GO:0016180	[]
4	4	glycosyl compound metabolic process	GO:1901657	0.266	0.6	0	0	0	0	IscW_ISCW018700|1;IscW_ISCW011988|1;IscW_ISCW012509|1;IscW_ISCW016068|1	4	104	244	9706	http://www.ebi.ac.uk/QuickGO/GTerm?id=GO:1901657	[]
7	7	cytoplasmic translation	GO:0002181	0.266	0.6	0	0	0	0	IscW_ISCW005874|1;IscW_ISCW018203|1	2	40	244	9706	http://www.ebi.ac.uk/QuickGO/GTerm?id=GO:0002181	[]
4	4	microtubule-based movement	GO:0007018	0.266	0.6	0	0	0	0	IscW_ISCW021739|1;IscW_ISCW020631|1	2	40	244	9706	http://www.ebi.ac.uk/QuickGO/GTerm?id=GO:0007018	[]
3	3	negative regulation of cellular process	GO:0048523	0.27	0.606	0	0	0	0	IscW_ISCW023777|1;IscW_ISCW003862|1;IscW_ISCW004478|1;IscW_ISCW009597|1;IscW_ISCW023618|1;IscW_ISCW000096|1;IscW_ISCW001698|1;IscW_ISCW012320|1;IscW_ISCW004732|1;IscW_ISCW002912|1;IscW_ISCW010422|1;IscW_ISCW024391|1;IscW_ISCW022488|1	13	424	244	9706	http://www.ebi.ac.uk/QuickGO/GTerm?id=GO:0048523	[]
5	5	phospholipid metabolic process	GO:0006644	0.271	0.609	0	0	0	0	IscW_ISCW012957|1;IscW_ISCW020487|1;IscW_ISCW010469|1;IscW_ISCW019794|1	4	105	244	9706	http://www.ebi.ac.uk/QuickGO/GTerm?id=GO:0006644	[]
6	5,6	regulation of cellular protein metabolic process	GO:0032268	0.272	0.61	0	0	0	0	IscW_ISCW023777|1;IscW_ISCW003862|1;IscW_ISCW005874|1;IscW_ISCW009597|1;IscW_ISCW023618|1;IscW_ISCW001698|1;IscW_ISCW004732|1;IscW_ISCW007514|1;IscW_ISCW016838|1;IscW_ISCW002912|1;IscW_ISCW003953|1;IscW_ISCW010422|1;IscW_ISCW024391|1	13	425	244	9706	http://www.ebi.ac.uk/QuickGO/GTerm?id=GO:0032268	[]
7	7	monocarboxylic acid metabolic process	GO:0032787	0.276	0.616	0	0	0	0	IscW_ISCW018700|1;IscW_ISCW015224|1;IscW_ISCW010461|1;IscW_ISCW014460|1;IscW_ISCW008976|1	5	140	244	9706	http://www.ebi.ac.uk/QuickGO/GTerm?id=GO:0032787	[]
9	5,7,8,9	regulation of translational initiation	GO:0006446	0.282	0.616	0	0	0	0	IscW_ISCW005874|1	1	13	244	9706	http://www.ebi.ac.uk/QuickGO/GTerm?id=GO:0006446	[]
9	7,9	regulation of neuron differentiation	GO:0045664	0.282	0.616	0	0	0	0	IscW_ISCW007151|1	1	13	244	9706	http://www.ebi.ac.uk/QuickGO/GTerm?id=GO:0045664	[]
5	5	regulation of cell morphogenesis	GO:0022604	0.282	0.616	0	0	0	0	IscW_ISCW007151|1	1	13	244	9706	http://www.ebi.ac.uk/QuickGO/GTerm?id=GO:0022604	[]
6	6	aminoglycan biosynthetic process	GO:0006023	0.282	0.616	0	0	0	0	IscW_ISCW000326|1	1	13	244	9706	http://www.ebi.ac.uk/QuickGO/GTerm?id=GO:0006023	[]
7	7	nucleoside diphosphate phosphorylation	GO:0006165	0.282	0.616	0	0	0	0	IscW_ISCW018700|1	1	13	244	9706	http://www.ebi.ac.uk/QuickGO/GTerm?id=GO:0006165	[]
3	3	regulation of growth	GO:0040008	0.282	0.616	0	0	0	0	IscW_ISCW007151|1	1	13	244	9706	http://www.ebi.ac.uk/QuickGO/GTerm?id=GO:0040008	[]
6	4,5,6	chromosome organization involved in meiotic cell cycle	GO:0070192	0.282	0.616	0	0	0	0	IscW_ISCW004641|1	1	13	244	9706	http://www.ebi.ac.uk/QuickGO/GTerm?id=GO:0070192	[]
8	7,8	translational termination	GO:0006415	0.282	0.616	0	0	0	0	IscW_ISCW010110|1	1	13	244	9706	http://www.ebi.ac.uk/QuickGO/GTerm?id=GO:0006415	[]
5	5	cell cycle G1/S phase transition	GO:0044843	0.282	0.616	0	0	0	0	IscW_ISCW015975|1	1	13	244	9706	http://www.ebi.ac.uk/QuickGO/GTerm?id=GO:0044843	[]
8	7,8	cholesterol transport	GO:0030301	0.282	0.616	0	0	0	0	IscW_ISCW016201|1	1	13	244	9706	http://www.ebi.ac.uk/QuickGO/GTerm?id=GO:0030301	[]
6	6	G1/S transition of mitotic cell cycle	GO:0000082	0.282	0.616	0	0	0	0	IscW_ISCW015975|1	1	13	244	9706	http://www.ebi.ac.uk/QuickGO/GTerm?id=GO:0000082	[]
3	3	single-organism metabolic process	GO:0044710	0.282	0.616	0	0	0	0	IscW_ISCW020571|1;IscW_ISCW014240|1;IscW_ISCW018700|1;IscW_ISCW021409|1;IscW_ISCW010553|1;IscW_ISCW017456|1;IscW_ISCW011988|1;IscW_ISCW020516|1;IscW_ISCW003165|1;IscW_ISCW007552|1;IscW_ISCW011405|1;IscW_ISCW012835|1;IscW_ISCW017259|1;IscW_ISCW024796|1;IscW_ISCW005592|1;IscW_ISCW001462|1;IscW_ISCW004641|1;IscW_ISCW020246|1;IscW_ISCW011337|1;IscW_ISCW008722|1;IscW_ISCW006707|1;IscW_ISCW016090|1;Isc…	67	2493	244	9706	http://www.ebi.ac.uk/QuickGO/GTerm?id=GO:0044710	[]
6	4,5,6	cell redox homeostasis	GO:0045454	0.285	0.619	0	0	0	0	IscW_ISCW013767|1;IscW_ISCW010532|1	2	42	244	9706	http://www.ebi.ac.uk/QuickGO/GTerm?id=GO:0045454	[]
9	7,8,9	nuclear-transcribed mRNA catabolic process	GO:0000956	0.285	0.619	0	0	0	0	IscW_ISCW019569|1;IscW_ISCW011944|1	2	42	244	9706	http://www.ebi.ac.uk/QuickGO/GTerm?id=GO:0000956	[]
7	7	protein modification by small protein conjugation or removal	GO:0070647	0.286	0.62	0	0	0	0	IscW_ISCW003012|1;IscW_ISCW021604|1;IscW_ISCW021163|1;IscW_ISCW005592|1;IscW_ISCW008722|1;IscW_ISCW006447|1;IscW_ISCW015619|1;IscW_ISCW016838|1	8	248	244	9706	http://www.ebi.ac.uk/QuickGO/GTerm?id=GO:0070647	[]
5	5	carbohydrate derivative biosynthetic process	GO:1901137	0.289	0.626	0	0	0	0	IscW_ISCW011988|1;IscW_ISCW024796|1;IscW_ISCW000326|1;IscW_ISCW000960|1;IscW_ISCW012509|1;IscW_ISCW015119|1;IscW_ISCW017463|1;IscW_ISCW016068|1;IscW_ISCW008177|1	9	285	244	9706	http://www.ebi.ac.uk/QuickGO/GTerm?id=GO:1901137	[]
6	6	fatty acid biosynthetic process	GO:0006633	0.292	0.626	0	0	0	0	IscW_ISCW015224|1;IscW_ISCW010461|1;IscW_ISCW008976|1	3	75	244	9706	http://www.ebi.ac.uk/QuickGO/GTerm?id=GO:0006633	[]
2	2	negative regulation of biological process	GO:0048519	0.294	0.626	0	0	0	0	IscW_ISCW023777|1;IscW_ISCW003862|1;IscW_ISCW004478|1;IscW_ISCW009597|1;IscW_ISCW023618|1;IscW_ISCW000096|1;IscW_ISCW001698|1;IscW_ISCW012320|1;IscW_ISCW004732|1;IscW_ISCW002912|1;IscW_ISCW010422|1;IscW_ISCW011944|1;IscW_ISCW024391|1;IscW_ISCW022488|1	14	470	244	9706	http://www.ebi.ac.uk/QuickGO/GTerm?id=GO:0048519	[]
8	7,8	axonogenesis	GO:0007409	0.294	0.626	0	0	0	0	IscW_ISCW018440|1;IscW_ISCW007151|1	2	43	244	9706	http://www.ebi.ac.uk/QuickGO/GTerm?id=GO:0007409	[]
7	6,7	cell morphogenesis involved in neuron differentiation	GO:0048667	0.294	0.626	0	0	0	0	IscW_ISCW018440|1;IscW_ISCW007151|1	2	43	244	9706	http://www.ebi.ac.uk/QuickGO/GTerm?id=GO:0048667	[]
8	7,8	axon development	GO:0061564	0.294	0.626	0	0	0	0	IscW_ISCW018440|1;IscW_ISCW007151|1	2	43	244	9706	http://www.ebi.ac.uk/QuickGO/GTerm?id=GO:0061564	[]
5	5	nucleoside phosphate catabolic process	GO:1901292	0.294	0.626	0	0	0	0	IscW_ISCW014240|1;IscW_ISCW010553|1	2	43	244	9706	http://www.ebi.ac.uk/QuickGO/GTerm?id=GO:1901292	[]
6	5,6	sterol metabolic process	GO:0016125	0.3	0.626	0	0	0	0	IscW_ISCW011299|1	1	14	244	9706	http://www.ebi.ac.uk/QuickGO/GTerm?id=GO:0016125	[]
6	6	protein deglycosylation	GO:0006517	0.3	0.626	0	0	0	0	IscW_ISCW011337|1	1	14	244	9706	http://www.ebi.ac.uk/QuickGO/GTerm?id=GO:0006517	[]
8	7,8	histone deacetylation	GO:0016575	0.3	0.626	0	0	0	0	IscW_ISCW000096|1	1	14	244	9706	http://www.ebi.ac.uk/QuickGO/GTerm?id=GO:0016575	[]
8	8	protein deacetylation	GO:0006476	0.3	0.626	0	0	0	0	IscW_ISCW000096|1	1	14	244	9706	http://www.ebi.ac.uk/QuickGO/GTerm?id=GO:0006476	[]
6	6	mannosylation	GO:0097502	0.3	0.626	0	0	0	0	IscW_ISCW008177|1	1	14	244	9706	http://www.ebi.ac.uk/QuickGO/GTerm?id=GO:0097502	[]
7	7	N-terminal protein amino acid modification	GO:0031365	0.3	0.626	0	0	0	0	IscW_ISCW017218|1	1	14	244	9706	http://www.ebi.ac.uk/QuickGO/GTerm?id=GO:0031365	[]
5	5	response to unfolded protein	GO:0006986	0.3	0.626	0	0	0	0	IscW_ISCW008722|1	1	14	244	9706	http://www.ebi.ac.uk/QuickGO/GTerm?id=GO:0006986	[]
8	8	pyruvate metabolic process	GO:0006090	0.3	0.626	0	0	0	0	IscW_ISCW018700|1	1	14	244	9706	http://www.ebi.ac.uk/QuickGO/GTerm?id=GO:0006090	[]
6	6	ribosomal small subunit assembly	GO:0000028	0.3	0.626	0	0	0	0	IscW_ISCW019788|1	1	14	244	9706	http://www.ebi.ac.uk/QuickGO/GTerm?id=GO:0000028	[]
4	4	regulation of cellular response to growth factor stimulus	GO:0090287	0.3	0.626	0	0	0	0	IscW_ISCW021545|1	1	14	244	9706	http://www.ebi.ac.uk/QuickGO/GTerm?id=GO:0090287	[]
5	5	metallo-sulfur cluster assembly	GO:0031163	0.3	0.626	0	0	0	0	IscW_ISCW021386|1	1	14	244	9706	http://www.ebi.ac.uk/QuickGO/GTerm?id=GO:0031163	[]
6	5,6	iron-sulfur cluster assembly	GO:0016226	0.3	0.626	0	0	0	0	IscW_ISCW021386|1	1	14	244	9706	http://www.ebi.ac.uk/QuickGO/GTerm?id=GO:0016226	[]
8	6,7,8	mRNA catabolic process	GO:0006402	0.304	0.629	0	0	0	0	IscW_ISCW019569|1;IscW_ISCW011944|1	2	44	244	9706	http://www.ebi.ac.uk/QuickGO/GTerm?id=GO:0006402	[]
6	5,6	cell morphogenesis involved in differentiation	GO:0000904	0.304	0.629	0	0	0	0	IscW_ISCW018440|1;IscW_ISCW007151|1	2	44	244	9706	http://www.ebi.ac.uk/QuickGO/GTerm?id=GO:0000904	[]
5	5	glycerolipid biosynthetic process	GO:0045017	0.304	0.629	0	0	0	0	IscW_ISCW012957|1;IscW_ISCW010469|1	2	44	244	9706	http://www.ebi.ac.uk/QuickGO/GTerm?id=GO:0045017	[]
9	9	protein ubiquitination	GO:0016567	0.304	0.629	0	0	0	0	IscW_ISCW021604|1;IscW_ISCW021163|1;IscW_ISCW008722|1;IscW_ISCW006447|1;IscW_ISCW015619|1;IscW_ISCW016838|1	6	181	244	9706	http://www.ebi.ac.uk/QuickGO/GTerm?id=GO:0016567	[]
6	4,6	chromatin organization	GO:0006325	0.308	0.637	0	0	0	0	IscW_ISCW019496|1;IscW_ISCW004478|1;IscW_ISCW000096|1;IscW_ISCW005411|1;IscW_ISCW005933|1;IscW_ISCW003178|1;IscW_ISCW021808|1;IscW_ISCW003953|1	8	254	244	9706	http://www.ebi.ac.uk/QuickGO/GTerm?id=GO:0006325	[]
5	5	fatty acid metabolic process	GO:0006631	0.311	0.641	0	0	0	0	IscW_ISCW015224|1;IscW_ISCW010461|1;IscW_ISCW014460|1;IscW_ISCW008976|1	4	112	244	9706	http://www.ebi.ac.uk/QuickGO/GTerm?id=GO:0006631	[]
7	7	monocarboxylic acid biosynthetic process	GO:0072330	0.313	0.643	0	0	0	0	IscW_ISCW015224|1;IscW_ISCW010461|1;IscW_ISCW008976|1	3	78	244	9706	http://www.ebi.ac.uk/QuickGO/GTerm?id=GO:0072330	[]
7	6,7	cellular protein complex assembly	GO:0043623	0.316	0.65	0	0	0	0	IscW_ISCW015260|1;IscW_ISCW017584|1;IscW_ISCW018679|1;IscW_ISCW018203|1	4	113	244	9706	http://www.ebi.ac.uk/QuickGO/GTerm?id=GO:0043623	[]
7	5,7	regulation of chromatin organization	GO:1902275	0.318	0.65	0	0	0	0	IscW_ISCW003953|1	1	15	244	9706	http://www.ebi.ac.uk/QuickGO/GTerm?id=GO:1902275	[]
7	6,7	sterol transport	GO:0015918	0.318	0.65	0	0	0	0	IscW_ISCW016201|1	1	15	244	9706	http://www.ebi.ac.uk/QuickGO/GTerm?id=GO:0015918	[]
4	4	organic hydroxy compound metabolic process	GO:1901615	0.322	0.658	0	0	0	0	IscW_ISCW011299|1;IscW_ISCW012957|1	2	46	244	9706	http://www.ebi.ac.uk/QuickGO/GTerm?id=GO:1901615	[]
4	4	cellular nitrogen compound metabolic process	GO:0034641	0.325	0.659	0	0	0	0	IscW_ISCW000125|1;IscW_ISCW016862|1;IscW_ISCW020299|1;IscW_ISCW014240|1;IscW_ISCW010253|1;IscW_ISCW018700|1;IscW_ISCW005425|1;IscW_ISCW010553|1;IscW_ISCW001285|1;IscW_ISCW011988|1;IscW_ISCW006685|1;IscW_ISCW009773|1;IscW_ISCW004478|1;IscW_ISCW005874|1;IscW_ISCW002323|1;IscW_ISCW024796|1;IscW_ISCW005803|1;IscW_ISCW017097|1;IscW_ISCW017952|1;IscW_ISCW004641|1;IscW_ISCW000096|1;IscW_ISCW023284|1;Isc…	61	2291	244	9706	http://www.ebi.ac.uk/QuickGO/GTerm?id=GO:0034641	[]
4	4	cellular lipid metabolic process	GO:0044255	0.331	0.659	0	0	0	0	IscW_ISCW015224|1;IscW_ISCW012957|1;IscW_ISCW010461|1;IscW_ISCW014460|1;IscW_ISCW008177|1;IscW_ISCW020487|1;IscW_ISCW008976|1;IscW_ISCW010469|1;IscW_ISCW019794|1	9	297	244	9706	http://www.ebi.ac.uk/QuickGO/GTerm?id=GO:0044255	[]
7	7	protein alkylation	GO:0008213	0.332	0.659	0	0	0	0	IscW_ISCW017218|1;IscW_ISCW003953|1	2	47	244	9706	http://www.ebi.ac.uk/QuickGO/GTerm?id=GO:0008213	[]
8	7,8	neuron projection morphogenesis	GO:0048812	0.332	0.659	0	0	0	0	IscW_ISCW018440|1;IscW_ISCW007151|1	2	47	244	9706	http://www.ebi.ac.uk/QuickGO/GTerm?id=GO:0048812	[]
7	5,7	RNA methylation	GO:0001510	0.332	0.659	0	0	0	0	IscW_ISCW017097|1;IscW_ISCW018578|1	2	47	244	9706	http://www.ebi.ac.uk/QuickGO/GTerm?id=GO:0001510	[]
8	5,7,8	protein methylation	GO:0006479	0.332	0.659	0	0	0	0	IscW_ISCW017218|1;IscW_ISCW003953|1	2	47	244	9706	http://www.ebi.ac.uk/QuickGO/GTerm?id=GO:0006479	[]
8	8	peptidyl-serine phosphorylation	GO:0018105	0.332	0.659	0	0	0	0	IscW_ISCW007464|1;IscW_ISCW001150|1	2	47	244	9706	http://www.ebi.ac.uk/QuickGO/GTerm?id=GO:0018105	[]
5	4,5	fatty-acyl-CoA metabolic process	GO:0035337	0.335	0.659	0	0	0	0	IscW_ISCW021433|1	1	16	244	9706	http://www.ebi.ac.uk/QuickGO/GTerm?id=GO:0035337	[]
8	7,8	pseudouridine synthesis	GO:0001522	0.335	0.659	0	0	0	0	IscW_ISCW006646|1	1	16	244	9706	http://www.ebi.ac.uk/QuickGO/GTerm?id=GO:0001522	[]
7	7	glucose metabolic process	GO:0006006	0.335	0.659	0	0	0	0	IscW_ISCW018700|1	1	16	244	9706	http://www.ebi.ac.uk/QuickGO/GTerm?id=GO:0006006	[]
4	4	chaperone-mediated protein folding	GO:0061077	0.335	0.659	0	0	0	0	IscW_ISCW001040|1	1	16	244	9706	http://www.ebi.ac.uk/QuickGO/GTerm?id=GO:0061077	[]
6	5,6	long-chain fatty-acyl-CoA metabolic process	GO:0035336	0.335	0.659	0	0	0	0	IscW_ISCW021433|1	1	16	244	9706	http://www.ebi.ac.uk/QuickGO/GTerm?id=GO:0035336	[]
5	5	cellular response to organonitrogen compound	GO:0071417	0.335	0.659	0	0	0	0	IscW_ISCW021008|1	1	16	244	9706	http://www.ebi.ac.uk/QuickGO/GTerm?id=GO:0071417	[]
5	5	wax metabolic process	GO:0010166	0.335	0.659	0	0	0	0	IscW_ISCW021433|1	1	16	244	9706	http://www.ebi.ac.uk/QuickGO/GTerm?id=GO:0010166	[]
5	4,5	centrosome cycle	GO:0007098	0.335	0.659	0	0	0	0	IscW_ISCW015975|1	1	16	244	9706	http://www.ebi.ac.uk/QuickGO/GTerm?id=GO:0007098	[]
6	6	wax biosynthetic process	GO:0010025	0.335	0.659	0	0	0	0	IscW_ISCW021433|1	1	16	244	9706	http://www.ebi.ac.uk/QuickGO/GTerm?id=GO:0010025	[]
6	6	glycosaminoglycan metabolic process	GO:0030203	0.335	0.659	0	0	0	0	IscW_ISCW000326|1	1	16	244	9706	http://www.ebi.ac.uk/QuickGO/GTerm?id=GO:0030203	[]
9	9	peptidyl-tyrosine autophosphorylation	GO:0038083	0.335	0.659	0	0	0	0	IscW_ISCW017584|1	1	16	244	9706	http://www.ebi.ac.uk/QuickGO/GTerm?id=GO:0038083	[]
4	4	reactive oxygen species metabolic process	GO:0072593	0.335	0.659	0	0	0	0	IscW_ISCW017124|1	1	16	244	9706	http://www.ebi.ac.uk/QuickGO/GTerm?id=GO:0072593	[]
7	6,7	lagging strand elongation	GO:0006273	0.335	0.659	0	0	0	0	IscW_ISCW014928|1	1	16	244	9706	http://www.ebi.ac.uk/QuickGO/GTerm?id=GO:0006273	[]
8	8	peptidyl-serine modification	GO:0018209	0.341	0.669	0	0	0	0	IscW_ISCW007464|1;IscW_ISCW001150|1	2	48	244	9706	http://www.ebi.ac.uk/QuickGO/GTerm?id=GO:0018209	[]
4	4	homeostatic process	GO:0042592	0.345	0.672	0	0	0	0	IscW_ISCW013767|1;IscW_ISCW010532|1;IscW_ISCW005452|1;IscW_ISCW017702|1;IscW_ISCW023334|1	5	154	244	9706	http://www.ebi.ac.uk/QuickGO/GTerm?id=GO:0042592	[]
7	7	ribonucleoside diphosphate metabolic process	GO:0009185	0.352	0.672	0	0	0	0	IscW_ISCW018700|1	1	17	244	9706	http://www.ebi.ac.uk/QuickGO/GTerm?id=GO:0009185	[]
7	7	transcription from RNA polymerase I promoter	GO:0006360	0.352	0.672	0	0	0	0	IscW_ISCW015926|1	1	17	244	9706	http://www.ebi.ac.uk/QuickGO/GTerm?id=GO:0006360	[]
7	6,7	pyrimidine nucleotide metabolic process	GO:0006220	0.352	0.672	0	0	0	0	IscW_ISCW000960|1	1	17	244	9706	http://www.ebi.ac.uk/QuickGO/GTerm?id=GO:0006220	[]
8	7,8	pyrimidine nucleotide biosynthetic process	GO:0006221	0.352	0.672	0	0	0	0	IscW_ISCW000960|1	1	17	244	9706	http://www.ebi.ac.uk/QuickGO/GTerm?id=GO:0006221	[]
8	8	purine ribonucleoside diphosphate metabolic process	GO:0009179	0.352	0.672	0	0	0	0	IscW_ISCW018700|1	1	17	244	9706	http://www.ebi.ac.uk/QuickGO/GTerm?id=GO:0009179	[]
4	4	regulation of anatomical structure morphogenesis	GO:0022603	0.352	0.672	0	0	0	0	IscW_ISCW007151|1	1	17	244	9706	http://www.ebi.ac.uk/QuickGO/GTerm?id=GO:0022603	[]
9	7,8,9	positive regulation of proteasomal protein catabolic process	GO:1901800	0.352	0.672	0	0	0	0	IscW_ISCW016838|1	1	17	244	9706	http://www.ebi.ac.uk/QuickGO/GTerm?id=GO:1901800	[]
5	5	steroid metabolic process	GO:0008202	0.352	0.672	0	0	0	0	IscW_ISCW011299|1	1	17	244	9706	http://www.ebi.ac.uk/QuickGO/GTerm?id=GO:0008202	[]
7	7	purine nucleoside diphosphate metabolic process	GO:0009135	0.352	0.672	0	0	0	0	IscW_ISCW018700|1	1	17	244	9706	http://www.ebi.ac.uk/QuickGO/GTerm?id=GO:0009135	[]
7	6,7	regulation of TOR signaling	GO:0032006	0.352	0.672	0	0	0	0	IscW_ISCW012320|1	1	17	244	9706	http://www.ebi.ac.uk/QuickGO/GTerm?id=GO:0032006	[]
6	5,6	cellular response to topologically incorrect protein	GO:0035967	0.352	0.672	0	0	0	0	IscW_ISCW008722|1	1	17	244	9706	http://www.ebi.ac.uk/QuickGO/GTerm?id=GO:0035967	[]
8	6,8	regulation of neurogenesis	GO:0050767	0.352	0.672	0	0	0	0	IscW_ISCW007151|1	1	17	244	9706	http://www.ebi.ac.uk/QuickGO/GTerm?id=GO:0050767	[]
10	9,10	cellular transition metal ion homeostasis	GO:0046916	0.352	0.672	0	0	0	0	IscW_ISCW023334|1	1	17	244	9706	http://www.ebi.ac.uk/QuickGO/GTerm?id=GO:0046916	[]
5	5	centrosome organization	GO:0051297	0.352	0.672	0	0	0	0	IscW_ISCW015975|1	1	17	244	9706	http://www.ebi.ac.uk/QuickGO/GTerm?id=GO:0051297	[]
6	6	protein modification by small protein removal	GO:0070646	0.359	0.683	0	0	0	0	IscW_ISCW003012|1;IscW_ISCW005592|1	2	50	244	9706	http://www.ebi.ac.uk/QuickGO/GTerm?id=GO:0070646	[]
6	5,6	nucleobase-containing compound catabolic process	GO:0034655	0.362	0.683	0	0	0	0	IscW_ISCW014240|1;IscW_ISCW010553|1;IscW_ISCW019569|1;IscW_ISCW011944|1	4	121	244	9706	http://www.ebi.ac.uk/QuickGO/GTerm?id=GO:0034655	[]
7	6,7	mRNA metabolic process	GO:0016071	0.366	0.683	0	0	0	0	IscW_ISCW017097|1;IscW_ISCW020264|1;IscW_ISCW002555|1;IscW_ISCW019569|1;IscW_ISCW011944|1;IscW_ISCW018745|1	6	195	244	9706	http://www.ebi.ac.uk/QuickGO/GTerm?id=GO:0016071	[]
6	6	alcohol biosynthetic process	GO:0046165	0.368	0.683	0	0	0	0	IscW_ISCW012957|1	1	18	244	9706	http://www.ebi.ac.uk/QuickGO/GTerm?id=GO:0046165	[]
5	5	single-organism carbohydrate catabolic process	GO:0044724	0.368	0.683	0	0	0	0	IscW_ISCW018700|1	1	18	244	9706	http://www.ebi.ac.uk/QuickGO/GTerm?id=GO:0044724	[]
7	6,7	retrograde transport, endosome to Golgi	GO:0042147	0.368	0.683	0	0	0	0	IscW_ISCW009228|1	1	18	244	9706	http://www.ebi.ac.uk/QuickGO/GTerm?id=GO:0042147	[]
6	6	macromolecule deacylation	GO:0098732	0.368	0.683	0	0	0	0	IscW_ISCW000096|1	1	18	244	9706	http://www.ebi.ac.uk/QuickGO/GTerm?id=GO:0098732	[]
11	6,8,9,10,11	tRNA methylation	GO:0030488	0.368	0.683	0	0	0	0	IscW_ISCW018578|1	1	18	244	9706	http://www.ebi.ac.uk/QuickGO/GTerm?id=GO:0030488	[]
7	6,7	positive regulation of cellular protein catabolic process	GO:1903364	0.368	0.683	0	0	0	0	IscW_ISCW016838|1	1	18	244	9706	http://www.ebi.ac.uk/QuickGO/GTerm?id=GO:1903364	[]
5	5	regulation of cell development	GO:0060284	0.368	0.683	0	0	0	0	IscW_ISCW007151|1	1	18	244	9706	http://www.ebi.ac.uk/QuickGO/GTerm?id=GO:0060284	[]
8	7,8	positive regulation of proteolysis involved in cellular protein catabolic process	GO:1903052	0.368	0.683	0	0	0	0	IscW_ISCW016838|1	1	18	244	9706	http://www.ebi.ac.uk/QuickGO/GTerm?id=GO:1903052	[]
6	6	spliceosomal complex assembly	GO:0000245	0.368	0.683	0	0	0	0	IscW_ISCW018745|1	1	18	244	9706	http://www.ebi.ac.uk/QuickGO/GTerm?id=GO:0000245	[]
4	4	meiotic chromosome segregation	GO:0045132	0.368	0.683	0	0	0	0	IscW_ISCW004641|1	1	18	244	9706	http://www.ebi.ac.uk/QuickGO/GTerm?id=GO:0045132	[]
5	5	regulation of nervous system development	GO:0051960	0.368	0.683	0	0	0	0	IscW_ISCW007151|1	1	18	244	9706	http://www.ebi.ac.uk/QuickGO/GTerm?id=GO:0051960	[]
7	7	protein deacylation	GO:0035601	0.368	0.683	0	0	0	0	IscW_ISCW000096|1	1	18	244	9706	http://www.ebi.ac.uk/QuickGO/GTerm?id=GO:0035601	[]
5	5	phospholipid biosynthetic process	GO:0008654	0.368	0.683	0	0	0	0	IscW_ISCW012957|1;IscW_ISCW010469|1	2	51	244	9706	http://www.ebi.ac.uk/QuickGO/GTerm?id=GO:0008654	[]
5	5	organophosphate catabolic process	GO:0046434	0.368	0.683	0	0	0	0	IscW_ISCW014240|1;IscW_ISCW010553|1	2	51	244	9706	http://www.ebi.ac.uk/QuickGO/GTerm?id=GO:0046434	[]
7	7	protein phosphorylation	GO:0006468	0.369	0.683	0	0	0	0	IscW_ISCW014125|1;IscW_ISCW006728|1;IscW_ISCW009943|1;IscW_ISCW009496|1;IscW_ISCW021545|1;IscW_ISCW017584|1;IscW_ISCW007514|1;IscW_ISCW007464|1;IscW_ISCW001150|1;IscW_ISCW017463|1;IscW_ISCW017325|1;IscW_ISCW010469|1;IscW_ISCW011944|1;IscW_ISCW016765|1;IscW_ISCW017476|1	15	535	244	9706	http://www.ebi.ac.uk/QuickGO/GTerm?id=GO:0006468	[]
4	4	establishment of localization in cell	GO:0051649	0.375	0.691	0	0	0	0	IscW_ISCW021409|1;IscW_ISCW009773|1;IscW_ISCW016201|1;IscW_ISCW007988|1;IscW_ISCW009228|1;IscW_ISCW020631|1;IscW_ISCW019125|1;IscW_ISCW012037|1;IscW_ISCW019894|1;IscW_ISCW015442|1;IscW_ISCW015975|1;IscW_ISCW001790|1;IscW_ISCW008669|1	13	461	244	9706	http://www.ebi.ac.uk/QuickGO/GTerm?id=GO:0051649	[]
6	5,6	xenobiotic transport	GO:0042908	0.377	0.691	0	0	0	0	IscW_ISCW004310|1;IscW_ISCW021257|1	2	52	244	9706	http://www.ebi.ac.uk/QuickGO/GTerm?id=GO:0042908	[]
6	5,6	endosomal transport	GO:0016197	0.377	0.691	0	0	0	0	IscW_ISCW009228|1;IscW_ISCW001790|1	2	52	244	9706	http://www.ebi.ac.uk/QuickGO/GTerm?id=GO:0016197	[]
8	8	protein modification by small protein conjugation	GO:0032446	0.38	0.691	0	0	0	0	IscW_ISCW021604|1;IscW_ISCW021163|1;IscW_ISCW008722|1;IscW_ISCW006447|1;IscW_ISCW015619|1;IscW_ISCW016838|1	6	198	244	9706	http://www.ebi.ac.uk/QuickGO/GTerm?id=GO:0032446	[]
6	6	pyrimidine-containing compound biosynthetic process	GO:0072528	0.384	0.691	0	0	0	0	IscW_ISCW000960|1	1	19	244	9706	http://www.ebi.ac.uk/QuickGO/GTerm?id=GO:0072528	[]
9	7,8,9	DNA strand elongation involved in DNA replication	GO:0006271	0.384	0.691	0	0	0	0	IscW_ISCW014928|1	1	19	244	9706	http://www.ebi.ac.uk/QuickGO/GTerm?id=GO:0006271	[]
8	7,8	snRNA metabolic process	GO:0016073	0.384	0.691	0	0	0	0	IscW_ISCW018941|1	1	19	244	9706	http://www.ebi.ac.uk/QuickGO/GTerm?id=GO:0016073	[]
4	4	response to topologically incorrect protein	GO:0035966	0.384	0.691	0	0	0	0	IscW_ISCW008722|1	1	19	244	9706	http://www.ebi.ac.uk/QuickGO/GTerm?id=GO:0035966	[]
7	7	retrograde vesicle-mediated transport, Golgi to ER	GO:0006890	0.384	0.691	0	0	0	0	IscW_ISCW007988|1	1	19	244	9706	http://www.ebi.ac.uk/QuickGO/GTerm?id=GO:0006890	[]
5	5	fatty acid derivative biosynthetic process	GO:1901570	0.384	0.691	0	0	0	0	IscW_ISCW021433|1	1	19	244	9706	http://www.ebi.ac.uk/QuickGO/GTerm?id=GO:1901570	[]
5	4,5	sequestering of metal ion	GO:0051238	0.384	0.691	0	0	0	0	IscW_ISCW023334|1	1	19	244	9706	http://www.ebi.ac.uk/QuickGO/GTerm?id=GO:0051238	[]
6	5,6	positive regulation of protein catabolic process	GO:0045732	0.384	0.691	0	0	0	0	IscW_ISCW016838|1	1	19	244	9706	http://www.ebi.ac.uk/QuickGO/GTerm?id=GO:0045732	[]
7	6,7	DNA strand elongation	GO:0022616	0.384	0.691	0	0	0	0	IscW_ISCW014928|1	1	19	244	9706	http://www.ebi.ac.uk/QuickGO/GTerm?id=GO:0022616	[]
7	7	protein hydroxylation	GO:0018126	0.384	0.691	0	0	0	0	IscW_ISCW001202|1	1	19	244	9706	http://www.ebi.ac.uk/QuickGO/GTerm?id=GO:0018126	[]
9	8,9	peptidyl-proline hydroxylation	GO:0019511	0.384	0.691	0	0	0	0	IscW_ISCW001202|1	1	19	244	9706	http://www.ebi.ac.uk/QuickGO/GTerm?id=GO:0019511	[]
6	5,6	organic hydroxy compound transport	GO:0015850	0.384	0.691	0	0	0	0	IscW_ISCW016201|1	1	19	244	9706	http://www.ebi.ac.uk/QuickGO/GTerm?id=GO:0015850	[]
7	5,6,7	drug transmembrane transport	GO:0006855	0.386	0.694	0	0	0	0	IscW_ISCW004310|1;IscW_ISCW021257|1	2	53	244	9706	http://www.ebi.ac.uk/QuickGO/GTerm?id=GO:0006855	[]
6	5,6	single-organism intracellular transport	GO:1902582	0.387	0.694	0	0	0	0	IscW_ISCW009773|1;IscW_ISCW016201|1;IscW_ISCW007988|1;IscW_ISCW019125|1;IscW_ISCW019894|1;IscW_ISCW015975|1;IscW_ISCW008669|1	7	237	244	9706	http://www.ebi.ac.uk/QuickGO/GTerm?id=GO:1902582	[]
6	5,6	protein complex assembly	GO:0006461	0.391	0.699	0	0	0	0	IscW_ISCW015260|1;IscW_ISCW017584|1;IscW_ISCW018679|1;IscW_ISCW005933|1;IscW_ISCW018203|1	5	163	244	9706	http://www.ebi.ac.uk/QuickGO/GTerm?id=GO:0006461	[]
5	4,5	cellular homeostasis	GO:0019725	0.391	0.699	0	0	0	0	IscW_ISCW013767|1;IscW_ISCW010532|1;IscW_ISCW005452|1;IscW_ISCW023334|1	4	126	244	9706	http://www.ebi.ac.uk/QuickGO/GTerm?id=GO:0019725	[]
6	5,6	drug transport	GO:0015893	0.395	0.702	0	0	0	0	IscW_ISCW004310|1;IscW_ISCW021257|1	2	54	244	9706	http://www.ebi.ac.uk/QuickGO/GTerm?id=GO:0015893	[]
4	4	regulation of cell cycle process	GO:0010564	0.395	0.702	0	0	0	0	IscW_ISCW005074|1;IscW_ISCW015975|1	2	54	244	9706	http://www.ebi.ac.uk/QuickGO/GTerm?id=GO:0010564	[]
3	3	regulation of biological quality	GO:0065008	0.395	0.702	0	0	0	0	IscW_ISCW016862|1;IscW_ISCW023338|1;IscW_ISCW013767|1;IscW_ISCW015049|1;IscW_ISCW010532|1;IscW_ISCW005452|1;IscW_ISCW017702|1;IscW_ISCW007151|1;IscW_ISCW010469|1;IscW_ISCW023334|1	10	353	244	9706	http://www.ebi.ac.uk/QuickGO/GTerm?id=GO:0065008	[]
4	4	microtubule organizing center organization	GO:0031023	0.399	0.702	0	0	0	0	IscW_ISCW015975|1	1	20	244	9706	http://www.ebi.ac.uk/QuickGO/GTerm?id=GO:0031023	[]
5	5	spindle assembly	GO:0051225	0.399	0.702	0	0	0	0	IscW_ISCW005933|1	1	20	244	9706	http://www.ebi.ac.uk/QuickGO/GTerm?id=GO:0051225	[]
5	5	cell-cell adhesion via plasma-membrane adhesion molecules	GO:0098742	0.399	0.702	0	0	0	0	IscW_ISCW016765|1	1	20	244	9706	http://www.ebi.ac.uk/QuickGO/GTerm?id=GO:0098742	[]
5	5	carbohydrate catabolic process	GO:0016052	0.399	0.702	0	0	0	0	IscW_ISCW018700|1	1	20	244	9706	http://www.ebi.ac.uk/QuickGO/GTerm?id=GO:0016052	[]
8	7,8	mismatch repair	GO:0006298	0.399	0.702	0	0	0	0	IscW_ISCW004641|1	1	20	244	9706	http://www.ebi.ac.uk/QuickGO/GTerm?id=GO:0006298	[]
6	6	homophilic cell adhesion via plasma membrane adhesion molecules	GO:0007156	0.399	0.702	0	0	0	0	IscW_ISCW016765|1	1	20	244	9706	http://www.ebi.ac.uk/QuickGO/GTerm?id=GO:0007156	[]
4	4	protein complex biogenesis	GO:0070271	0.401	0.702	0	0	0	0	IscW_ISCW015260|1;IscW_ISCW017584|1;IscW_ISCW018679|1;IscW_ISCW005933|1;IscW_ISCW018203|1	5	165	244	9706	http://www.ebi.ac.uk/QuickGO/GTerm?id=GO:0070271	[]
6	6	carboxylic acid biosynthetic process	GO:0046394	0.402	0.702	0	0	0	0	IscW_ISCW015224|1;IscW_ISCW010461|1;IscW_ISCW017094|1;IscW_ISCW008976|1	4	128	244	9706	http://www.ebi.ac.uk/QuickGO/GTerm?id=GO:0046394	[]
5	5	organic acid biosynthetic process	GO:0016053	0.402	0.702	0	0	0	0	IscW_ISCW015224|1;IscW_ISCW010461|1;IscW_ISCW017094|1;IscW_ISCW008976|1	4	128	244	9706	http://www.ebi.ac.uk/QuickGO/GTerm?id=GO:0016053	[]
8	8	fatty acid elongation, saturated fatty acid	GO:0019367	0.404	0.702	0	0	0	0	IscW_ISCW015224|1;IscW_ISCW008976|1	2	55	244	9706	http://www.ebi.ac.uk/QuickGO/GTerm?id=GO:0019367	[]
7	6,7	RNA catabolic process	GO:0006401	0.404	0.702	0	0	0	0	IscW_ISCW019569|1;IscW_ISCW011944|1	2	55	244	9706	http://www.ebi.ac.uk/QuickGO/GTerm?id=GO:0006401	[]
9	9	fatty acid elongation, polyunsaturated fatty acid	GO:0034626	0.404	0.702	0	0	0	0	IscW_ISCW015224|1;IscW_ISCW008976|1	2	55	244	9706	http://www.ebi.ac.uk/QuickGO/GTerm?id=GO:0034626	[]
8	8	fatty acid elongation, unsaturated fatty acid	GO:0019368	0.404	0.702	0	0	0	0	IscW_ISCW015224|1;IscW_ISCW008976|1	2	55	244	9706	http://www.ebi.ac.uk/QuickGO/GTerm?id=GO:0019368	[]
9	9	fatty acid elongation, monounsaturated fatty acid	GO:0034625	0.404	0.702	0	0	0	0	IscW_ISCW015224|1;IscW_ISCW008976|1	2	55	244	9706	http://www.ebi.ac.uk/QuickGO/GTerm?id=GO:0034625	[]
4	4	response to drug	GO:0042493	0.404	0.702	0	0	0	0	IscW_ISCW004310|1;IscW_ISCW021257|1	2	55	244	9706	http://www.ebi.ac.uk/QuickGO/GTerm?id=GO:0042493	[]
3	3	regulation of molecular function	GO:0065009	0.405	0.702	0	0	0	0	IscW_ISCW023777|1;IscW_ISCW010253|1;IscW_ISCW003862|1;IscW_ISCW009597|1;IscW_ISCW023618|1;IscW_ISCW001698|1;IscW_ISCW017663|1;IscW_ISCW015140|1;IscW_ISCW012320|1;IscW_ISCW004732|1;IscW_ISCW007514|1;IscW_ISCW021254|1;IscW_ISCW015975|1;IscW_ISCW010422|1;IscW_ISCW024391|1	15	548	244	9706	http://www.ebi.ac.uk/QuickGO/GTerm?id=GO:0065009	[]
5	4,5	intracellular transport	GO:0046907	0.406	0.703	0	0	0	0	IscW_ISCW021409|1;IscW_ISCW009773|1;IscW_ISCW016201|1;IscW_ISCW007988|1;IscW_ISCW009228|1;IscW_ISCW020631|1;IscW_ISCW019125|1;IscW_ISCW019894|1;IscW_ISCW015442|1;IscW_ISCW015975|1;IscW_ISCW001790|1;IscW_ISCW008669|1	12	433	244	9706	http://www.ebi.ac.uk/QuickGO/GTerm?id=GO:0046907	[]
3	3	anatomical structure morphogenesis	GO:0009653	0.408	0.705	0	0	0	0	IscW_ISCW018440|1;IscW_ISCW021545|1;IscW_ISCW007151|1;IscW_ISCW008558|1	4	129	244	9706	http://www.ebi.ac.uk/QuickGO/GTerm?id=GO:0009653	[]
9	9	transition metal ion homeostasis	GO:0055076	0.414	0.71	0	0	0	0	IscW_ISCW023334|1	1	21	244	9706	http://www.ebi.ac.uk/QuickGO/GTerm?id=GO:0055076	[]
7	6,7	telomere maintenance	GO:0000723	0.414	0.71	0	0	0	0	IscW_ISCW017702|1	1	21	244	9706	http://www.ebi.ac.uk/QuickGO/GTerm?id=GO:0000723	[]
5	5	anatomical structure homeostasis	GO:0060249	0.414	0.71	0	0	0	0	IscW_ISCW017702|1	1	21	244	9706	http://www.ebi.ac.uk/QuickGO/GTerm?id=GO:0060249	[]
5	5	pyrimidine-containing compound metabolic process	GO:0072527	0.414	0.71	0	0	0	0	IscW_ISCW000960|1	1	21	244	9706	http://www.ebi.ac.uk/QuickGO/GTerm?id=GO:0072527	[]
6	6	telomere organization	GO:0032200	0.414	0.71	0	0	0	0	IscW_ISCW017702|1	1	21	244	9706	http://www.ebi.ac.uk/QuickGO/GTerm?id=GO:0032200	[]
7	7	fatty acid elongation	GO:0030497	0.422	0.721	0	0	0	0	IscW_ISCW015224|1;IscW_ISCW008976|1	2	57	244	9706	http://www.ebi.ac.uk/QuickGO/GTerm?id=GO:0030497	[]
4	4	establishment of organelle localization	GO:0051656	0.422	0.721	0	0	0	0	IscW_ISCW012037|1;IscW_ISCW008669|1	2	57	244	9706	http://www.ebi.ac.uk/QuickGO/GTerm?id=GO:0051656	[]
4	4	cellular developmental process	GO:0048869	0.428	0.723	0	0	0	0	IscW_ISCW018440|1;IscW_ISCW000492|1;IscW_ISCW017584|1;IscW_ISCW006447|1;IscW_ISCW007151|1;IscW_ISCW008558|1;IscW_ISCW018750|1	7	247	244	9706	http://www.ebi.ac.uk/QuickGO/GTerm?id=GO:0048869	[]
2	2	response to stimulus	GO:0050896	0.429	0.723	0	0	0	0	IscW_ISCW020571|1;IscW_ISCW004310|1;IscW_ISCW013505|1;IscW_ISCW006340|1;IscW_ISCW018440|1;IscW_ISCW007552|1;IscW_ISCW011405|1;IscW_ISCW014265|1;IscW_ISCW004641|1;IscW_ISCW008722|1;IscW_ISCW012653|1;IscW_ISCW009055|1;IscW_ISCW005562|1;IscW_ISCW008360|1;IscW_ISCW021545|1;IscW_ISCW013767|1;IscW_ISCW015140|1;IscW_ISCW012320|1;IscW_ISCW017584|1;IscW_ISCW022760|1;IscW_ISCW006860|1;IscW_ISCW021008|1;Isc…	42	1614	244	9706	http://www.ebi.ac.uk/QuickGO/GTerm?id=GO:0050896	[]
6	5,6	cell morphogenesis	GO:0000902	0.429	0.723	0	0	0	0	IscW_ISCW018440|1;IscW_ISCW007151|1;IscW_ISCW008558|1	3	95	244	9706	http://www.ebi.ac.uk/QuickGO/GTerm?id=GO:0000902	[]
4	4	fatty acid derivative metabolic process	GO:1901568	0.429	0.723	0	0	0	0	IscW_ISCW021433|1	1	22	244	9706	http://www.ebi.ac.uk/QuickGO/GTerm?id=GO:1901568	[]
5	5	positive regulation of cellular catabolic process	GO:0031331	0.429	0.723	0	0	0	0	IscW_ISCW016838|1	1	22	244	9706	http://www.ebi.ac.uk/QuickGO/GTerm?id=GO:0031331	[]
6	5,6	TOR signaling	GO:0031929	0.429	0.723	0	0	0	0	IscW_ISCW012320|1	1	22	244	9706	http://www.ebi.ac.uk/QuickGO/GTerm?id=GO:0031929	[]
6	6	nucleoside diphosphate metabolic process	GO:0009132	0.429	0.723	0	0	0	0	IscW_ISCW018700|1	1	22	244	9706	http://www.ebi.ac.uk/QuickGO/GTerm?id=GO:0009132	[]
11	8,9,10,11	regulation of proteasomal ubiquitin-dependent protein catabolic process	GO:0032434	0.429	0.723	0	0	0	0	IscW_ISCW016838|1	1	22	244	9706	http://www.ebi.ac.uk/QuickGO/GTerm?id=GO:0032434	[]
8	5,6,7,8	regulation of mitotic nuclear division	GO:0007088	0.429	0.723	0	0	0	0	IscW_ISCW015975|1	1	22	244	9706	http://www.ebi.ac.uk/QuickGO/GTerm?id=GO:0007088	[]
6	6	very long-chain fatty acid metabolic process	GO:0000038	0.43	0.723	0	0	0	0	IscW_ISCW015224|1;IscW_ISCW008976|1	2	58	244	9706	http://www.ebi.ac.uk/QuickGO/GTerm?id=GO:0000038	[]
7	7	very long-chain fatty acid biosynthetic process	GO:0042761	0.43	0.723	0	0	0	0	IscW_ISCW015224|1;IscW_ISCW008976|1	2	58	244	9706	http://www.ebi.ac.uk/QuickGO/GTerm?id=GO:0042761	[]
5	5	small molecule biosynthetic process	GO:0044283	0.435	0.729	0	0	0	0	IscW_ISCW015224|1;IscW_ISCW012957|1;IscW_ISCW010461|1;IscW_ISCW017094|1;IscW_ISCW008976|1	5	172	244	9706	http://www.ebi.ac.uk/QuickGO/GTerm?id=GO:0044283	[]
4	4	sulfur compound metabolic process	GO:0006790	0.436	0.729	0	0	0	0	IscW_ISCW005803|1;IscW_ISCW000326|1;IscW_ISCW021386|1;IscW_ISCW021433|1	4	134	244	9706	http://www.ebi.ac.uk/QuickGO/GTerm?id=GO:0006790	[]
7	7	positive regulation of GTPase activity	GO:0043547	0.436	0.729	0	0	0	0	IscW_ISCW017663|1;IscW_ISCW015140|1;IscW_ISCW012320|1;IscW_ISCW015975|1	4	134	244	9706	http://www.ebi.ac.uk/QuickGO/GTerm?id=GO:0043547	[]
5	5	ribosomal small subunit biogenesis	GO:0042274	0.439	0.731	0	0	0	0	IscW_ISCW019788|1;IscW_ISCW015189|1	2	59	244	9706	http://www.ebi.ac.uk/QuickGO/GTerm?id=GO:0042274	[]
8	7,8	RNA-dependent DNA biosynthetic process	GO:0006278	0.439	0.731	0	0	0	0	IscW_ISCW017952|1;IscW_ISCW007443|1	2	59	244	9706	http://www.ebi.ac.uk/QuickGO/GTerm?id=GO:0006278	[]
5	4,5	positive regulation of catabolic process	GO:0009896	0.444	0.733	0	0	0	0	IscW_ISCW016838|1	1	23	244	9706	http://www.ebi.ac.uk/QuickGO/GTerm?id=GO:0009896	[]
11	5,6,8,9,10,11	ubiquitin-dependent ERAD pathway	GO:0030433	0.444	0.733	0	0	0	0	IscW_ISCW008722|1	1	23	244	9706	http://www.ebi.ac.uk/QuickGO/GTerm?id=GO:0030433	[]
7	5,7	chromatin silencing	GO:0006342	0.444	0.733	0	0	0	0	IscW_ISCW004478|1	1	23	244	9706	http://www.ebi.ac.uk/QuickGO/GTerm?id=GO:0006342	[]
7	6,7	negative regulation of gene expression, epigenetic	GO:0045814	0.444	0.733	0	0	0	0	IscW_ISCW004478|1	1	23	244	9706	http://www.ebi.ac.uk/QuickGO/GTerm?id=GO:0045814	[]
6	6	positive regulation of cytoskeleton organization	GO:0051495	0.444	0.733	0	0	0	0	IscW_ISCW015975|1	1	23	244	9706	http://www.ebi.ac.uk/QuickGO/GTerm?id=GO:0051495	[]
5	5	cellular nitrogen compound catabolic process	GO:0044270	0.448	0.738	0	0	0	0	IscW_ISCW014240|1;IscW_ISCW010553|1;IscW_ISCW019569|1;IscW_ISCW011944|1	4	136	244	9706	http://www.ebi.ac.uk/QuickGO/GTerm?id=GO:0044270	[]
8	7,8	chitin catabolic process	GO:0006032	0.448	0.738	0	0	0	0	IscW_ISCW016212|1;IscW_ISCW003950|1	2	60	244	9706	http://www.ebi.ac.uk/QuickGO/GTerm?id=GO:0006032	[]
7	6,7	RNA modification	GO:0009451	0.449	0.739	0	0	0	0	IscW_ISCW017097|1;IscW_ISCW018578|1;IscW_ISCW006646|1	3	98	244	9706	http://www.ebi.ac.uk/QuickGO/GTerm?id=GO:0009451	[]
4	4	protein localization	GO:0008104	0.453	0.739	0	0	0	0	IscW_ISCW009773|1;IscW_ISCW023338|1;IscW_ISCW007988|1;IscW_ISCW015049|1;IscW_ISCW019125|1;IscW_ISCW016507|1;IscW_ISCW015975|1;IscW_ISCW008669|1;IscW_ISCW018962|1	9	331	244	9706	http://www.ebi.ac.uk/QuickGO/GTerm?id=GO:0008104	[]
6	6	negative regulation of cellular macromolecule biosynthetic process	GO:2000113	0.456	0.739	0	0	0	0	IscW_ISCW004478|1;IscW_ISCW000096|1;IscW_ISCW002912|1	3	99	244	9706	http://www.ebi.ac.uk/QuickGO/GTerm?id=GO:2000113	[]
5	4,5	cellular component morphogenesis	GO:0032989	0.456	0.739	0	0	0	0	IscW_ISCW018440|1;IscW_ISCW007151|1;IscW_ISCW008558|1	3	99	244	9706	http://www.ebi.ac.uk/QuickGO/GTerm?id=GO:0032989	[]
4	4	organelle localization	GO:0051640	0.456	0.739	0	0	0	0	IscW_ISCW012037|1;IscW_ISCW008669|1	2	61	244	9706	http://www.ebi.ac.uk/QuickGO/GTerm?id=GO:0051640	[]
7	7	glucosamine-containing compound catabolic process	GO:1901072	0.456	0.739	0	0	0	0	IscW_ISCW016212|1;IscW_ISCW003950|1	2	61	244	9706	http://www.ebi.ac.uk/QuickGO/GTerm?id=GO:1901072	[]
6	6	amino sugar catabolic process	GO:0046348	0.456	0.739	0	0	0	0	IscW_ISCW016212|1;IscW_ISCW003950|1	2	61	244	9706	http://www.ebi.ac.uk/QuickGO/GTerm?id=GO:0046348	[]
7	7	cellular protein complex disassembly	GO:0043624	0.458	0.739	0	0	0	0	IscW_ISCW010110|1	1	24	244	9706	http://www.ebi.ac.uk/QuickGO/GTerm?id=GO:0043624	[]
7	5,6,7	regulation of nuclear division	GO:0051783	0.458	0.739	0	0	0	0	IscW_ISCW015975|1	1	24	244	9706	http://www.ebi.ac.uk/QuickGO/GTerm?id=GO:0051783	[]
6	6	fucosylation	GO:0036065	0.458	0.739	0	0	0	0	IscW_ISCW015119|1	1	24	244	9706	http://www.ebi.ac.uk/QuickGO/GTerm?id=GO:0036065	[]
6	6	mRNA export from nucleus	GO:0006406	0.458	0.739	0	0	0	0	IscW_ISCW009773|1	1	24	244	9706	http://www.ebi.ac.uk/QuickGO/GTerm?id=GO:0006406	[]
10	6,7,8,9,10	mRNA-containing ribonucleoprotein complex export from nucleus	GO:0071427	0.458	0.739	0	0	0	0	IscW_ISCW009773|1	1	24	244	9706	http://www.ebi.ac.uk/QuickGO/GTerm?id=GO:0071427	[]
6	6	protein complex disassembly	GO:0043241	0.458	0.739	0	0	0	0	IscW_ISCW010110|1	1	24	244	9706	http://www.ebi.ac.uk/QuickGO/GTerm?id=GO:0043241	[]
5	5	heterocycle catabolic process	GO:0046700	0.459	0.74	0	0	0	0	IscW_ISCW014240|1;IscW_ISCW010553|1;IscW_ISCW019569|1;IscW_ISCW011944|1	4	138	244	9706	http://www.ebi.ac.uk/QuickGO/GTerm?id=GO:0046700	[]
4	4	regulation of catalytic activity	GO:0050790	0.461	0.741	0	0	0	0	IscW_ISCW023777|1;IscW_ISCW003862|1;IscW_ISCW009597|1;IscW_ISCW023618|1;IscW_ISCW001698|1;IscW_ISCW017663|1;IscW_ISCW015140|1;IscW_ISCW012320|1;IscW_ISCW004732|1;IscW_ISCW007514|1;IscW_ISCW021254|1;IscW_ISCW015975|1;IscW_ISCW010422|1;IscW_ISCW024391|1	14	529	244	9706	http://www.ebi.ac.uk/QuickGO/GTerm?id=GO:0050790	[]
4	4	carbohydrate derivative metabolic process	GO:1901135	0.461	0.741	0	0	0	0	IscW_ISCW018700|1;IscW_ISCW011988|1;IscW_ISCW016212|1;IscW_ISCW024796|1;IscW_ISCW011337|1;IscW_ISCW003950|1;IscW_ISCW000326|1;IscW_ISCW000960|1;IscW_ISCW012509|1;IscW_ISCW015119|1;IscW_ISCW017463|1;IscW_ISCW001710|1;IscW_ISCW016068|1;IscW_ISCW008177|1	14	529	244	9706	http://www.ebi.ac.uk/QuickGO/GTerm?id=GO:1901135	[]
3	3	anatomical structure development	GO:0048856	0.464	0.744	0	0	0	0	IscW_ISCW009943|1;IscW_ISCW018440|1;IscW_ISCW016434|1;IscW_ISCW000492|1;IscW_ISCW021545|1;IscW_ISCW006447|1;IscW_ISCW007151|1;IscW_ISCW008558|1;IscW_ISCW018750|1	9	334	244	9706	http://www.ebi.ac.uk/QuickGO/GTerm?id=GO:0048856	[]
5	5	chromosome organization	GO:0051276	0.467	0.744	0	0	0	0	IscW_ISCW019496|1;IscW_ISCW004478|1;IscW_ISCW004641|1;IscW_ISCW000096|1;IscW_ISCW005411|1;IscW_ISCW005933|1;IscW_ISCW003178|1;IscW_ISCW021808|1;IscW_ISCW017702|1;IscW_ISCW003953|1	10	374	244	9706	http://www.ebi.ac.uk/QuickGO/GTerm?id=GO:0051276	[]
3	3	regulation of response to stimulus	GO:0048583	0.47	0.744	0	0	0	0	IscW_ISCW021545|1;IscW_ISCW015140|1;IscW_ISCW012320|1;IscW_ISCW017584|1;IscW_ISCW007514|1;IscW_ISCW007151|1	6	218	244	9706	http://www.ebi.ac.uk/QuickGO/GTerm?id=GO:0048583	[]
5	5	aromatic compound catabolic process	GO:0019439	0.47	0.744	0	0	0	0	IscW_ISCW014240|1;IscW_ISCW010553|1;IscW_ISCW019569|1;IscW_ISCW011944|1	4	140	244	9706	http://www.ebi.ac.uk/QuickGO/GTerm?id=GO:0019439	[]
6	5,6	acyl-CoA metabolic process	GO:0006637	0.471	0.744	0	0	0	0	IscW_ISCW021433|1	1	25	244	9706	http://www.ebi.ac.uk/QuickGO/GTerm?id=GO:0006637	[]
5	4,5	ERAD pathway	GO:0036503	0.471	0.744	0	0	0	0	IscW_ISCW008722|1	1	25	244	9706	http://www.ebi.ac.uk/QuickGO/GTerm?id=GO:0036503	[]
5	5	response to growth factor	GO:0070848	0.471	0.744	0	0	0	0	IscW_ISCW021545|1	1	25	244	9706	http://www.ebi.ac.uk/QuickGO/GTerm?id=GO:0070848	[]
4	4	ammonium ion metabolic process	GO:0097164	0.471	0.744	0	0	0	0	IscW_ISCW012957|1	1	25	244	9706	http://www.ebi.ac.uk/QuickGO/GTerm?id=GO:0097164	[]
4	4	regulation of multicellular organismal development	GO:2000026	0.471	0.744	0	0	0	0	IscW_ISCW007151|1	1	25	244	9706	http://www.ebi.ac.uk/QuickGO/GTerm?id=GO:2000026	[]
7	6,7	mRNA transport	GO:0051028	0.471	0.744	0	0	0	0	IscW_ISCW009773|1	1	25	244	9706	http://www.ebi.ac.uk/QuickGO/GTerm?id=GO:0051028	[]
6	6	cellular response to growth factor stimulus	GO:0071363	0.471	0.744	0	0	0	0	IscW_ISCW021545|1	1	25	244	9706	http://www.ebi.ac.uk/QuickGO/GTerm?id=GO:0071363	[]
4	4	thioester metabolic process	GO:0035383	0.471	0.744	0	0	0	0	IscW_ISCW021433|1	1	25	244	9706	http://www.ebi.ac.uk/QuickGO/GTerm?id=GO:0035383	[]
5	5	response to organonitrogen compound	GO:0010243	0.473	0.746	0	0	0	0	IscW_ISCW008722|1;IscW_ISCW021008|1	2	63	244	9706	http://www.ebi.ac.uk/QuickGO/GTerm?id=GO:0010243	[]
6	5,6	negative regulation of gene expression	GO:0010629	0.481	0.748	0	0	0	0	IscW_ISCW004478|1;IscW_ISCW000096|1;IscW_ISCW002912|1;IscW_ISCW011944|1	4	142	244	9706	http://www.ebi.ac.uk/QuickGO/GTerm?id=GO:0010629	[]
11	8,9,10,11	mRNA splicing, via spliceosome	GO:0000398	0.482	0.748	0	0	0	0	IscW_ISCW020264|1;IscW_ISCW002555|1;IscW_ISCW018745|1	3	103	244	9706	http://www.ebi.ac.uk/QuickGO/GTerm?id=GO:0000398	[]
10	9,10	RNA splicing, via transesterification reactions with bulged adenosine as nucleophile	GO:0000377	0.482	0.748	0	0	0	0	IscW_ISCW020264|1;IscW_ISCW002555|1;IscW_ISCW018745|1	3	103	244	9706	http://www.ebi.ac.uk/QuickGO/GTerm?id=GO:0000377	[]
6	6	aspartate family amino acid metabolic process	GO:0009066	0.485	0.748	0	0	0	0	IscW_ISCW020516|1	1	26	244	9706	http://www.ebi.ac.uk/QuickGO/GTerm?id=GO:0009066	[]
4	4	regulation of cell differentiation	GO:0045595	0.485	0.748	0	0	0	0	IscW_ISCW007151|1	1	26	244	9706	http://www.ebi.ac.uk/QuickGO/GTerm?id=GO:0045595	[]
9	5,8,9	reciprocal meiotic recombination	GO:0007131	0.485	0.748	0	0	0	0	IscW_ISCW004641|1	1	26	244	9706	http://www.ebi.ac.uk/QuickGO/GTerm?id=GO:0007131	[]
4	4	response to inorganic substance	GO:0010035	0.485	0.748	0	0	0	0	IscW_ISCW017124|1	1	26	244	9706	http://www.ebi.ac.uk/QuickGO/GTerm?id=GO:0010035	[]
7	6,7	regulation of NIK/NF-kappaB signaling	GO:1901222	0.485	0.748	0	0	0	0	IscW_ISCW007514|1	1	26	244	9706	http://www.ebi.ac.uk/QuickGO/GTerm?id=GO:1901222	[]
7	6,7	DNA replication initiation	GO:0006270	0.485	0.748	0	0	0	0	IscW_ISCW002323|1	1	26	244	9706	http://www.ebi.ac.uk/QuickGO/GTerm?id=GO:0006270	[]
8	6,7,8	positive regulation of NIK/NF-kappaB signaling	GO:1901224	0.485	0.748	0	0	0	0	IscW_ISCW007514|1	1	26	244	9706	http://www.ebi.ac.uk/QuickGO/GTerm?id=GO:1901224	[]
5	5	cellular response to nitrogen compound	GO:1901699	0.485	0.748	0	0	0	0	IscW_ISCW021008|1	1	26	244	9706	http://www.ebi.ac.uk/QuickGO/GTerm?id=GO:1901699	[]
6	6	glutamine family amino acid metabolic process	GO:0009064	0.485	0.748	0	0	0	0	IscW_ISCW017094|1	1	26	244	9706	http://www.ebi.ac.uk/QuickGO/GTerm?id=GO:0009064	[]
8	7,8	reciprocal DNA recombination	GO:0035825	0.485	0.748	0	0	0	0	IscW_ISCW004641|1	1	26	244	9706	http://www.ebi.ac.uk/QuickGO/GTerm?id=GO:0035825	[]
12	6,7,10,11,12	activation of NF-kappaB-inducing kinase activity	GO:0007250	0.485	0.748	0	0	0	0	IscW_ISCW007514|1	1	26	244	9706	http://www.ebi.ac.uk/QuickGO/GTerm?id=GO:0007250	[]
6	6	regulation of GTPase activity	GO:0043087	0.486	0.748	0	0	0	0	IscW_ISCW017663|1;IscW_ISCW015140|1;IscW_ISCW012320|1;IscW_ISCW015975|1	4	143	244	9706	http://www.ebi.ac.uk/QuickGO/GTerm?id=GO:0043087	[]
5	5	organic cyclic compound catabolic process	GO:1901361	0.486	0.748	0	0	0	0	IscW_ISCW014240|1;IscW_ISCW010553|1;IscW_ISCW019569|1;IscW_ISCW011944|1	4	143	244	9706	http://www.ebi.ac.uk/QuickGO/GTerm?id=GO:1901361	[]
6	6	sphingolipid biosynthetic process	GO:0030148	0.489	0.748	0	0	0	0	IscW_ISCW015224|1;IscW_ISCW008976|1	2	65	244	9706	http://www.ebi.ac.uk/QuickGO/GTerm?id=GO:0030148	[]
6	6	aminoglycan catabolic process	GO:0006026	0.489	0.748	0	0	0	0	IscW_ISCW016212|1;IscW_ISCW003950|1	2	65	244	9706	http://www.ebi.ac.uk/QuickGO/GTerm?id=GO:0006026	[]
3	3	methylation	GO:0032259	0.492	0.748	0	0	0	0	IscW_ISCW017097|1;IscW_ISCW017218|1;IscW_ISCW018578|1;IscW_ISCW000960|1;IscW_ISCW003953|1;IscW_ISCW014740|1	6	223	244	9706	http://www.ebi.ac.uk/QuickGO/GTerm?id=GO:0032259	[]
6	5,6	negative regulation of macromolecule biosynthetic process	GO:0010558	0.494	0.748	0	0	0	0	IscW_ISCW004478|1;IscW_ISCW000096|1;IscW_ISCW002912|1	3	105	244	9706	http://www.ebi.ac.uk/QuickGO/GTerm?id=GO:0010558	[]
5	5	cellular amine metabolic process	GO:0044106	0.498	0.748	0	0	0	0	IscW_ISCW012957|1	1	27	244	9706	http://www.ebi.ac.uk/QuickGO/GTerm?id=GO:0044106	[]
7	5,6,7	negative regulation of cellular amide metabolic process	GO:0034249	0.498	0.748	0	0	0	0	IscW_ISCW002912|1	1	27	244	9706	http://www.ebi.ac.uk/QuickGO/GTerm?id=GO:0034249	[]
6	6	positive regulation of proteolysis	GO:0045862	0.498	0.748	0	0	0	0	IscW_ISCW016838|1	1	27	244	9706	http://www.ebi.ac.uk/QuickGO/GTerm?id=GO:0045862	[]
7	6,7	regulation of ion transmembrane transport	GO:0034765	0.498	0.748	0	0	0	0	IscW_ISCW005452|1	1	27	244	9706	http://www.ebi.ac.uk/QuickGO/GTerm?id=GO:0034765	[]
6	6	cellular biogenic amine metabolic process	GO:0006576	0.498	0.748	0	0	0	0	IscW_ISCW012957|1	1	27	244	9706	http://www.ebi.ac.uk/QuickGO/GTerm?id=GO:0006576	[]
6	5,6	negative regulation of intracellular signal transduction	GO:1902532	0.498	0.748	0	0	0	0	IscW_ISCW012320|1	1	27	244	9706	http://www.ebi.ac.uk/QuickGO/GTerm?id=GO:1902532	[]
6	5,6	vacuolar transport	GO:0007034	0.498	0.748	0	0	0	0	IscW_ISCW019894|1	1	27	244	9706	http://www.ebi.ac.uk/QuickGO/GTerm?id=GO:0007034	[]
5	5	response to peptide	GO:1901652	0.498	0.748	0	0	0	0	IscW_ISCW021008|1	1	27	244	9706	http://www.ebi.ac.uk/QuickGO/GTerm?id=GO:1901652	[]
5	5	amine metabolic process	GO:0009308	0.498	0.748	0	0	0	0	IscW_ISCW012957|1	1	27	244	9706	http://www.ebi.ac.uk/QuickGO/GTerm?id=GO:0009308	[]
5	5	regulation of transmembrane transport	GO:0034762	0.498	0.748	0	0	0	0	IscW_ISCW005452|1	1	27	244	9706	http://www.ebi.ac.uk/QuickGO/GTerm?id=GO:0034762	[]
5	5	macromolecular complex disassembly	GO:0032984	0.498	0.748	0	0	0	0	IscW_ISCW010110|1	1	27	244	9706	http://www.ebi.ac.uk/QuickGO/GTerm?id=GO:0032984	[]
2	2	growth	GO:0040007	0.498	0.748	0	0	0	0	IscW_ISCW007151|1	1	27	244	9706	http://www.ebi.ac.uk/QuickGO/GTerm?id=GO:0040007	[]
7	6,7	negative regulation of translation	GO:0017148	0.498	0.748	0	0	0	0	IscW_ISCW002912|1	1	27	244	9706	http://www.ebi.ac.uk/QuickGO/GTerm?id=GO:0017148	[]
7	5,6,7	establishment of protein localization to organelle	GO:0072594	0.501	0.751	0	0	0	0	IscW_ISCW009773|1;IscW_ISCW019125|1;IscW_ISCW015975|1	3	106	244	9706	http://www.ebi.ac.uk/QuickGO/GTerm?id=GO:0072594	[]
7	6,7	DNA replication	GO:0006260	0.502	0.751	0	0	0	0	IscW_ISCW002323|1;IscW_ISCW017952|1;IscW_ISCW014928|1;IscW_ISCW007443|1	4	146	244	9706	http://www.ebi.ac.uk/QuickGO/GTerm?id=GO:0006260	[]
5	5	oxoacid metabolic process	GO:0043436	0.504	0.751	0	0	0	0	IscW_ISCW018700|1;IscW_ISCW020516|1;IscW_ISCW003165|1;IscW_ISCW000326|1;IscW_ISCW015224|1;IscW_ISCW010461|1;IscW_ISCW017094|1;IscW_ISCW014460|1;IscW_ISCW008976|1;IscW_ISCW009007|1	10	385	244	9706	http://www.ebi.ac.uk/QuickGO/GTerm?id=GO:0043436	[]
4	4	organic acid metabolic process	GO:0006082	0.504	0.751	0	0	0	0	IscW_ISCW018700|1;IscW_ISCW020516|1;IscW_ISCW003165|1;IscW_ISCW000326|1;IscW_ISCW015224|1;IscW_ISCW010461|1;IscW_ISCW017094|1;IscW_ISCW014460|1;IscW_ISCW008976|1;IscW_ISCW009007|1	10	385	244	9706	http://www.ebi.ac.uk/QuickGO/GTerm?id=GO:0006082	[]
8	7,8	DNA-dependent DNA replication	GO:0006261	0.505	0.751	0	0	0	0	IscW_ISCW002323|1;IscW_ISCW014928|1	2	67	244	9706	http://www.ebi.ac.uk/QuickGO/GTerm?id=GO:0006261	[]
9	8,9	RNA splicing, via transesterification reactions	GO:0000375	0.507	0.751	0	0	0	0	IscW_ISCW020264|1;IscW_ISCW002555|1;IscW_ISCW018745|1	3	107	244	9706	http://www.ebi.ac.uk/QuickGO/GTerm?id=GO:0000375	[]
7	7	phosphatidylinositol biosynthetic process	GO:0006661	0.51	0.751	0	0	0	0	IscW_ISCW010469|1	1	28	244	9706	http://www.ebi.ac.uk/QuickGO/GTerm?id=GO:0006661	[]
6	5,6	NIK/NF-kappaB signaling	GO:0038061	0.51	0.751	0	0	0	0	IscW_ISCW007514|1	1	28	244	9706	http://www.ebi.ac.uk/QuickGO/GTerm?id=GO:0038061	[]
10	7,9,10	histone lysine methylation	GO:0034968	0.51	0.751	0	0	0	0	IscW_ISCW003953|1	1	28	244	9706	http://www.ebi.ac.uk/QuickGO/GTerm?id=GO:0034968	[]
7	7	nucleotide phosphorylation	GO:0046939	0.51	0.751	0	0	0	0	IscW_ISCW018700|1	1	28	244	9706	http://www.ebi.ac.uk/QuickGO/GTerm?id=GO:0046939	[]
9	8,9	positive regulation of JNK cascade	GO:0046330	0.51	0.751	0	0	0	0	IscW_ISCW007514|1	1	28	244	9706	http://www.ebi.ac.uk/QuickGO/GTerm?id=GO:0046330	[]
7	6,7	positive regulation of stress-activated protein kinase signaling cascade	GO:0070304	0.51	0.751	0	0	0	0	IscW_ISCW007514|1	1	28	244	9706	http://www.ebi.ac.uk/QuickGO/GTerm?id=GO:0070304	[]
7	5,6,7	microtubule cytoskeleton organization involved in mitosis	GO:1902850	0.51	0.751	0	0	0	0	IscW_ISCW012037|1	1	28	244	9706	http://www.ebi.ac.uk/QuickGO/GTerm?id=GO:1902850	[]
FALSE	obselete	obsolete death	GO:0016265	0.51	0.751	0	0	0	0	IscW_ISCW022385|1	1	28	244	9706	http://www.ebi.ac.uk/QuickGO/GTerm?id=GO:0016265	[]
8	7,8	positive regulation of stress-activated MAPK cascade	GO:0032874	0.51	0.751	0	0	0	0	IscW_ISCW007514|1	1	28	244	9706	http://www.ebi.ac.uk/QuickGO/GTerm?id=GO:0032874	[]
8	6,7,8	negative regulation of transcription, DNA-templated	GO:0045892	0.513	0.752	0	0	0	0	IscW_ISCW004478|1;IscW_ISCW000096|1	2	68	244	9706	http://www.ebi.ac.uk/QuickGO/GTerm?id=GO:0045892	[]
3	3	biosynthetic process	GO:0009058	0.516	0.752	0	0	0	0	IscW_ISCW000125|1;IscW_ISCW020299|1;IscW_ISCW010253|1;IscW_ISCW005425|1;IscW_ISCW001285|1;IscW_ISCW011988|1;IscW_ISCW020516|1;IscW_ISCW009773|1;IscW_ISCW004478|1;IscW_ISCW005874|1;IscW_ISCW002323|1;IscW_ISCW024796|1;IscW_ISCW017952|1;IscW_ISCW000096|1;IscW_ISCW019788|1;IscW_ISCW002319|1;IscW_ISCW000326|1;IscW_ISCW015224|1;IscW_ISCW000960|1;IscW_ISCW020264|1;IscW_ISCW012509|1;IscW_ISCW011299|1;Isc…	48	1903	244	9706	http://www.ebi.ac.uk/QuickGO/GTerm?id=GO:0009058	[]
5	5	glycoprotein metabolic process	GO:0009100	0.518	0.752	0	0	0	0	IscW_ISCW011337|1;IscW_ISCW000326|1;IscW_ISCW015119|1;IscW_ISCW008177|1	4	149	244	9706	http://www.ebi.ac.uk/QuickGO/GTerm?id=GO:0009100	[]
8	7,8	mRNA processing	GO:0006397	0.518	0.752	0	0	0	0	IscW_ISCW017097|1;IscW_ISCW020264|1;IscW_ISCW002555|1;IscW_ISCW018745|1	4	149	244	9706	http://www.ebi.ac.uk/QuickGO/GTerm?id=GO:0006397	[]
5	5	negative regulation of cellular biosynthetic process	GO:0031327	0.519	0.752	0	0	0	0	IscW_ISCW004478|1;IscW_ISCW000096|1;IscW_ISCW002912|1	3	109	244	9706	http://www.ebi.ac.uk/QuickGO/GTerm?id=GO:0031327	[]
9	9	regulation of pH	GO:0006885	0.523	0.752	0	0	0	0	IscW_ISCW005452|1	1	29	244	9706	http://www.ebi.ac.uk/QuickGO/GTerm?id=GO:0006885	[]
8	8	monovalent inorganic cation homeostasis	GO:0055067	0.523	0.752	0	0	0	0	IscW_ISCW005452|1	1	29	244	9706	http://www.ebi.ac.uk/QuickGO/GTerm?id=GO:0055067	[]
11	10,11	regulation of intracellular pH	GO:0051453	0.523	0.752	0	0	0	0	IscW_ISCW005452|1	1	29	244	9706	http://www.ebi.ac.uk/QuickGO/GTerm?id=GO:0051453	[]
9	8,9	cellular monovalent inorganic cation homeostasis	GO:0030004	0.523	0.752	0	0	0	0	IscW_ISCW005452|1	1	29	244	9706	http://www.ebi.ac.uk/QuickGO/GTerm?id=GO:0030004	[]
4	4	tricarboxylic acid cycle	GO:0006099	0.523	0.752	0	0	0	0	IscW_ISCW003165|1	1	29	244	9706	http://www.ebi.ac.uk/QuickGO/GTerm?id=GO:0006099	[]
9	6,8,9	peptidyl-lysine methylation	GO:0018022	0.523	0.752	0	0	0	0	IscW_ISCW003953|1	1	29	244	9706	http://www.ebi.ac.uk/QuickGO/GTerm?id=GO:0018022	[]
8	8	citrate metabolic process	GO:0006101	0.523	0.752	0	0	0	0	IscW_ISCW003165|1	1	29	244	9706	http://www.ebi.ac.uk/QuickGO/GTerm?id=GO:0006101	[]
10	9,10	regulation of cellular pH	GO:0030641	0.523	0.752	0	0	0	0	IscW_ISCW005452|1	1	29	244	9706	http://www.ebi.ac.uk/QuickGO/GTerm?id=GO:0030641	[]
5	5	positive regulation of organelle organization	GO:0010638	0.523	0.752	0	0	0	0	IscW_ISCW015975|1	1	29	244	9706	http://www.ebi.ac.uk/QuickGO/GTerm?id=GO:0010638	[]
4	4	cell migration	GO:0016477	0.523	0.752	0	0	0	0	IscW_ISCW010469|1	1	29	244	9706	http://www.ebi.ac.uk/QuickGO/GTerm?id=GO:0016477	[]
9	7,8,9	regulation of proteasomal protein catabolic process	GO:0061136	0.523	0.752	0	0	0	0	IscW_ISCW016838|1	1	29	244	9706	http://www.ebi.ac.uk/QuickGO/GTerm?id=GO:0061136	[]
4	4	cell-cell adhesion	GO:0098609	0.523	0.752	0	0	0	0	IscW_ISCW016765|1	1	29	244	9706	http://www.ebi.ac.uk/QuickGO/GTerm?id=GO:0098609	[]
7	6,7	RNA processing	GO:0006396	0.524	0.752	0	0	0	0	IscW_ISCW017097|1;IscW_ISCW018578|1;IscW_ISCW019508|1;IscW_ISCW020264|1;IscW_ISCW002555|1;IscW_ISCW004896|1;IscW_ISCW015189|1;IscW_ISCW011944|1;IscW_ISCW018745|1;IscW_ISCW018941|1	10	391	244	9706	http://www.ebi.ac.uk/QuickGO/GTerm?id=GO:0006396	[]
6	6	cation transport	GO:0006812	0.524	0.752	0	0	0	0	IscW_ISCW004310|1;IscW_ISCW006603|1;IscW_ISCW011988|1;IscW_ISCW001149|1;IscW_ISCW012509|1;IscW_ISCW010641|1;IscW_ISCW016068|1;IscW_ISCW001551|1;IscW_ISCW023334|1	9	351	244	9706	http://www.ebi.ac.uk/QuickGO/GTerm?id=GO:0006812	[]
4	4	negative regulation of biosynthetic process	GO:0009890	0.532	0.758	0	0	0	0	IscW_ISCW004478|1;IscW_ISCW000096|1;IscW_ISCW002912|1	3	111	244	9706	http://www.ebi.ac.uk/QuickGO/GTerm?id=GO:0009890	[]
6	5,6	regulation of stress-activated protein kinase signaling cascade	GO:0070302	0.535	0.758	0	0	0	0	IscW_ISCW007514|1	1	30	244	9706	http://www.ebi.ac.uk/QuickGO/GTerm?id=GO:0070302	[]
8	8	cGMP metabolic process	GO:0046068	0.535	0.758	0	0	0	0	IscW_ISCW017463|1	1	30	244	9706	http://www.ebi.ac.uk/QuickGO/GTerm?id=GO:0046068	[]
5	5	response to reactive oxygen species	GO:0000302	0.535	0.758	0	0	0	0	IscW_ISCW017124|1	1	30	244	9706	http://www.ebi.ac.uk/QuickGO/GTerm?id=GO:0000302	[]
8	7,8	regulation of JNK cascade	GO:0046328	0.535	0.758	0	0	0	0	IscW_ISCW007514|1	1	30	244	9706	http://www.ebi.ac.uk/QuickGO/GTerm?id=GO:0046328	[]
8	7,8	regulation of proteolysis involved in cellular protein catabolic process	GO:1903050	0.535	0.758	0	0	0	0	IscW_ISCW016838|1	1	30	244	9706	http://www.ebi.ac.uk/QuickGO/GTerm?id=GO:1903050	[]
7	6,7	regulation of cellular protein catabolic process	GO:1903362	0.535	0.758	0	0	0	0	IscW_ISCW016838|1	1	30	244	9706	http://www.ebi.ac.uk/QuickGO/GTerm?id=GO:1903362	[]
9	9	cGMP biosynthetic process	GO:0006182	0.535	0.758	0	0	0	0	IscW_ISCW017463|1	1	30	244	9706	http://www.ebi.ac.uk/QuickGO/GTerm?id=GO:0006182	[]
7	6,7	regulation of stress-activated MAPK cascade	GO:0032872	0.535	0.758	0	0	0	0	IscW_ISCW007514|1	1	30	244	9706	http://www.ebi.ac.uk/QuickGO/GTerm?id=GO:0032872	[]
5	4,5	intracellular signal transduction	GO:0035556	0.539	0.764	0	0	0	0	IscW_ISCW015140|1;IscW_ISCW012320|1;IscW_ISCW007514|1;IscW_ISCW014484|1;IscW_ISCW007464|1;IscW_ISCW001150|1;IscW_ISCW016507|1;IscW_ISCW017463|1;IscW_ISCW020487|1;IscW_ISCW010469|1;IscW_ISCW018962|1	11	436	244	9706	http://www.ebi.ac.uk/QuickGO/GTerm?id=GO:0035556	[]
6	6	positive regulation of hydrolase activity	GO:0051345	0.545	0.768	0	0	0	0	IscW_ISCW017663|1;IscW_ISCW015140|1;IscW_ISCW012320|1;IscW_ISCW015975|1	4	154	244	9706	http://www.ebi.ac.uk/QuickGO/GTerm?id=GO:0051345	[]
5	5	cellular nitrogen compound biosynthetic process	GO:0044271	0.545	0.768	0	0	0	0	IscW_ISCW000125|1;IscW_ISCW020299|1;IscW_ISCW010253|1;IscW_ISCW005425|1;IscW_ISCW001285|1;IscW_ISCW011988|1;IscW_ISCW009773|1;IscW_ISCW004478|1;IscW_ISCW005874|1;IscW_ISCW024796|1;IscW_ISCW017952|1;IscW_ISCW000096|1;IscW_ISCW019788|1;IscW_ISCW002319|1;IscW_ISCW000960|1;IscW_ISCW020264|1;IscW_ISCW012509|1;IscW_ISCW023076|1;IscW_ISCW024187|1;IscW_ISCW015926|1;IscW_ISCW010110|1;IscW_ISCW007443|1;Isc…	34	1361	244	9706	http://www.ebi.ac.uk/QuickGO/GTerm?id=GO:0044271	[]
5	5	sulfur compound biosynthetic process	GO:0044272	0.546	0.768	0	0	0	0	IscW_ISCW000326|1	1	31	244	9706	http://www.ebi.ac.uk/QuickGO/GTerm?id=GO:0044272	[]
4	4	regulation of cell proliferation	GO:0042127	0.546	0.768	0	0	0	0	IscW_ISCW017584|1	1	31	244	9706	http://www.ebi.ac.uk/QuickGO/GTerm?id=GO:0042127	[]
3	3	cell proliferation	GO:0008283	0.546	0.768	0	0	0	0	IscW_ISCW017584|1	1	31	244	9706	http://www.ebi.ac.uk/QuickGO/GTerm?id=GO:0008283	[]
4	4	cell cycle	GO:0007049	0.551	0.773	0	0	0	0	IscW_ISCW004641|1;IscW_ISCW005933|1;IscW_ISCW012037|1;IscW_ISCW005074|1;IscW_ISCW015975|1;IscW_ISCW022488|1	6	237	244	9706	http://www.ebi.ac.uk/QuickGO/GTerm?id=GO:0007049	[]
4	4	response to nitrogen compound	GO:1901698	0.552	0.773	0	0	0	0	IscW_ISCW008722|1;IscW_ISCW021008|1	2	73	244	9706	http://www.ebi.ac.uk/QuickGO/GTerm?id=GO:1901698	[]
8	6,7,8	protein targeting	GO:0006605	0.556	0.773	0	0	0	0	IscW_ISCW009773|1;IscW_ISCW019125|1;IscW_ISCW015975|1	3	115	244	9706	http://www.ebi.ac.uk/QuickGO/GTerm?id=GO:0006605	[]
4	4	negative regulation of nitrogen compound metabolic process	GO:0051172	0.556	0.773	0	0	0	0	IscW_ISCW004478|1;IscW_ISCW000096|1;IscW_ISCW002912|1	3	115	244	9706	http://www.ebi.ac.uk/QuickGO/GTerm?id=GO:0051172	[]
4	4	regulation of cellular component size	GO:0032535	0.558	0.773	0	0	0	0	IscW_ISCW007151|1	1	32	244	9706	http://www.ebi.ac.uk/QuickGO/GTerm?id=GO:0032535	[]
4	4	regulation of anatomical structure size	GO:0090066	0.558	0.773	0	0	0	0	IscW_ISCW007151|1	1	32	244	9706	http://www.ebi.ac.uk/QuickGO/GTerm?id=GO:0090066	[]
5	5	regulation of ion transport	GO:0043269	0.558	0.773	0	0	0	0	IscW_ISCW005452|1	1	32	244	9706	http://www.ebi.ac.uk/QuickGO/GTerm?id=GO:0043269	[]
8	7,8	JNK cascade	GO:0007254	0.558	0.773	0	0	0	0	IscW_ISCW007514|1	1	32	244	9706	http://www.ebi.ac.uk/QuickGO/GTerm?id=GO:0007254	[]
7	6,7	stress-activated MAPK cascade	GO:0051403	0.558	0.773	0	0	0	0	IscW_ISCW007514|1	1	32	244	9706	http://www.ebi.ac.uk/QuickGO/GTerm?id=GO:0051403	[]
3	3	localization of cell	GO:0051674	0.558	0.773	0	0	0	0	IscW_ISCW010469|1	1	32	244	9706	http://www.ebi.ac.uk/QuickGO/GTerm?id=GO:0051674	[]
3	3	cell motility	GO:0048870	0.558	0.773	0	0	0	0	IscW_ISCW010469|1	1	32	244	9706	http://www.ebi.ac.uk/QuickGO/GTerm?id=GO:0048870	[]
6	6	nuclear division	GO:0000280	0.559	0.774	0	0	0	0	IscW_ISCW012037|1;IscW_ISCW015975|1	2	74	244	9706	http://www.ebi.ac.uk/QuickGO/GTerm?id=GO:0000280	[]
6	5,6	small GTPase mediated signal transduction	GO:0007264	0.56	0.774	0	0	0	0	IscW_ISCW015140|1;IscW_ISCW014484|1;IscW_ISCW016507|1;IscW_ISCW018962|1	4	157	244	9706	http://www.ebi.ac.uk/QuickGO/GTerm?id=GO:0007264	[]
4	4	response to oxygen-containing compound	GO:1901700	0.566	0.781	0	0	0	0	IscW_ISCW021008|1;IscW_ISCW017124|1	2	75	244	9706	http://www.ebi.ac.uk/QuickGO/GTerm?id=GO:1901700	[]
9	7,8,9	negative regulation of transcription from RNA polymerase II promoter	GO:0000122	0.569	0.781	0	0	0	0	IscW_ISCW000096|1	1	33	244	9706	http://www.ebi.ac.uk/QuickGO/GTerm?id=GO:0000122	[]
8	6,8	detection of chemical stimulus involved in sensory perception of taste	GO:0050912	0.569	0.781	0	0	0	0	IscW_ISCW006130|1	1	33	244	9706	http://www.ebi.ac.uk/QuickGO/GTerm?id=GO:0050912	[]
5	5	detection of chemical stimulus involved in sensory perception	GO:0050907	0.569	0.781	0	0	0	0	IscW_ISCW006130|1	1	33	244	9706	http://www.ebi.ac.uk/QuickGO/GTerm?id=GO:0050907	[]
4	4	detection of chemical stimulus	GO:0009593	0.569	0.781	0	0	0	0	IscW_ISCW006130|1	1	33	244	9706	http://www.ebi.ac.uk/QuickGO/GTerm?id=GO:0009593	[]
8	7,8	RNA 3'-end processing	GO:0031123	0.569	0.781	0	0	0	0	IscW_ISCW018941|1	1	33	244	9706	http://www.ebi.ac.uk/QuickGO/GTerm?id=GO:0031123	[]
4	4	cellular biosynthetic process	GO:0044249	0.57	0.781	0	0	0	0	IscW_ISCW000125|1;IscW_ISCW020299|1;IscW_ISCW010253|1;IscW_ISCW005425|1;IscW_ISCW001285|1;IscW_ISCW011988|1;IscW_ISCW009773|1;IscW_ISCW004478|1;IscW_ISCW005874|1;IscW_ISCW002323|1;IscW_ISCW024796|1;IscW_ISCW017952|1;IscW_ISCW000096|1;IscW_ISCW019788|1;IscW_ISCW002319|1;IscW_ISCW000326|1;IscW_ISCW015224|1;IscW_ISCW000960|1;IscW_ISCW020264|1;IscW_ISCW012509|1;IscW_ISCW012957|1;IscW_ISCW023076|1;Isc…	45	1816	244	9706	http://www.ebi.ac.uk/QuickGO/GTerm?id=GO:0044249	[]
4	4	organic substance biosynthetic process	GO:1901576	0.571	0.781	0	0	0	0	IscW_ISCW000125|1;IscW_ISCW020299|1;IscW_ISCW010253|1;IscW_ISCW005425|1;IscW_ISCW001285|1;IscW_ISCW011988|1;IscW_ISCW009773|1;IscW_ISCW004478|1;IscW_ISCW005874|1;IscW_ISCW002323|1;IscW_ISCW024796|1;IscW_ISCW017952|1;IscW_ISCW000096|1;IscW_ISCW019788|1;IscW_ISCW002319|1;IscW_ISCW000326|1;IscW_ISCW015224|1;IscW_ISCW000960|1;IscW_ISCW020264|1;IscW_ISCW012509|1;IscW_ISCW011299|1;IscW_ISCW012957|1;Isc…	46	1857	244	9706	http://www.ebi.ac.uk/QuickGO/GTerm?id=GO:1901576	[]
2	2	developmental process	GO:0032502	0.573	0.781	0	0	0	0	IscW_ISCW009943|1;IscW_ISCW018440|1;IscW_ISCW016434|1;IscW_ISCW000492|1;IscW_ISCW021545|1;IscW_ISCW017584|1;IscW_ISCW006447|1;IscW_ISCW007151|1;IscW_ISCW008558|1;IscW_ISCW018750|1	10	406	244	9706	http://www.ebi.ac.uk/QuickGO/GTerm?id=GO:0032502	[]
6	5,6	enzyme linked receptor protein signaling pathway	GO:0007167	0.574	0.781	0	0	0	0	IscW_ISCW017584|1;IscW_ISCW021008|1	2	76	244	9706	http://www.ebi.ac.uk/QuickGO/GTerm?id=GO:0007167	[]
6	6	negative regulation of RNA biosynthetic process	GO:1902679	0.574	0.781	0	0	0	0	IscW_ISCW004478|1;IscW_ISCW000096|1	2	76	244	9706	http://www.ebi.ac.uk/QuickGO/GTerm?id=GO:1902679	[]
7	7	negative regulation of nucleic acid-templated transcription	GO:1903507	0.574	0.781	0	0	0	0	IscW_ISCW004478|1;IscW_ISCW000096|1	2	76	244	9706	http://www.ebi.ac.uk/QuickGO/GTerm?id=GO:1903507	[]
7	6,7	pyridine nucleotide metabolic process	GO:0019362	0.58	0.785	0	0	0	0	IscW_ISCW018700|1	1	34	244	9706	http://www.ebi.ac.uk/QuickGO/GTerm?id=GO:0019362	[]
4	4	detection of stimulus involved in sensory perception	GO:0050906	0.58	0.785	0	0	0	0	IscW_ISCW006130|1	1	34	244	9706	http://www.ebi.ac.uk/QuickGO/GTerm?id=GO:0050906	[]
8	7,8	nicotinamide nucleotide metabolic process	GO:0046496	0.58	0.785	0	0	0	0	IscW_ISCW018700|1	1	34	244	9706	http://www.ebi.ac.uk/QuickGO/GTerm?id=GO:0046496	[]
6	5,6	MAPK cascade	GO:0000165	0.581	0.785	0	0	0	0	IscW_ISCW007514|1;IscW_ISCW001150|1	2	77	244	9706	http://www.ebi.ac.uk/QuickGO/GTerm?id=GO:0000165	[]
8	6,7,8	regulation of translation	GO:0006417	0.581	0.785	0	0	0	0	IscW_ISCW005874|1;IscW_ISCW002912|1	2	77	244	9706	http://www.ebi.ac.uk/QuickGO/GTerm?id=GO:0006417	[]
6	5,6	regulation of cellular amide metabolic process	GO:0034248	0.581	0.785	0	0	0	0	IscW_ISCW005874|1;IscW_ISCW002912|1	2	77	244	9706	http://www.ebi.ac.uk/QuickGO/GTerm?id=GO:0034248	[]
5	5	aminoglycan metabolic process	GO:0006022	0.585	0.789	0	0	0	0	IscW_ISCW016212|1;IscW_ISCW003950|1;IscW_ISCW000326|1	3	120	244	9706	http://www.ebi.ac.uk/QuickGO/GTerm?id=GO:0006022	[]
7	5,6,7	negative regulation of RNA metabolic process	GO:0051253	0.588	0.791	0	0	0	0	IscW_ISCW004478|1;IscW_ISCW000096|1	2	78	244	9706	http://www.ebi.ac.uk/QuickGO/GTerm?id=GO:0051253	[]
5	5	alcohol metabolic process	GO:0006066	0.59	0.791	0	0	0	0	IscW_ISCW012957|1	1	35	244	9706	http://www.ebi.ac.uk/QuickGO/GTerm?id=GO:0006066	[]
3	3	regulation of multicellular organismal process	GO:0051239	0.59	0.791	0	0	0	0	IscW_ISCW007151|1	1	35	244	9706	http://www.ebi.ac.uk/QuickGO/GTerm?id=GO:0051239	[]
7	7	sensory perception of taste	GO:0050909	0.59	0.791	0	0	0	0	IscW_ISCW006130|1	1	35	244	9706	http://www.ebi.ac.uk/QuickGO/GTerm?id=GO:0050909	[]
5	5	regulation of protein catabolic process	GO:0042176	0.59	0.791	0	0	0	0	IscW_ISCW016838|1	1	35	244	9706	http://www.ebi.ac.uk/QuickGO/GTerm?id=GO:0042176	[]
6	6	protein localization to organelle	GO:0033365	0.59	0.791	0	0	0	0	IscW_ISCW009773|1;IscW_ISCW019125|1;IscW_ISCW015975|1	3	121	244	9706	http://www.ebi.ac.uk/QuickGO/GTerm?id=GO:0033365	[]
5	4,5	regulation of cell cycle	GO:0051726	0.596	0.797	0	0	0	0	IscW_ISCW005074|1;IscW_ISCW015975|1;IscW_ISCW022488|1	3	122	244	9706	http://www.ebi.ac.uk/QuickGO/GTerm?id=GO:0051726	[]
6	6	phosphorylation	GO:0016310	0.599	0.8	0	0	0	0	IscW_ISCW014125|1;IscW_ISCW006728|1;IscW_ISCW018700|1;IscW_ISCW009943|1;IscW_ISCW009496|1;IscW_ISCW021545|1;IscW_ISCW017584|1;IscW_ISCW007514|1;IscW_ISCW007464|1;IscW_ISCW001150|1;IscW_ISCW017463|1;IscW_ISCW017325|1;IscW_ISCW020487|1;IscW_ISCW010469|1;IscW_ISCW011944|1;IscW_ISCW016765|1;IscW_ISCW019794|1;IscW_ISCW017476|1	18	742	244	9706	http://www.ebi.ac.uk/QuickGO/GTerm?id=GO:0016310	[]
6	6	regulation of chromosome organization	GO:0033044	0.601	0.802	0	0	0	0	IscW_ISCW003953|1	1	36	244	9706	http://www.ebi.ac.uk/QuickGO/GTerm?id=GO:0033044	[]
7	6,7	DNA recombination	GO:0006310	0.602	0.802	0	0	0	0	IscW_ISCW004641|1;IscW_ISCW017702|1	2	80	244	9706	http://www.ebi.ac.uk/QuickGO/GTerm?id=GO:0006310	[]
4	4	single-organism carbohydrate metabolic process	GO:0044723	0.604	0.804	0	0	0	0	IscW_ISCW018700|1;IscW_ISCW012835|1;IscW_ISCW011337|1;IscW_ISCW012070|1;IscW_ISCW015119|1;IscW_ISCW008177|1	6	250	244	9706	http://www.ebi.ac.uk/QuickGO/GTerm?id=GO:0044723	[]
6	6	carboxylic acid metabolic process	GO:0019752	0.605	0.804	0	0	0	0	IscW_ISCW018700|1;IscW_ISCW020516|1;IscW_ISCW003165|1;IscW_ISCW015224|1;IscW_ISCW010461|1;IscW_ISCW017094|1;IscW_ISCW014460|1;IscW_ISCW008976|1;IscW_ISCW009007|1	9	375	244	9706	http://www.ebi.ac.uk/QuickGO/GTerm?id=GO:0019752	[]
8	7,8	RNA splicing	GO:0008380	0.607	0.806	0	0	0	0	IscW_ISCW020264|1;IscW_ISCW002555|1;IscW_ISCW018745|1	3	124	244	9706	http://www.ebi.ac.uk/QuickGO/GTerm?id=GO:0008380	[]
4	4	single-organism catabolic process	GO:0044712	0.608	0.806	0	0	0	0	IscW_ISCW014240|1;IscW_ISCW018700|1;IscW_ISCW010553|1;IscW_ISCW020516|1;IscW_ISCW008722|1;IscW_ISCW021254|1	6	251	244	9706	http://www.ebi.ac.uk/QuickGO/GTerm?id=GO:0044712	[]
8	7,8	cellular cation homeostasis	GO:0030003	0.608	0.806	0	0	0	0	IscW_ISCW005452|1;IscW_ISCW023334|1	2	81	244	9706	http://www.ebi.ac.uk/QuickGO/GTerm?id=GO:0030003	[]
4	4	meiotic cell cycle process	GO:1903046	0.611	0.808	0	0	0	0	IscW_ISCW004641|1	1	37	244	9706	http://www.ebi.ac.uk/QuickGO/GTerm?id=GO:1903046	[]
3	3	single-organism developmental process	GO:0044767	0.615	0.811	0	0	0	0	IscW_ISCW009943|1;IscW_ISCW018440|1;IscW_ISCW016434|1;IscW_ISCW000492|1;IscW_ISCW017584|1;IscW_ISCW006447|1;IscW_ISCW007151|1;IscW_ISCW008558|1;IscW_ISCW018750|1	9	378	244	9706	http://www.ebi.ac.uk/QuickGO/GTerm?id=GO:0044767	[]
7	6,7	cellular ion homeostasis	GO:0006873	0.615	0.811	0	0	0	0	IscW_ISCW005452|1;IscW_ISCW023334|1	2	82	244	9706	http://www.ebi.ac.uk/QuickGO/GTerm?id=GO:0006873	[]
7	7	monovalent inorganic cation transport	GO:0015672	0.616	0.812	0	0	0	0	IscW_ISCW011988|1;IscW_ISCW001149|1;IscW_ISCW012509|1;IscW_ISCW016068|1;IscW_ISCW001551|1	5	211	244	9706	http://www.ebi.ac.uk/QuickGO/GTerm?id=GO:0015672	[]
6	6	glycoprotein biosynthetic process	GO:0009101	0.618	0.813	0	0	0	0	IscW_ISCW000326|1;IscW_ISCW015119|1;IscW_ISCW008177|1	3	126	244	9706	http://www.ebi.ac.uk/QuickGO/GTerm?id=GO:0009101	[]
9	6,8,9	histone methylation	GO:0016571	0.621	0.814	0	0	0	0	IscW_ISCW003953|1	1	38	244	9706	http://www.ebi.ac.uk/QuickGO/GTerm?id=GO:0016571	[]
5	5	response to endoplasmic reticulum stress	GO:0034976	0.621	0.814	0	0	0	0	IscW_ISCW008722|1	1	38	244	9706	http://www.ebi.ac.uk/QuickGO/GTerm?id=GO:0034976	[]
5	4,5	regulation of cellular response to stress	GO:0080135	0.621	0.814	0	0	0	0	IscW_ISCW007514|1	1	38	244	9706	http://www.ebi.ac.uk/QuickGO/GTerm?id=GO:0080135	[]
6	5,6	cellular chemical homeostasis	GO:0055082	0.622	0.814	0	0	0	0	IscW_ISCW005452|1;IscW_ISCW023334|1	2	83	244	9706	http://www.ebi.ac.uk/QuickGO/GTerm?id=GO:0055082	[]
5	4,5	establishment of protein localization	GO:0045184	0.623	0.815	0	0	0	0	IscW_ISCW009773|1;IscW_ISCW007988|1;IscW_ISCW019125|1;IscW_ISCW016507|1;IscW_ISCW015975|1;IscW_ISCW008669|1;IscW_ISCW018962|1	7	297	244	9706	http://www.ebi.ac.uk/QuickGO/GTerm?id=GO:0045184	[]
5	5	organelle fission	GO:0048285	0.628	0.819	0	0	0	0	IscW_ISCW012037|1;IscW_ISCW015975|1	2	84	244	9706	http://www.ebi.ac.uk/QuickGO/GTerm?id=GO:0048285	[]
7	6,7	aerobic respiration	GO:0009060	0.63	0.819	0	0	0	0	IscW_ISCW003165|1	1	39	244	9706	http://www.ebi.ac.uk/QuickGO/GTerm?id=GO:0009060	[]
6	6	sensory perception of chemical stimulus	GO:0007606	0.63	0.819	0	0	0	0	IscW_ISCW006130|1	1	39	244	9706	http://www.ebi.ac.uk/QuickGO/GTerm?id=GO:0007606	[]
5	5	pyridine-containing compound metabolic process	GO:0072524	0.63	0.819	0	0	0	0	IscW_ISCW018700|1	1	39	244	9706	http://www.ebi.ac.uk/QuickGO/GTerm?id=GO:0072524	[]
8	6,8	alpha-amino acid catabolic process	GO:1901606	0.63	0.819	0	0	0	0	IscW_ISCW020516|1	1	39	244	9706	http://www.ebi.ac.uk/QuickGO/GTerm?id=GO:1901606	[]
7	6,7	posttranscriptional regulation of gene expression	GO:0010608	0.635	0.822	0	0	0	0	IscW_ISCW005874|1;IscW_ISCW002912|1	2	85	244	9706	http://www.ebi.ac.uk/QuickGO/GTerm?id=GO:0010608	[]
7	7	cation homeostasis	GO:0055080	0.635	0.822	0	0	0	0	IscW_ISCW005452|1;IscW_ISCW023334|1	2	85	244	9706	http://www.ebi.ac.uk/QuickGO/GTerm?id=GO:0055080	[]
6	6	regulation of cytoskeleton organization	GO:0051493	0.64	0.822	0	0	0	0	IscW_ISCW015975|1	1	40	244	9706	http://www.ebi.ac.uk/QuickGO/GTerm?id=GO:0051493	[]
7	6,7	regulation of small GTPase mediated signal transduction	GO:0051056	0.64	0.822	0	0	0	0	IscW_ISCW015140|1	1	40	244	9706	http://www.ebi.ac.uk/QuickGO/GTerm?id=GO:0051056	[]
7	7	protein deubiquitination	GO:0016579	0.64	0.822	0	0	0	0	IscW_ISCW005592|1	1	40	244	9706	http://www.ebi.ac.uk/QuickGO/GTerm?id=GO:0016579	[]
8	6,8	alpha-amino acid biosynthetic process	GO:1901607	0.64	0.822	0	0	0	0	IscW_ISCW017094|1	1	40	244	9706	http://www.ebi.ac.uk/QuickGO/GTerm?id=GO:1901607	[]
5	4,5	positive regulation of cellular component organization	GO:0051130	0.64	0.822	0	0	0	0	IscW_ISCW015975|1	1	40	244	9706	http://www.ebi.ac.uk/QuickGO/GTerm?id=GO:0051130	[]
5	5	mitotic cell cycle phase transition	GO:0044772	0.64	0.822	0	0	0	0	IscW_ISCW015975|1	1	40	244	9706	http://www.ebi.ac.uk/QuickGO/GTerm?id=GO:0044772	[]
5	5	peptide catabolic process	GO:0043171	0.64	0.822	0	0	0	0	IscW_ISCW006685|1	1	40	244	9706	http://www.ebi.ac.uk/QuickGO/GTerm?id=GO:0043171	[]
6	6	ion homeostasis	GO:0050801	0.641	0.822	0	0	0	0	IscW_ISCW005452|1;IscW_ISCW023334|1	2	86	244	9706	http://www.ebi.ac.uk/QuickGO/GTerm?id=GO:0050801	[]
7	7	inorganic ion homeostasis	GO:0098771	0.641	0.822	0	0	0	0	IscW_ISCW005452|1;IscW_ISCW023334|1	2	86	244	9706	http://www.ebi.ac.uk/QuickGO/GTerm?id=GO:0098771	[]
4	4	cellular response to chemical stimulus	GO:0070887	0.646	0.826	0	0	0	0	IscW_ISCW008722|1;IscW_ISCW021545|1;IscW_ISCW021008|1;IscW_ISCW010469|1	4	175	244	9706	http://www.ebi.ac.uk/QuickGO/GTerm?id=GO:0070887	[]
8	8	DNA duplex unwinding	GO:0032508	0.649	0.826	0	0	0	0	IscW_ISCW017702|1	1	41	244	9706	http://www.ebi.ac.uk/QuickGO/GTerm?id=GO:0032508	[]
4	4	cell cycle phase transition	GO:0044770	0.649	0.826	0	0	0	0	IscW_ISCW015975|1	1	41	244	9706	http://www.ebi.ac.uk/QuickGO/GTerm?id=GO:0044770	[]
7	7	DNA geometric change	GO:0032392	0.649	0.826	0	0	0	0	IscW_ISCW017702|1	1	41	244	9706	http://www.ebi.ac.uk/QuickGO/GTerm?id=GO:0032392	[]
4	4	regulation of response to stress	GO:0080134	0.649	0.826	0	0	0	0	IscW_ISCW007514|1	1	41	244	9706	http://www.ebi.ac.uk/QuickGO/GTerm?id=GO:0080134	[]
6	6	nucleotide catabolic process	GO:0009166	0.649	0.826	0	0	0	0	IscW_ISCW014240|1	1	41	244	9706	http://www.ebi.ac.uk/QuickGO/GTerm?id=GO:0009166	[]
5	5	cellular response to organic substance	GO:0071310	0.649	0.826	0	0	0	0	IscW_ISCW008722|1;IscW_ISCW021545|1;IscW_ISCW021008|1	3	132	244	9706	http://www.ebi.ac.uk/QuickGO/GTerm?id=GO:0071310	[]
8	7,8	inorganic cation transmembrane transport	GO:0098662	0.653	0.829	0	0	0	0	IscW_ISCW011988|1;IscW_ISCW001149|1;IscW_ISCW012509|1;IscW_ISCW016068|1;IscW_ISCW001551|1	5	220	244	9706	http://www.ebi.ac.uk/QuickGO/GTerm?id=GO:0098662	[]
5	5	sphingolipid metabolic process	GO:0006665	0.653	0.829	0	0	0	0	IscW_ISCW015224|1;IscW_ISCW008976|1	2	88	244	9706	http://www.ebi.ac.uk/QuickGO/GTerm?id=GO:0006665	[]
7	6,7	regulation of gene expression, epigenetic	GO:0040029	0.658	0.83	0	0	0	0	IscW_ISCW004478|1	1	42	244	9706	http://www.ebi.ac.uk/QuickGO/GTerm?id=GO:0040029	[]
7	5,7	cellular amino acid catabolic process	GO:0009063	0.658	0.83	0	0	0	0	IscW_ISCW020516|1	1	42	244	9706	http://www.ebi.ac.uk/QuickGO/GTerm?id=GO:0009063	[]
7	4,6,7	gene silencing	GO:0016458	0.658	0.83	0	0	0	0	IscW_ISCW004478|1	1	42	244	9706	http://www.ebi.ac.uk/QuickGO/GTerm?id=GO:0016458	[]
3	3	regulation of developmental process	GO:0050793	0.658	0.83	0	0	0	0	IscW_ISCW007151|1	1	42	244	9706	http://www.ebi.ac.uk/QuickGO/GTerm?id=GO:0050793	[]
7	5,7	cellular amino acid biosynthetic process	GO:0008652	0.658	0.83	0	0	0	0	IscW_ISCW017094|1	1	42	244	9706	http://www.ebi.ac.uk/QuickGO/GTerm?id=GO:0008652	[]
5	5	chemical homeostasis	GO:0048878	0.66	0.831	0	0	0	0	IscW_ISCW005452|1;IscW_ISCW023334|1	2	89	244	9706	http://www.ebi.ac.uk/QuickGO/GTerm?id=GO:0048878	[]
5	5	cellular protein localization	GO:0034613	0.664	0.835	0	0	0	0	IscW_ISCW009773|1;IscW_ISCW023338|1;IscW_ISCW007988|1;IscW_ISCW015049|1;IscW_ISCW019125|1;IscW_ISCW015975|1	6	266	244	9706	http://www.ebi.ac.uk/QuickGO/GTerm?id=GO:0034613	[]
4	4	cofactor metabolic process	GO:0051186	0.664	0.835	0	0	0	0	IscW_ISCW018700|1;IscW_ISCW021386|1;IscW_ISCW021433|1	3	135	244	9706	http://www.ebi.ac.uk/QuickGO/GTerm?id=GO:0051186	[]
5	4,5	cellular modified amino acid metabolic process	GO:0006575	0.666	0.835	0	0	0	0	IscW_ISCW005803|1;IscW_ISCW017094|1	2	90	244	9706	http://www.ebi.ac.uk/QuickGO/GTerm?id=GO:0006575	[]
3	3	detection of stimulus	GO:0051606	0.666	0.835	0	0	0	0	IscW_ISCW006130|1	1	43	244	9706	http://www.ebi.ac.uk/QuickGO/GTerm?id=GO:0051606	[]
9	8,9	cyclic purine nucleotide metabolic process	GO:0052652	0.666	0.835	0	0	0	0	IscW_ISCW017463|1	1	43	244	9706	http://www.ebi.ac.uk/QuickGO/GTerm?id=GO:0052652	[]
5	5	positive regulation of catalytic activity	GO:0043085	0.667	0.835	0	0	0	0	IscW_ISCW017663|1;IscW_ISCW015140|1;IscW_ISCW012320|1;IscW_ISCW007514|1;IscW_ISCW021254|1;IscW_ISCW015975|1	6	267	244	9706	http://www.ebi.ac.uk/QuickGO/GTerm?id=GO:0043085	[]
6	5,6	negative regulation of nucleobase-containing compound metabolic process	GO:0045934	0.671	0.839	0	0	0	0	IscW_ISCW004478|1;IscW_ISCW000096|1	2	91	244	9706	http://www.ebi.ac.uk/QuickGO/GTerm?id=GO:0045934	[]
5	5	gene expression	GO:0010467	0.674	0.839	0	0	0	0	IscW_ISCW000125|1;IscW_ISCW016862|1;IscW_ISCW020299|1;IscW_ISCW010253|1;IscW_ISCW005425|1;IscW_ISCW001285|1;IscW_ISCW009773|1;IscW_ISCW004478|1;IscW_ISCW005874|1;IscW_ISCW017097|1;IscW_ISCW000096|1;IscW_ISCW018578|1;IscW_ISCW019788|1;IscW_ISCW002319|1;IscW_ISCW019508|1;IscW_ISCW020264|1;IscW_ISCW023076|1;IscW_ISCW024187|1;IscW_ISCW015926|1;IscW_ISCW010110|1;IscW_ISCW017543|1;IscW_ISCW005933|1;Isc…	35	1475	244	9706	http://www.ebi.ac.uk/QuickGO/GTerm?id=GO:0010467	[]
4	4	cellular macromolecule localization	GO:0070727	0.674	0.839	0	0	0	0	IscW_ISCW009773|1;IscW_ISCW023338|1;IscW_ISCW007988|1;IscW_ISCW015049|1;IscW_ISCW019125|1;IscW_ISCW015975|1	6	269	244	9706	http://www.ebi.ac.uk/QuickGO/GTerm?id=GO:0070727	[]
10	6,7,9,10	maturation of SSU-rRNA	GO:0030490	0.675	0.839	0	0	0	0	IscW_ISCW015189|1	1	44	244	9706	http://www.ebi.ac.uk/QuickGO/GTerm?id=GO:0030490	[]
8	7,8	cyclic nucleotide biosynthetic process	GO:0009190	0.675	0.839	0	0	0	0	IscW_ISCW017463|1	1	44	244	9706	http://www.ebi.ac.uk/QuickGO/GTerm?id=GO:0009190	[]
4	4	generation of precursor metabolites and energy	GO:0006091	0.677	0.842	0	0	0	0	IscW_ISCW018700|1;IscW_ISCW003165|1	2	92	244	9706	http://www.ebi.ac.uk/QuickGO/GTerm?id=GO:0006091	[]
5	5	cellular response to oxygen-containing compound	GO:1901701	0.683	0.844	0	0	0	0	IscW_ISCW021008|1	1	45	244	9706	http://www.ebi.ac.uk/QuickGO/GTerm?id=GO:1901701	[]
5	5	regulation of cellular catabolic process	GO:0031329	0.683	0.844	0	0	0	0	IscW_ISCW016838|1	1	45	244	9706	http://www.ebi.ac.uk/QuickGO/GTerm?id=GO:0031329	[]
6	6	protein processing	GO:0016485	0.683	0.844	0	0	0	0	IscW_ISCW016862|1	1	45	244	9706	http://www.ebi.ac.uk/QuickGO/GTerm?id=GO:0016485	[]
7	7	cyclic nucleotide metabolic process	GO:0009187	0.683	0.844	0	0	0	0	IscW_ISCW017463|1	1	45	244	9706	http://www.ebi.ac.uk/QuickGO/GTerm?id=GO:0009187	[]
6	5,6	regulation of intracellular signal transduction	GO:1902531	0.693	0.855	0	0	0	0	IscW_ISCW015140|1;IscW_ISCW012320|1;IscW_ISCW007514|1	3	141	244	9706	http://www.ebi.ac.uk/QuickGO/GTerm?id=GO:1902531	[]
7	6,7	DNA biosynthetic process	GO:0071897	0.694	0.855	0	0	0	0	IscW_ISCW017952|1;IscW_ISCW007443|1	2	95	244	9706	http://www.ebi.ac.uk/QuickGO/GTerm?id=GO:0071897	[]
5	5	membrane lipid biosynthetic process	GO:0046467	0.694	0.855	0	0	0	0	IscW_ISCW015224|1;IscW_ISCW008976|1	2	95	244	9706	http://www.ebi.ac.uk/QuickGO/GTerm?id=GO:0046467	[]
4	4	positive regulation of molecular function	GO:0044093	0.695	0.855	0	0	0	0	IscW_ISCW017663|1;IscW_ISCW015140|1;IscW_ISCW012320|1;IscW_ISCW007514|1;IscW_ISCW021254|1;IscW_ISCW015975|1	6	275	244	9706	http://www.ebi.ac.uk/QuickGO/GTerm?id=GO:0044093	[]
7	7	DNA-templated transcription, initiation	GO:0006352	0.699	0.856	0	0	0	0	IscW_ISCW010253|1	1	47	244	9706	http://www.ebi.ac.uk/QuickGO/GTerm?id=GO:0006352	[]
4	3,4	meiotic cell cycle	GO:0051321	0.699	0.856	0	0	0	0	IscW_ISCW004641|1	1	47	244	9706	http://www.ebi.ac.uk/QuickGO/GTerm?id=GO:0051321	[]
6	6	oxidoreduction coenzyme metabolic process	GO:0006733	0.699	0.856	0	0	0	0	IscW_ISCW018700|1	1	47	244	9706	http://www.ebi.ac.uk/QuickGO/GTerm?id=GO:0006733	[]
8	7,8	double-strand break repair	GO:0006302	0.699	0.856	0	0	0	0	IscW_ISCW017702|1	1	47	244	9706	http://www.ebi.ac.uk/QuickGO/GTerm?id=GO:0006302	[]
8	4,8	signal transduction by protein phosphorylation	GO:0023014	0.7	0.857	0	0	0	0	IscW_ISCW007514|1;IscW_ISCW001150|1	2	96	244	9706	http://www.ebi.ac.uk/QuickGO/GTerm?id=GO:0023014	[]
6	5,6	stress-activated protein kinase signaling cascade	GO:0031098	0.706	0.862	0	0	0	0	IscW_ISCW007514|1	1	48	244	9706	http://www.ebi.ac.uk/QuickGO/GTerm?id=GO:0031098	[]
5	5	sensory perception	GO:0007600	0.706	0.862	0	0	0	0	IscW_ISCW006130|1	1	48	244	9706	http://www.ebi.ac.uk/QuickGO/GTerm?id=GO:0007600	[]
4	4	negative regulation of cell cycle	GO:0045786	0.714	0.869	0	0	0	0	IscW_ISCW022488|1	1	49	244	9706	http://www.ebi.ac.uk/QuickGO/GTerm?id=GO:0045786	[]
4	4	regulation of catabolic process	GO:0009894	0.714	0.869	0	0	0	0	IscW_ISCW016838|1	1	49	244	9706	http://www.ebi.ac.uk/QuickGO/GTerm?id=GO:0009894	[]
5	5	protein maturation	GO:0051604	0.721	0.877	0	0	0	0	IscW_ISCW016862|1	1	50	244	9706	http://www.ebi.ac.uk/QuickGO/GTerm?id=GO:0051604	[]
8	8	peptidyl-lysine modification	GO:0018205	0.724	0.879	0	0	0	0	IscW_ISCW003012|1;IscW_ISCW005411|1;IscW_ISCW003953|1	3	148	244	9706	http://www.ebi.ac.uk/QuickGO/GTerm?id=GO:0018205	[]
6	5,6	protein transport	GO:0015031	0.724	0.879	0	0	0	0	IscW_ISCW009773|1;IscW_ISCW007988|1;IscW_ISCW019125|1;IscW_ISCW016507|1;IscW_ISCW015975|1;IscW_ISCW018962|1	6	284	244	9706	http://www.ebi.ac.uk/QuickGO/GTerm?id=GO:0015031	[]
8	6,7,8	positive regulation of MAPK cascade	GO:0043410	0.728	0.881	0	0	0	0	IscW_ISCW007514|1	1	51	244	9706	http://www.ebi.ac.uk/QuickGO/GTerm?id=GO:0043410	[]
4	4	neurological system process	GO:0050877	0.728	0.881	0	0	0	0	IscW_ISCW006130|1	1	51	244	9706	http://www.ebi.ac.uk/QuickGO/GTerm?id=GO:0050877	[]
8	7,8	RNA phosphodiester bond hydrolysis, endonucleolytic	GO:0090502	0.728	0.881	0	0	0	0	IscW_ISCW023748|1	1	51	244	9706	http://www.ebi.ac.uk/QuickGO/GTerm?id=GO:0090502	[]
4	4	regulation of cellular component organization	GO:0051128	0.732	0.885	0	0	0	0	IscW_ISCW007151|1;IscW_ISCW003953|1;IscW_ISCW015975|1	3	150	244	9706	http://www.ebi.ac.uk/QuickGO/GTerm?id=GO:0051128	[]
2	2	positive regulation of biological process	GO:0048518	0.733	0.885	0	0	0	0	IscW_ISCW009773|1;IscW_ISCW017663|1;IscW_ISCW015140|1;IscW_ISCW020264|1;IscW_ISCW007514|1;IscW_ISCW016838|1;IscW_ISCW005074|1;IscW_ISCW021254|1;IscW_ISCW015975|1	9	419	244	9706	http://www.ebi.ac.uk/QuickGO/GTerm?id=GO:0048518	[]
4	4	cellular component disassembly	GO:0022411	0.735	0.885	0	0	0	0	IscW_ISCW010110|1	1	52	244	9706	http://www.ebi.ac.uk/QuickGO/GTerm?id=GO:0022411	[]
9	8,9	cellular metal ion homeostasis	GO:0006875	0.735	0.885	0	0	0	0	IscW_ISCW023334|1	1	52	244	9706	http://www.ebi.ac.uk/QuickGO/GTerm?id=GO:0006875	[]
5	5	carbohydrate derivative catabolic process	GO:1901136	0.741	0.889	0	0	0	0	IscW_ISCW016212|1;IscW_ISCW003950|1	2	104	244	9706	http://www.ebi.ac.uk/QuickGO/GTerm?id=GO:1901136	[]
6	6	chitin metabolic process	GO:0006030	0.741	0.889	0	0	0	0	IscW_ISCW016212|1;IscW_ISCW003950|1	2	104	244	9706	http://www.ebi.ac.uk/QuickGO/GTerm?id=GO:0006030	[]
5	5	cellular macromolecule biosynthetic process	GO:0034645	0.741	0.889	0	0	0	0	IscW_ISCW000125|1;IscW_ISCW020299|1;IscW_ISCW010253|1;IscW_ISCW005425|1;IscW_ISCW001285|1;IscW_ISCW009773|1;IscW_ISCW004478|1;IscW_ISCW005874|1;IscW_ISCW002323|1;IscW_ISCW017952|1;IscW_ISCW000096|1;IscW_ISCW019788|1;IscW_ISCW002319|1;IscW_ISCW000326|1;IscW_ISCW020264|1;IscW_ISCW023076|1;IscW_ISCW024187|1;IscW_ISCW014928|1;IscW_ISCW015926|1;IscW_ISCW010110|1;IscW_ISCW007443|1;IscW_ISCW017543|1;Isc…	32	1395	244	9706	http://www.ebi.ac.uk/QuickGO/GTerm?id=GO:0034645	[]
8	7,8	protein polymerization	GO:0051258	0.742	0.889	0	0	0	0	IscW_ISCW015260|1	1	53	244	9706	http://www.ebi.ac.uk/QuickGO/GTerm?id=GO:0051258	[]
6	5,6	glutathione metabolic process	GO:0006749	0.748	0.895	0	0	0	0	IscW_ISCW005803|1	1	54	244	9706	http://www.ebi.ac.uk/QuickGO/GTerm?id=GO:0006749	[]
7	6,7	translational elongation	GO:0006414	0.748	0.895	0	0	0	0	IscW_ISCW020299|1	1	54	244	9706	http://www.ebi.ac.uk/QuickGO/GTerm?id=GO:0006414	[]
6	6	glucosamine-containing compound metabolic process	GO:1901071	0.75	0.897	0	0	0	0	IscW_ISCW016212|1;IscW_ISCW003950|1	2	106	244	9706	http://www.ebi.ac.uk/QuickGO/GTerm?id=GO:1901071	[]
4	4	mitotic cell cycle process	GO:1903047	0.755	0.901	0	0	0	0	IscW_ISCW012037|1;IscW_ISCW015975|1	2	107	244	9706	http://www.ebi.ac.uk/QuickGO/GTerm?id=GO:1903047	[]
5	4,5	regulation of signal transduction	GO:0009966	0.759	0.901	0	0	0	0	IscW_ISCW015140|1;IscW_ISCW012320|1;IscW_ISCW017584|1;IscW_ISCW007514|1	4	204	244	9706	http://www.ebi.ac.uk/QuickGO/GTerm?id=GO:0009966	[]
8	7,8	ncRNA processing	GO:0034470	0.759	0.901	0	0	0	0	IscW_ISCW018578|1;IscW_ISCW019508|1;IscW_ISCW015189|1;IscW_ISCW018941|1	4	204	244	9706	http://www.ebi.ac.uk/QuickGO/GTerm?id=GO:0034470	[]
4	3,4	negative regulation of signaling	GO:0023057	0.761	0.901	0	0	0	0	IscW_ISCW012320|1	1	56	244	9706	http://www.ebi.ac.uk/QuickGO/GTerm?id=GO:0023057	[]
3	3	negative regulation of response to stimulus	GO:0048585	0.761	0.901	0	0	0	0	IscW_ISCW012320|1	1	56	244	9706	http://www.ebi.ac.uk/QuickGO/GTerm?id=GO:0048585	[]
4	4	negative regulation of cell communication	GO:0010648	0.761	0.901	0	0	0	0	IscW_ISCW012320|1	1	56	244	9706	http://www.ebi.ac.uk/QuickGO/GTerm?id=GO:0010648	[]
8	8	metal ion homeostasis	GO:0055065	0.761	0.901	0	0	0	0	IscW_ISCW023334|1	1	56	244	9706	http://www.ebi.ac.uk/QuickGO/GTerm?id=GO:0055065	[]
6	4,5,6	negative regulation of signal transduction	GO:0009968	0.761	0.901	0	0	0	0	IscW_ISCW012320|1	1	56	244	9706	http://www.ebi.ac.uk/QuickGO/GTerm?id=GO:0009968	[]
7	6,7	cation transmembrane transport	GO:0098655	0.767	0.906	0	0	0	0	IscW_ISCW011988|1;IscW_ISCW001149|1;IscW_ISCW012509|1;IscW_ISCW016068|1;IscW_ISCW001551|1	5	253	244	9706	http://www.ebi.ac.uk/QuickGO/GTerm?id=GO:0098655	[]
3	3	positive regulation of metabolic process	GO:0009893	0.768	0.906	0	0	0	0	IscW_ISCW009773|1;IscW_ISCW017663|1;IscW_ISCW015140|1;IscW_ISCW020264|1;IscW_ISCW007514|1;IscW_ISCW016838|1;IscW_ISCW021254|1	7	344	244	9706	http://www.ebi.ac.uk/QuickGO/GTerm?id=GO:0009893	[]
5	5	alpha-amino acid metabolic process	GO:1901605	0.769	0.906	0	0	0	0	IscW_ISCW020516|1;IscW_ISCW017094|1	2	110	244	9706	http://www.ebi.ac.uk/QuickGO/GTerm?id=GO:1901605	[]
5	5	regulation of organelle organization	GO:0033043	0.769	0.906	0	0	0	0	IscW_ISCW003953|1;IscW_ISCW015975|1	2	110	244	9706	http://www.ebi.ac.uk/QuickGO/GTerm?id=GO:0033043	[]
6	5,6	mitotic nuclear division	GO:0007067	0.773	0.908	0	0	0	0	IscW_ISCW012037|1	1	58	244	9706	http://www.ebi.ac.uk/QuickGO/GTerm?id=GO:0007067	[]
7	5,6,7	positive regulation of intracellular signal transduction	GO:1902533	0.773	0.908	0	0	0	0	IscW_ISCW007514|1	1	58	244	9706	http://www.ebi.ac.uk/QuickGO/GTerm?id=GO:1902533	[]
5	5	amino sugar metabolic process	GO:0006040	0.773	0.908	0	0	0	0	IscW_ISCW016212|1;IscW_ISCW003950|1	2	111	244	9706	http://www.ebi.ac.uk/QuickGO/GTerm?id=GO:0006040	[]
10	7,8,9,10	tRNA modification	GO:0006400	0.778	0.912	0	0	0	0	IscW_ISCW018578|1	1	59	244	9706	http://www.ebi.ac.uk/QuickGO/GTerm?id=GO:0006400	[]
3	3	single organism reproductive process	GO:0044702	0.778	0.912	0	0	0	0	IscW_ISCW004641|1	1	59	244	9706	http://www.ebi.ac.uk/QuickGO/GTerm?id=GO:0044702	[]
5	5	macromolecule biosynthetic process	GO:0009059	0.78	0.912	0	0	0	0	IscW_ISCW000125|1;IscW_ISCW020299|1;IscW_ISCW010253|1;IscW_ISCW005425|1;IscW_ISCW001285|1;IscW_ISCW009773|1;IscW_ISCW004478|1;IscW_ISCW005874|1;IscW_ISCW002323|1;IscW_ISCW017952|1;IscW_ISCW000096|1;IscW_ISCW019788|1;IscW_ISCW002319|1;IscW_ISCW000326|1;IscW_ISCW020264|1;IscW_ISCW023076|1;IscW_ISCW024187|1;IscW_ISCW014928|1;IscW_ISCW015926|1;IscW_ISCW010110|1;IscW_ISCW007443|1;IscW_ISCW017543|1;Isc…	32	1422	244	9706	http://www.ebi.ac.uk/QuickGO/GTerm?id=GO:0009059	[]
5	5	coenzyme metabolic process	GO:0006732	0.781	0.912	0	0	0	0	IscW_ISCW018700|1;IscW_ISCW021433|1	2	113	244	9706	http://www.ebi.ac.uk/QuickGO/GTerm?id=GO:0006732	[]
7	6,7	inorganic ion transmembrane transport	GO:0098660	0.782	0.912	0	0	0	0	IscW_ISCW011988|1;IscW_ISCW001149|1;IscW_ISCW012509|1;IscW_ISCW016068|1;IscW_ISCW001551|1	5	258	244	9706	http://www.ebi.ac.uk/QuickGO/GTerm?id=GO:0098660	[]
11	9,10,11	positive regulation of protein serine/threonine kinase activity	GO:0071902	0.784	0.912	0	0	0	0	IscW_ISCW007514|1	1	60	244	9706	http://www.ebi.ac.uk/QuickGO/GTerm?id=GO:0071902	[]
7	7	metal ion transport	GO:0030001	0.785	0.912	0	0	0	0	IscW_ISCW004310|1;IscW_ISCW006603|1;IscW_ISCW010641|1;IscW_ISCW023334|1	4	212	244	9706	http://www.ebi.ac.uk/QuickGO/GTerm?id=GO:0030001	[]
4	4	response to organic substance	GO:0010033	0.786	0.912	0	0	0	0	IscW_ISCW008722|1;IscW_ISCW021545|1;IscW_ISCW021008|1	3	164	244	9706	http://www.ebi.ac.uk/QuickGO/GTerm?id=GO:0010033	[]
9	6,7,8,9	positive regulation of transcription, DNA-templated	GO:0045893	0.786	0.912	0	0	0	0	IscW_ISCW009773|1;IscW_ISCW020264|1	2	114	244	9706	http://www.ebi.ac.uk/QuickGO/GTerm?id=GO:0045893	[]
7	6,7	positive regulation of RNA biosynthetic process	GO:1902680	0.786	0.912	0	0	0	0	IscW_ISCW009773|1;IscW_ISCW020264|1	2	114	244	9706	http://www.ebi.ac.uk/QuickGO/GTerm?id=GO:1902680	[]
8	7,8	positive regulation of nucleic acid-templated transcription	GO:1903508	0.786	0.912	0	0	0	0	IscW_ISCW009773|1;IscW_ISCW020264|1	2	114	244	9706	http://www.ebi.ac.uk/QuickGO/GTerm?id=GO:1903508	[]
5	4,5	nuclear chromosome segregation	GO:0098813	0.789	0.915	0	0	0	0	IscW_ISCW004641|1	1	61	244	9706	http://www.ebi.ac.uk/QuickGO/GTerm?id=GO:0098813	[]
7	5,6,7	positive regulation of RNA metabolic process	GO:0051254	0.79	0.915	0	0	0	0	IscW_ISCW009773|1;IscW_ISCW020264|1	2	115	244	9706	http://www.ebi.ac.uk/QuickGO/GTerm?id=GO:0051254	[]
11	9,10,11	activation of protein kinase activity	GO:0032147	0.795	0.919	0	0	0	0	IscW_ISCW007514|1	1	62	244	9706	http://www.ebi.ac.uk/QuickGO/GTerm?id=GO:0032147	[]
5	5	cellular response to hormone stimulus	GO:0032870	0.795	0.919	0	0	0	0	IscW_ISCW021008|1	1	62	244	9706	http://www.ebi.ac.uk/QuickGO/GTerm?id=GO:0032870	[]
9	6,8,9	rRNA processing	GO:0006364	0.798	0.919	0	0	0	0	IscW_ISCW019508|1;IscW_ISCW015189|1	2	117	244	9706	http://www.ebi.ac.uk/QuickGO/GTerm?id=GO:0006364	[]
6	5,6	cellular respiration	GO:0045333	0.8	0.919	0	0	0	0	IscW_ISCW003165|1	1	63	244	9706	http://www.ebi.ac.uk/QuickGO/GTerm?id=GO:0045333	[]
6	6	carboxylic acid catabolic process	GO:0046395	0.8	0.919	0	0	0	0	IscW_ISCW020516|1	1	63	244	9706	http://www.ebi.ac.uk/QuickGO/GTerm?id=GO:0046395	[]
5	5	organic acid catabolic process	GO:0016054	0.8	0.919	0	0	0	0	IscW_ISCW020516|1	1	63	244	9706	http://www.ebi.ac.uk/QuickGO/GTerm?id=GO:0016054	[]
4	4	response to hormone	GO:0009725	0.8	0.919	0	0	0	0	IscW_ISCW021008|1	1	63	244	9706	http://www.ebi.ac.uk/QuickGO/GTerm?id=GO:0009725	[]
6	6	macromolecule glycosylation	GO:0043413	0.801	0.919	0	0	0	0	IscW_ISCW015119|1;IscW_ISCW008177|1	2	118	244	9706	http://www.ebi.ac.uk/QuickGO/GTerm?id=GO:0043413	[]
7	4,7	protein glycosylation	GO:0006486	0.801	0.919	0	0	0	0	IscW_ISCW015119|1;IscW_ISCW008177|1	2	118	244	9706	http://www.ebi.ac.uk/QuickGO/GTerm?id=GO:0006486	[]
3	3	regulation of localization	GO:0032879	0.801	0.919	0	0	0	0	IscW_ISCW005452|1;IscW_ISCW007151|1	2	118	244	9706	http://www.ebi.ac.uk/QuickGO/GTerm?id=GO:0032879	[]
5	5	membrane lipid metabolic process	GO:0006643	0.809	0.926	0	0	0	0	IscW_ISCW015224|1;IscW_ISCW008976|1	2	120	244	9706	http://www.ebi.ac.uk/QuickGO/GTerm?id=GO:0006643	[]
2	2	reproductive process	GO:0022414	0.81	0.926	0	0	0	0	IscW_ISCW004641|1	1	65	244	9706	http://www.ebi.ac.uk/QuickGO/GTerm?id=GO:0022414	[]
2	2	single-organism process	GO:0044699	0.813	0.929	0	0	0	0	IscW_ISCW021709|1;IscW_ISCW004526|1;IscW_ISCW024903|1;IscW_ISCW021710|1;IscW_ISCW020571|1;IscW_ISCW004310|1;IscW_ISCW014240|1;IscW_ISCW008202|1;IscW_ISCW009032|1;IscW_ISCW015260|1;IscW_ISCW018700|1;IscW_ISCW009943|1;IscW_ISCW022385|1;IscW_ISCW021409|1;IscW_ISCW010553|1;IscW_ISCW006340|1;IscW_ISCW017456|1;IscW_ISCW006603|1;IscW_ISCW011988|1;IscW_ISCW020516|1;IscW_ISCW009773|1;IscW_ISCW003165|1;Isc…	125	5224	244	9706	http://www.ebi.ac.uk/QuickGO/GTerm?id=GO:0044699	[]
8	7,8	rRNA metabolic process	GO:0016072	0.816	0.931	0	0	0	0	IscW_ISCW019508|1;IscW_ISCW015189|1	2	122	244	9706	http://www.ebi.ac.uk/QuickGO/GTerm?id=GO:0016072	[]
3	3	single-organism localization	GO:1902578	0.817	0.931	0	0	0	0	IscW_ISCW021709|1;IscW_ISCW004526|1;IscW_ISCW024903|1;IscW_ISCW021710|1;IscW_ISCW004310|1;IscW_ISCW009032|1;IscW_ISCW006603|1;IscW_ISCW011988|1;IscW_ISCW009773|1;IscW_ISCW001149|1;IscW_ISCW016201|1;IscW_ISCW023338|1;IscW_ISCW007988|1;IscW_ISCW015049|1;IscW_ISCW012424|1;IscW_ISCW012509|1;IscW_ISCW019125|1;IscW_ISCW012037|1;IscW_ISCW021383|1;IscW_ISCW005452|1;IscW_ISCW010641|1;IscW_ISCW019894|1;Isc…	29	1325	244	9706	http://www.ebi.ac.uk/QuickGO/GTerm?id=GO:1902578	[]
4	4	carbohydrate metabolic process	GO:0005975	0.817	0.931	0	0	0	0	IscW_ISCW018700|1;IscW_ISCW012835|1;IscW_ISCW016212|1;IscW_ISCW011337|1;IscW_ISCW003950|1;IscW_ISCW012070|1;IscW_ISCW015119|1;IscW_ISCW008177|1	8	411	244	9706	http://www.ebi.ac.uk/QuickGO/GTerm?id=GO:0005975	[]
6	5,6	DNA metabolic process	GO:0006259	0.82	0.932	0	0	0	0	IscW_ISCW002323|1;IscW_ISCW017952|1;IscW_ISCW004641|1;IscW_ISCW014928|1;IscW_ISCW007443|1;IscW_ISCW017702|1;IscW_ISCW011944|1	7	366	244	9706	http://www.ebi.ac.uk/QuickGO/GTerm?id=GO:0006259	[]
4	4	regulation of cell communication	GO:0010646	0.822	0.934	0	0	0	0	IscW_ISCW015140|1;IscW_ISCW012320|1;IscW_ISCW017584|1;IscW_ISCW007514|1	4	225	244	9706	http://www.ebi.ac.uk/QuickGO/GTerm?id=GO:0010646	[]
6	5,6	positive regulation of gene expression	GO:0010628	0.823	0.935	0	0	0	0	IscW_ISCW009773|1;IscW_ISCW020264|1	2	124	244	9706	http://www.ebi.ac.uk/QuickGO/GTerm?id=GO:0010628	[]
7	5,6,7	intracellular protein transport	GO:0006886	0.825	0.935	0	0	0	0	IscW_ISCW009773|1;IscW_ISCW007988|1;IscW_ISCW019125|1;IscW_ISCW015975|1	4	226	244	9706	http://www.ebi.ac.uk/QuickGO/GTerm?id=GO:0006886	[]
7	5,6,7	positive regulation of macromolecule biosynthetic process	GO:0010557	0.827	0.935	0	0	0	0	IscW_ISCW009773|1;IscW_ISCW020264|1	2	125	244	9706	http://www.ebi.ac.uk/QuickGO/GTerm?id=GO:0010557	[]
7	6,7	histone modification	GO:0016570	0.827	0.935	0	0	0	0	IscW_ISCW000096|1;IscW_ISCW005411|1;IscW_ISCW003953|1	3	177	244	9706	http://www.ebi.ac.uk/QuickGO/GTerm?id=GO:0016570	[]
3	3	regulation of signaling	GO:0023051	0.827	0.935	0	0	0	0	IscW_ISCW015140|1;IscW_ISCW012320|1;IscW_ISCW017584|1;IscW_ISCW007514|1	4	227	244	9706	http://www.ebi.ac.uk/QuickGO/GTerm?id=GO:0023051	[]
6	5,6	positive regulation of nucleobase-containing compound metabolic process	GO:0045935	0.83	0.937	0	0	0	0	IscW_ISCW009773|1;IscW_ISCW020264|1	2	126	244	9706	http://www.ebi.ac.uk/QuickGO/GTerm?id=GO:0045935	[]
3	3	positive regulation of cellular process	GO:0048522	0.832	0.937	0	0	0	0	IscW_ISCW009773|1;IscW_ISCW020264|1;IscW_ISCW007514|1;IscW_ISCW016838|1;IscW_ISCW005074|1;IscW_ISCW015975|1	6	325	244	9706	http://www.ebi.ac.uk/QuickGO/GTerm?id=GO:0048522	[]
9	6,7,8,9	regulation of MAPK cascade	GO:0043408	0.833	0.937	0	0	0	0	IscW_ISCW007514|1	1	70	244	9706	http://www.ebi.ac.uk/QuickGO/GTerm?id=GO:0043408	[]
4	4	chromosome segregation	GO:0007059	0.833	0.937	0	0	0	0	IscW_ISCW004641|1	1	70	244	9706	http://www.ebi.ac.uk/QuickGO/GTerm?id=GO:0007059	[]
5	5	glycosylation	GO:0070085	0.833	0.937	0	0	0	0	IscW_ISCW015119|1;IscW_ISCW008177|1	2	127	244	9706	http://www.ebi.ac.uk/QuickGO/GTerm?id=GO:0070085	[]
6	5,6	cytosolic transport	GO:0016482	0.837	0.94	0	0	0	0	IscW_ISCW009228|1	1	71	244	9706	http://www.ebi.ac.uk/QuickGO/GTerm?id=GO:0016482	[]
6	5,6	regulation of mitotic cell cycle	GO:0007346	0.841	0.944	0	0	0	0	IscW_ISCW015975|1	1	72	244	9706	http://www.ebi.ac.uk/QuickGO/GTerm?id=GO:0007346	[]
6	6	nucleic acid phosphodiester bond hydrolysis	GO:0090305	0.844	0.946	0	0	0	0	IscW_ISCW023748|1;IscW_ISCW019569|1;IscW_ISCW006227|1	3	183	244	9706	http://www.ebi.ac.uk/QuickGO/GTerm?id=GO:0090305	[]
2	2	reproduction	GO:0000003	0.845	0.946	0	0	0	0	IscW_ISCW004641|1	1	73	244	9706	http://www.ebi.ac.uk/QuickGO/GTerm?id=GO:0000003	[]
7	5,7	covalent chromatin modification	GO:0016569	0.849	0.946	0	0	0	0	IscW_ISCW000096|1;IscW_ISCW005411|1;IscW_ISCW003953|1	3	185	244	9706	http://www.ebi.ac.uk/QuickGO/GTerm?id=GO:0016569	[]
4	4	positive regulation of biosynthetic process	GO:0009891	0.849	0.946	0	0	0	0	IscW_ISCW009773|1;IscW_ISCW020264|1	2	132	244	9706	http://www.ebi.ac.uk/QuickGO/GTerm?id=GO:0009891	[]
6	5,6	positive regulation of cellular biosynthetic process	GO:0031328	0.849	0.946	0	0	0	0	IscW_ISCW009773|1;IscW_ISCW020264|1	2	132	244	9706	http://www.ebi.ac.uk/QuickGO/GTerm?id=GO:0031328	[]
10	8,9,10	positive regulation of protein kinase activity	GO:0045860	0.849	0.946	0	0	0	0	IscW_ISCW007514|1	1	74	244	9706	http://www.ebi.ac.uk/QuickGO/GTerm?id=GO:0045860	[]
10	8,9,10	regulation of protein serine/threonine kinase activity	GO:0071900	0.849	0.946	0	0	0	0	IscW_ISCW007514|1	1	74	244	9706	http://www.ebi.ac.uk/QuickGO/GTerm?id=GO:0071900	[]
6	5,6	regulation of programmed cell death	GO:0043067	0.853	0.946	0	0	0	0	IscW_ISCW022385|1	1	75	244	9706	http://www.ebi.ac.uk/QuickGO/GTerm?id=GO:0043067	[]
7	6,7	regulation of apoptotic process	GO:0042981	0.853	0.946	0	0	0	0	IscW_ISCW022385|1	1	75	244	9706	http://www.ebi.ac.uk/QuickGO/GTerm?id=GO:0042981	[]
5	5	lipid catabolic process	GO:0016042	0.853	0.946	0	0	0	0	IscW_ISCW021254|1	1	75	244	9706	http://www.ebi.ac.uk/QuickGO/GTerm?id=GO:0016042	[]
9	7,8,9	positive regulation of kinase activity	GO:0033674	0.853	0.946	0	0	0	0	IscW_ISCW007514|1	1	75	244	9706	http://www.ebi.ac.uk/QuickGO/GTerm?id=GO:0033674	[]
4	4	single-organism cellular localization	GO:1902580	0.857	0.949	0	0	0	0	IscW_ISCW012037|1	1	76	244	9706	http://www.ebi.ac.uk/QuickGO/GTerm?id=GO:1902580	[]
5	5	mitotic cell cycle	GO:0000278	0.858	0.949	0	0	0	0	IscW_ISCW012037|1;IscW_ISCW015975|1	2	135	244	9706	http://www.ebi.ac.uk/QuickGO/GTerm?id=GO:0000278	[]
4	4	positive regulation of nitrogen compound metabolic process	GO:0051173	0.858	0.949	0	0	0	0	IscW_ISCW009773|1;IscW_ISCW020264|1	2	135	244	9706	http://www.ebi.ac.uk/QuickGO/GTerm?id=GO:0051173	[]
7	6,7	DNA repair	GO:0006281	0.859	0.949	0	0	0	0	IscW_ISCW004641|1;IscW_ISCW017702|1;IscW_ISCW011944|1	3	189	244	9706	http://www.ebi.ac.uk/QuickGO/GTerm?id=GO:0006281	[]
5	4,5	regulation of cell death	GO:0010941	0.86	0.949	0	0	0	0	IscW_ISCW022385|1	1	77	244	9706	http://www.ebi.ac.uk/QuickGO/GTerm?id=GO:0010941	[]
5	5	small molecule catabolic process	GO:0044282	0.864	0.951	0	0	0	0	IscW_ISCW020516|1	1	78	244	9706	http://www.ebi.ac.uk/QuickGO/GTerm?id=GO:0044282	[]
6	4,5,6	positive regulation of macromolecule metabolic process	GO:0010604	0.865	0.951	0	0	0	0	IscW_ISCW009773|1;IscW_ISCW020264|1;IscW_ISCW007514|1;IscW_ISCW016838|1	4	243	244	9706	http://www.ebi.ac.uk/QuickGO/GTerm?id=GO:0010604	[]
6	5,6	positive regulation of cellular protein metabolic process	GO:0032270	0.866	0.951	0	0	0	0	IscW_ISCW007514|1;IscW_ISCW016838|1	2	138	244	9706	http://www.ebi.ac.uk/QuickGO/GTerm?id=GO:0032270	[]
5	5	cofactor biosynthetic process	GO:0051188	0.867	0.951	0	0	0	0	IscW_ISCW021386|1	1	79	244	9706	http://www.ebi.ac.uk/QuickGO/GTerm?id=GO:0051188	[]
5	4,5	energy derivation by oxidation of organic compounds	GO:0015980	0.867	0.951	0	0	0	0	IscW_ISCW003165|1	1	79	244	9706	http://www.ebi.ac.uk/QuickGO/GTerm?id=GO:0015980	[]
9	8,9	tRNA processing	GO:0008033	0.867	0.951	0	0	0	0	IscW_ISCW018578|1	1	79	244	9706	http://www.ebi.ac.uk/QuickGO/GTerm?id=GO:0008033	[]
2	2	localization	GO:0051179	0.869	0.951	0	0	0	0	IscW_ISCW021709|1;IscW_ISCW004526|1;IscW_ISCW024903|1;IscW_ISCW021710|1;IscW_ISCW004310|1;IscW_ISCW009032|1;IscW_ISCW021409|1;IscW_ISCW006603|1;IscW_ISCW011988|1;IscW_ISCW009773|1;IscW_ISCW001149|1;IscW_ISCW016201|1;IscW_ISCW023338|1;IscW_ISCW007988|1;IscW_ISCW015049|1;IscW_ISCW012424|1;IscW_ISCW012509|1;IscW_ISCW009228|1;IscW_ISCW020631|1;IscW_ISCW019125|1;IscW_ISCW012037|1;IscW_ISCW021383|1;Isc…	38	1755	244	9706	http://www.ebi.ac.uk/QuickGO/GTerm?id=GO:0051179	[]
5	5	positive regulation of protein metabolic process	GO:0051247	0.869	0.951	0	0	0	0	IscW_ISCW007514|1;IscW_ISCW016838|1	2	139	244	9706	http://www.ebi.ac.uk/QuickGO/GTerm?id=GO:0051247	[]
6	6	positive regulation of transferase activity	GO:0051347	0.874	0.956	0	0	0	0	IscW_ISCW007514|1	1	81	244	9706	http://www.ebi.ac.uk/QuickGO/GTerm?id=GO:0051347	[]
7	5,7	chromatin modification	GO:0016568	0.876	0.957	0	0	0	0	IscW_ISCW005411|1;IscW_ISCW003953|1	2	142	244	9706	http://www.ebi.ac.uk/QuickGO/GTerm?id=GO:0016568	[]
6	6	Golgi vesicle transport	GO:0048193	0.88	0.959	0	0	0	0	IscW_ISCW007988|1	1	83	244	9706	http://www.ebi.ac.uk/QuickGO/GTerm?id=GO:0048193	[]
6	4,5,6	positive regulation of signal transduction	GO:0009967	0.88	0.959	0	0	0	0	IscW_ISCW007514|1	1	83	244	9706	http://www.ebi.ac.uk/QuickGO/GTerm?id=GO:0009967	[]
4	4	positive regulation of cell communication	GO:0010647	0.883	0.961	0	0	0	0	IscW_ISCW007514|1	1	84	244	9706	http://www.ebi.ac.uk/QuickGO/GTerm?id=GO:0010647	[]
3	3	positive regulation of signaling	GO:0023056	0.883	0.961	0	0	0	0	IscW_ISCW007514|1	1	84	244	9706	http://www.ebi.ac.uk/QuickGO/GTerm?id=GO:0023056	[]
6	4,5,6	positive regulation of cellular metabolic process	GO:0031325	0.885	0.961	0	0	0	0	IscW_ISCW009773|1;IscW_ISCW020264|1;IscW_ISCW007514|1;IscW_ISCW016838|1	4	253	244	9706	http://www.ebi.ac.uk/QuickGO/GTerm?id=GO:0031325	[]
4	4	regulation of primary metabolic process	GO:0080090	0.893	0.969	0	0	0	0	IscW_ISCW023777|1;IscW_ISCW016862|1;IscW_ISCW010253|1;IscW_ISCW003862|1;IscW_ISCW009773|1;IscW_ISCW004478|1;IscW_ISCW005874|1;IscW_ISCW009597|1;IscW_ISCW023618|1;IscW_ISCW000096|1;IscW_ISCW001698|1;IscW_ISCW002319|1;IscW_ISCW020264|1;IscW_ISCW006447|1;IscW_ISCW004732|1;IscW_ISCW021008|1;IscW_ISCW007514|1;IscW_ISCW016838|1;IscW_ISCW005933|1;IscW_ISCW002912|1;IscW_ISCW003953|1;IscW_ISCW010422|1;Isc…	23	1137	244	9706	http://www.ebi.ac.uk/QuickGO/GTerm?id=GO:0080090	[]
3	3	positive regulation of response to stimulus	GO:0048584	0.895	0.969	0	0	0	0	IscW_ISCW007514|1	1	88	244	9706	http://www.ebi.ac.uk/QuickGO/GTerm?id=GO:0048584	[]
4	4	regulation of transport	GO:0051049	0.895	0.969	0	0	0	0	IscW_ISCW005452|1	1	88	244	9706	http://www.ebi.ac.uk/QuickGO/GTerm?id=GO:0051049	[]
4	4	nucleobase-containing compound metabolic process	GO:0006139	0.898	0.971	0	0	0	0	IscW_ISCW014240|1;IscW_ISCW010253|1;IscW_ISCW018700|1;IscW_ISCW010553|1;IscW_ISCW011988|1;IscW_ISCW009773|1;IscW_ISCW004478|1;IscW_ISCW002323|1;IscW_ISCW024796|1;IscW_ISCW017097|1;IscW_ISCW017952|1;IscW_ISCW004641|1;IscW_ISCW000096|1;IscW_ISCW023284|1;IscW_ISCW018578|1;IscW_ISCW002319|1;IscW_ISCW019508|1;IscW_ISCW000960|1;IscW_ISCW020264|1;IscW_ISCW012509|1;IscW_ISCW014928|1;IscW_ISCW015926|1;Isc…	40	1877	244	9706	http://www.ebi.ac.uk/QuickGO/GTerm?id=GO:0006139	[]
4	3,4	regulation of metabolic process	GO:0019222	0.9	0.971	0	0	0	0	IscW_ISCW023777|1;IscW_ISCW016862|1;IscW_ISCW010253|1;IscW_ISCW003862|1;IscW_ISCW009773|1;IscW_ISCW004478|1;IscW_ISCW005874|1;IscW_ISCW009597|1;IscW_ISCW023618|1;IscW_ISCW000096|1;IscW_ISCW001698|1;IscW_ISCW002319|1;IscW_ISCW017663|1;IscW_ISCW015140|1;IscW_ISCW020264|1;IscW_ISCW006447|1;IscW_ISCW004732|1;IscW_ISCW021008|1;IscW_ISCW007514|1;IscW_ISCW016838|1;IscW_ISCW005933|1;IscW_ISCW002912|1;Isc…	27	1320	244	9706	http://www.ebi.ac.uk/QuickGO/GTerm?id=GO:0019222	[]
8	7,8	positive regulation of protein phosphorylation	GO:0001934	0.9	0.971	0	0	0	0	IscW_ISCW007514|1	1	90	244	9706	http://www.ebi.ac.uk/QuickGO/GTerm?id=GO:0001934	[]
7	6,7	peptide transport	GO:0015833	0.902	0.971	0	0	0	0	IscW_ISCW009773|1;IscW_ISCW007988|1;IscW_ISCW019125|1;IscW_ISCW015975|1	4	263	244	9706	http://www.ebi.ac.uk/QuickGO/GTerm?id=GO:0015833	[]
5	5	cellular response to DNA damage stimulus	GO:0006974	0.902	0.971	0	0	0	0	IscW_ISCW004641|1;IscW_ISCW017702|1;IscW_ISCW011944|1	3	210	244	9706	http://www.ebi.ac.uk/QuickGO/GTerm?id=GO:0006974	[]
4	4	cellular response to endogenous stimulus	GO:0071495	0.902	0.971	0	0	0	0	IscW_ISCW021008|1	1	91	244	9706	http://www.ebi.ac.uk/QuickGO/GTerm?id=GO:0071495	[]
8	7,8	positive regulation of phosphorylation	GO:0042327	0.902	0.971	0	0	0	0	IscW_ISCW007514|1	1	91	244	9706	http://www.ebi.ac.uk/QuickGO/GTerm?id=GO:0042327	[]
6	6	amide transport	GO:0042886	0.905	0.972	0	0	0	0	IscW_ISCW009773|1;IscW_ISCW007988|1;IscW_ISCW019125|1;IscW_ISCW015975|1	4	265	244	9706	http://www.ebi.ac.uk/QuickGO/GTerm?id=GO:0042886	[]
7	6,7	RNA phosphodiester bond hydrolysis	GO:0090501	0.907	0.974	0	0	0	0	IscW_ISCW023748|1	1	93	244	9706	http://www.ebi.ac.uk/QuickGO/GTerm?id=GO:0090501	[]
3	2,3	regulation of biological process	GO:0050789	0.908	0.974	0	0	0	0	IscW_ISCW023777|1;IscW_ISCW016862|1;IscW_ISCW010253|1;IscW_ISCW022385|1;IscW_ISCW006340|1;IscW_ISCW003862|1;IscW_ISCW009773|1;IscW_ISCW004478|1;IscW_ISCW005874|1;IscW_ISCW009597|1;IscW_ISCW023618|1;IscW_ISCW000096|1;IscW_ISCW008722|1;IscW_ISCW001698|1;IscW_ISCW005562|1;IscW_ISCW002319|1;IscW_ISCW021545|1;IscW_ISCW017663|1;IscW_ISCW013767|1;IscW_ISCW015140|1;IscW_ISCW012320|1;IscW_ISCW017584|1;Isc…	52	2398	244	9706	http://www.ebi.ac.uk/QuickGO/GTerm?id=GO:0050789	[]
3	3	response to endogenous stimulus	GO:0009719	0.912	0.977	0	0	0	0	IscW_ISCW021008|1	1	95	244	9706	http://www.ebi.ac.uk/QuickGO/GTerm?id=GO:0009719	[]
5	4,5	single-organism transport	GO:0044765	0.916	0.981	0	0	0	0	IscW_ISCW021709|1;IscW_ISCW004526|1;IscW_ISCW024903|1;IscW_ISCW021710|1;IscW_ISCW004310|1;IscW_ISCW009032|1;IscW_ISCW006603|1;IscW_ISCW011988|1;IscW_ISCW009773|1;IscW_ISCW001149|1;IscW_ISCW016201|1;IscW_ISCW007988|1;IscW_ISCW012424|1;IscW_ISCW012509|1;IscW_ISCW019125|1;IscW_ISCW021383|1;IscW_ISCW005452|1;IscW_ISCW010641|1;IscW_ISCW019894|1;IscW_ISCW019606|1;IscW_ISCW021257|1;IscW_ISCW016068|1;Isc…	26	1298	244	9706	http://www.ebi.ac.uk/QuickGO/GTerm?id=GO:0044765	[]
7	6,7	ncRNA metabolic process	GO:0034660	0.919	0.982	0	0	0	0	IscW_ISCW018578|1;IscW_ISCW019508|1;IscW_ISCW015189|1;IscW_ISCW018941|1	4	275	244	9706	http://www.ebi.ac.uk/QuickGO/GTerm?id=GO:0034660	[]
7	6,7	regulation of protein modification process	GO:0031399	0.92	0.982	0	0	0	0	IscW_ISCW007514|1;IscW_ISCW003953|1	2	163	244	9706	http://www.ebi.ac.uk/QuickGO/GTerm?id=GO:0031399	[]
6	6	positive regulation of phosphate metabolic process	GO:0045937	0.923	0.983	0	0	0	0	IscW_ISCW007514|1	1	100	244	9706	http://www.ebi.ac.uk/QuickGO/GTerm?id=GO:0045937	[]
7	5,6,7	positive regulation of phosphorus metabolic process	GO:0010562	0.923	0.983	0	0	0	0	IscW_ISCW007514|1	1	100	244	9706	http://www.ebi.ac.uk/QuickGO/GTerm?id=GO:0010562	[]
2	2	biological regulation	GO:0065007	0.923	0.983	0	0	0	0	IscW_ISCW023777|1;IscW_ISCW016862|1;IscW_ISCW010253|1;IscW_ISCW022385|1;IscW_ISCW006340|1;IscW_ISCW003862|1;IscW_ISCW009773|1;IscW_ISCW004478|1;IscW_ISCW005874|1;IscW_ISCW009597|1;IscW_ISCW023618|1;IscW_ISCW023338|1;IscW_ISCW000096|1;IscW_ISCW008722|1;IscW_ISCW001698|1;IscW_ISCW005562|1;IscW_ISCW002319|1;IscW_ISCW021545|1;IscW_ISCW017663|1;IscW_ISCW013767|1;IscW_ISCW015140|1;IscW_ISCW012320|1;Isc…	56	2592	244	9706	http://www.ebi.ac.uk/QuickGO/GTerm?id=GO:0065007	[]
5	4,5	regulation of macromolecule metabolic process	GO:0060255	0.924	0.983	0	0	0	0	IscW_ISCW023777|1;IscW_ISCW016862|1;IscW_ISCW010253|1;IscW_ISCW003862|1;IscW_ISCW009773|1;IscW_ISCW004478|1;IscW_ISCW005874|1;IscW_ISCW009597|1;IscW_ISCW023618|1;IscW_ISCW000096|1;IscW_ISCW001698|1;IscW_ISCW002319|1;IscW_ISCW020264|1;IscW_ISCW006447|1;IscW_ISCW004732|1;IscW_ISCW007514|1;IscW_ISCW016838|1;IscW_ISCW005933|1;IscW_ISCW002912|1;IscW_ISCW003953|1;IscW_ISCW010422|1;IscW_ISCW011944|1;Isc…	23	1177	244	9706	http://www.ebi.ac.uk/QuickGO/GTerm?id=GO:0060255	[]
7	6,7	positive regulation of protein modification process	GO:0031401	0.927	0.985	0	0	0	0	IscW_ISCW007514|1	1	102	244	9706	http://www.ebi.ac.uk/QuickGO/GTerm?id=GO:0031401	[]
11	7,8,11	histone acetylation	GO:0016573	0.93	0.985	0	0	0	0	IscW_ISCW005411|1	1	104	244	9706	http://www.ebi.ac.uk/QuickGO/GTerm?id=GO:0016573	[]
4	4	organic cyclic compound metabolic process	GO:1901360	0.93	0.985	0	0	0	0	IscW_ISCW014240|1;IscW_ISCW010253|1;IscW_ISCW018700|1;IscW_ISCW010553|1;IscW_ISCW011988|1;IscW_ISCW009773|1;IscW_ISCW004478|1;IscW_ISCW002323|1;IscW_ISCW024796|1;IscW_ISCW017097|1;IscW_ISCW017952|1;IscW_ISCW004641|1;IscW_ISCW000096|1;IscW_ISCW023284|1;IscW_ISCW018578|1;IscW_ISCW002319|1;IscW_ISCW019508|1;IscW_ISCW000960|1;IscW_ISCW020264|1;IscW_ISCW012509|1;IscW_ISCW011299|1;IscW_ISCW014928|1;Isc…	41	1971	244	9706	http://www.ebi.ac.uk/QuickGO/GTerm?id=GO:1901360	[]
9	9	peptidyl-lysine acetylation	GO:0018394	0.932	0.985	0	0	0	0	IscW_ISCW005411|1	1	105	244	9706	http://www.ebi.ac.uk/QuickGO/GTerm?id=GO:0018394	[]
10	10	internal peptidyl-lysine acetylation	GO:0018393	0.932	0.985	0	0	0	0	IscW_ISCW005411|1	1	105	244	9706	http://www.ebi.ac.uk/QuickGO/GTerm?id=GO:0018393	[]
4	4	cellular aromatic compound metabolic process	GO:0006725	0.933	0.985	0	0	0	0	IscW_ISCW014240|1;IscW_ISCW010253|1;IscW_ISCW018700|1;IscW_ISCW010553|1;IscW_ISCW011988|1;IscW_ISCW009773|1;IscW_ISCW004478|1;IscW_ISCW002323|1;IscW_ISCW024796|1;IscW_ISCW017097|1;IscW_ISCW017952|1;IscW_ISCW004641|1;IscW_ISCW000096|1;IscW_ISCW023284|1;IscW_ISCW018578|1;IscW_ISCW002319|1;IscW_ISCW019508|1;IscW_ISCW000960|1;IscW_ISCW020264|1;IscW_ISCW012509|1;IscW_ISCW014928|1;IscW_ISCW015926|1;Isc…	40	1934	244	9706	http://www.ebi.ac.uk/QuickGO/GTerm?id=GO:0006725	[]
9	7,8,9	regulation of protein kinase activity	GO:0045859	0.934	0.985	0	0	0	0	IscW_ISCW007514|1	1	106	244	9706	http://www.ebi.ac.uk/QuickGO/GTerm?id=GO:0045859	[]
9	9	internal protein amino acid acetylation	GO:0006475	0.934	0.985	0	0	0	0	IscW_ISCW005411|1	1	106	244	9706	http://www.ebi.ac.uk/QuickGO/GTerm?id=GO:0006475	[]
4	4	heterocycle metabolic process	GO:0046483	0.934	0.985	0	0	0	0	IscW_ISCW014240|1;IscW_ISCW010253|1;IscW_ISCW018700|1;IscW_ISCW010553|1;IscW_ISCW011988|1;IscW_ISCW009773|1;IscW_ISCW004478|1;IscW_ISCW002323|1;IscW_ISCW024796|1;IscW_ISCW017097|1;IscW_ISCW017952|1;IscW_ISCW004641|1;IscW_ISCW000096|1;IscW_ISCW023284|1;IscW_ISCW018578|1;IscW_ISCW002319|1;IscW_ISCW019508|1;IscW_ISCW000960|1;IscW_ISCW020264|1;IscW_ISCW012509|1;IscW_ISCW014928|1;IscW_ISCW015926|1;Isc…	40	1935	244	9706	http://www.ebi.ac.uk/QuickGO/GTerm?id=GO:0046483	[]
6	6	apoptotic process	GO:0006915	0.937	0.987	0	0	0	0	IscW_ISCW022385|1	1	108	244	9706	http://www.ebi.ac.uk/QuickGO/GTerm?id=GO:0006915	[]
3	3	establishment of localization	GO:0051234	0.939	0.987	0	0	0	0	IscW_ISCW021709|1;IscW_ISCW004526|1;IscW_ISCW024903|1;IscW_ISCW021710|1;IscW_ISCW004310|1;IscW_ISCW009032|1;IscW_ISCW021409|1;IscW_ISCW006603|1;IscW_ISCW011988|1;IscW_ISCW009773|1;IscW_ISCW001149|1;IscW_ISCW016201|1;IscW_ISCW007988|1;IscW_ISCW012424|1;IscW_ISCW012509|1;IscW_ISCW009228|1;IscW_ISCW020631|1;IscW_ISCW019125|1;IscW_ISCW012037|1;IscW_ISCW021383|1;IscW_ISCW005452|1;IscW_ISCW010641|1;Isc…	34	1685	244	9706	http://www.ebi.ac.uk/QuickGO/GTerm?id=GO:0051234	[]
8	6,8	regulation of kinase activity	GO:0043549	0.939	0.987	0	0	0	0	IscW_ISCW007514|1	1	109	244	9706	http://www.ebi.ac.uk/QuickGO/GTerm?id=GO:0043549	[]
5	5	programmed cell death	GO:0012501	0.94	0.987	0	0	0	0	IscW_ISCW022385|1	1	110	244	9706	http://www.ebi.ac.uk/QuickGO/GTerm?id=GO:0012501	[]
8	8	protein acetylation	GO:0006473	0.943	0.989	0	0	0	0	IscW_ISCW005411|1	1	112	244	9706	http://www.ebi.ac.uk/QuickGO/GTerm?id=GO:0006473	[]
4	4	cell death	GO:0008219	0.943	0.989	0	0	0	0	IscW_ISCW022385|1	1	112	244	9706	http://www.ebi.ac.uk/QuickGO/GTerm?id=GO:0008219	[]
4	4	cellular response to stress	GO:0033554	0.946	0.989	0	0	0	0	IscW_ISCW004641|1;IscW_ISCW008722|1;IscW_ISCW007514|1;IscW_ISCW017702|1;IscW_ISCW011944|1	5	353	244	9706	http://www.ebi.ac.uk/QuickGO/GTerm?id=GO:0033554	[]
7	6,7	anion transmembrane transport	GO:0098656	0.946	0.989	0	0	0	0	IscW_ISCW005452|1	1	114	244	9706	http://www.ebi.ac.uk/QuickGO/GTerm?id=GO:0098656	[]
7	7	protein acylation	GO:0043543	0.946	0.989	0	0	0	0	IscW_ISCW005411|1	1	114	244	9706	http://www.ebi.ac.uk/QuickGO/GTerm?id=GO:0043543	[]
5	4,5	cell surface receptor signaling pathway	GO:0007166	0.947	0.989	0	0	0	0	IscW_ISCW017584|1;IscW_ISCW021008|1;IscW_ISCW001150|1;IscW_ISCW007151|1	4	300	244	9706	http://www.ebi.ac.uk/QuickGO/GTerm?id=GO:0007166	[]
6	5,6	RNA metabolic process	GO:0016070	0.948	0.989	0	0	0	0	IscW_ISCW010253|1;IscW_ISCW009773|1;IscW_ISCW004478|1;IscW_ISCW017097|1;IscW_ISCW000096|1;IscW_ISCW023284|1;IscW_ISCW018578|1;IscW_ISCW002319|1;IscW_ISCW019508|1;IscW_ISCW020264|1;IscW_ISCW014928|1;IscW_ISCW015926|1;IscW_ISCW023748|1;IscW_ISCW005933|1;IscW_ISCW002555|1;IscW_ISCW006646|1;IscW_ISCW004896|1;IscW_ISCW003953|1;IscW_ISCW015189|1;IscW_ISCW019569|1;IscW_ISCW011944|1;IscW_ISCW018745|1;Isc…	24	1262	244	9706	http://www.ebi.ac.uk/QuickGO/GTerm?id=GO:0016070	[]
4	3,4	signal transduction	GO:0007165	0.952	0.992	0	0	0	0	IscW_ISCW006340|1;IscW_ISCW008722|1;IscW_ISCW005562|1;IscW_ISCW015140|1;IscW_ISCW012320|1;IscW_ISCW017584|1;IscW_ISCW021008|1;IscW_ISCW007514|1;IscW_ISCW014484|1;IscW_ISCW007464|1;IscW_ISCW001150|1;IscW_ISCW022740|1;IscW_ISCW016507|1;IscW_ISCW007151|1;IscW_ISCW017463|1;IscW_ISCW017818|1;IscW_ISCW001551|1;IscW_ISCW020487|1;IscW_ISCW010469|1;IscW_ISCW018962|1	20	1088	244	9706	http://www.ebi.ac.uk/QuickGO/GTerm?id=GO:0007165	[]
4	4	transport	GO:0006810	0.953	0.992	0	0	0	0	IscW_ISCW021709|1;IscW_ISCW004526|1;IscW_ISCW024903|1;IscW_ISCW021710|1;IscW_ISCW004310|1;IscW_ISCW009032|1;IscW_ISCW021409|1;IscW_ISCW006603|1;IscW_ISCW011988|1;IscW_ISCW009773|1;IscW_ISCW001149|1;IscW_ISCW016201|1;IscW_ISCW007988|1;IscW_ISCW012424|1;IscW_ISCW012509|1;IscW_ISCW009228|1;IscW_ISCW020631|1;IscW_ISCW019125|1;IscW_ISCW021383|1;IscW_ISCW005452|1;IscW_ISCW010641|1;IscW_ISCW016507|1;Isc…	33	1673	244	9706	http://www.ebi.ac.uk/QuickGO/GTerm?id=GO:0006810	[]
6	5,6	ion transmembrane transport	GO:0034220	0.959	0.995	0	0	0	0	IscW_ISCW011988|1;IscW_ISCW001149|1;IscW_ISCW012509|1;IscW_ISCW005452|1;IscW_ISCW016068|1;IscW_ISCW001551|1	6	423	244	9706	http://www.ebi.ac.uk/QuickGO/GTerm?id=GO:0034220	[]
8	7,8	regulation of protein phosphorylation	GO:0001932	0.959	0.995	0	0	0	0	IscW_ISCW007514|1	1	125	244	9706	http://www.ebi.ac.uk/QuickGO/GTerm?id=GO:0001932	[]
5	5	regulation of transferase activity	GO:0051338	0.959	0.995	0	0	0	0	IscW_ISCW007514|1	1	125	244	9706	http://www.ebi.ac.uk/QuickGO/GTerm?id=GO:0051338	[]
5	5	organic substance transport	GO:0071702	0.96	0.995	0	0	0	0	IscW_ISCW021709|1;IscW_ISCW004526|1;IscW_ISCW021710|1;IscW_ISCW009032|1;IscW_ISCW009773|1;IscW_ISCW016201|1;IscW_ISCW007988|1;IscW_ISCW012424|1;IscW_ISCW019125|1;IscW_ISCW016507|1;IscW_ISCW015975|1;IscW_ISCW018962|1	12	729	244	9706	http://www.ebi.ac.uk/QuickGO/GTerm?id=GO:0071702	[]
4	4	cellular amino acid metabolic process	GO:0006520	0.963	0.995	0	0	0	0	IscW_ISCW020516|1;IscW_ISCW017094|1	2	199	244	9706	http://www.ebi.ac.uk/QuickGO/GTerm?id=GO:0006520	[]
5	5	nucleobase-containing compound biosynthetic process	GO:0034654	0.963	0.995	0	0	0	0	IscW_ISCW010253|1;IscW_ISCW011988|1;IscW_ISCW009773|1;IscW_ISCW004478|1;IscW_ISCW024796|1;IscW_ISCW017952|1;IscW_ISCW000096|1;IscW_ISCW002319|1;IscW_ISCW000960|1;IscW_ISCW020264|1;IscW_ISCW012509|1;IscW_ISCW015926|1;IscW_ISCW007443|1;IscW_ISCW005933|1;IscW_ISCW017463|1;IscW_ISCW003953|1;IscW_ISCW016068|1	17	973	244	9706	http://www.ebi.ac.uk/QuickGO/GTerm?id=GO:0034654	[]
3	3	regulation of cellular process	GO:0050794	0.963	0.995	0	0	0	0	IscW_ISCW023777|1;IscW_ISCW010253|1;IscW_ISCW022385|1;IscW_ISCW006340|1;IscW_ISCW003862|1;IscW_ISCW009773|1;IscW_ISCW004478|1;IscW_ISCW005874|1;IscW_ISCW009597|1;IscW_ISCW023618|1;IscW_ISCW000096|1;IscW_ISCW008722|1;IscW_ISCW001698|1;IscW_ISCW005562|1;IscW_ISCW002319|1;IscW_ISCW021545|1;IscW_ISCW013767|1;IscW_ISCW015140|1;IscW_ISCW012320|1;IscW_ISCW017584|1;IscW_ISCW020264|1;IscW_ISCW004732|1;Isc…	46	2265	244	9706	http://www.ebi.ac.uk/QuickGO/GTerm?id=GO:0050794	[]
7	7	regulation of phosphorylation	GO:0042325	0.965	0.997	0	0	0	0	IscW_ISCW007514|1	1	131	244	9706	http://www.ebi.ac.uk/QuickGO/GTerm?id=GO:0042325	[]
5	5	organic cyclic compound biosynthetic process	GO:1901362	0.967	0.998	0	0	0	0	IscW_ISCW010253|1;IscW_ISCW011988|1;IscW_ISCW009773|1;IscW_ISCW004478|1;IscW_ISCW024796|1;IscW_ISCW017952|1;IscW_ISCW000096|1;IscW_ISCW002319|1;IscW_ISCW000960|1;IscW_ISCW020264|1;IscW_ISCW012509|1;IscW_ISCW011299|1;IscW_ISCW015926|1;IscW_ISCW007443|1;IscW_ISCW005933|1;IscW_ISCW017463|1;IscW_ISCW003953|1;IscW_ISCW016068|1	18	1031	244	9706	http://www.ebi.ac.uk/QuickGO/GTerm?id=GO:1901362	[]
5	4,5	regulation of cellular metabolic process	GO:0031323	0.969	0.999	0	0	0	0	IscW_ISCW023777|1;IscW_ISCW010253|1;IscW_ISCW003862|1;IscW_ISCW009773|1;IscW_ISCW004478|1;IscW_ISCW005874|1;IscW_ISCW009597|1;IscW_ISCW023618|1;IscW_ISCW000096|1;IscW_ISCW001698|1;IscW_ISCW002319|1;IscW_ISCW020264|1;IscW_ISCW004732|1;IscW_ISCW007514|1;IscW_ISCW016838|1;IscW_ISCW005933|1;IscW_ISCW002912|1;IscW_ISCW003953|1;IscW_ISCW010422|1;IscW_ISCW024391|1	20	1130	244	9706	http://www.ebi.ac.uk/QuickGO/GTerm?id=GO:0031323	[]
3	3	single organism signaling	GO:0044700	0.971	0.999	0	0	0	0	IscW_ISCW006340|1;IscW_ISCW008722|1;IscW_ISCW005562|1;IscW_ISCW015140|1;IscW_ISCW012320|1;IscW_ISCW017584|1;IscW_ISCW021008|1;IscW_ISCW007514|1;IscW_ISCW014484|1;IscW_ISCW007464|1;IscW_ISCW001150|1;IscW_ISCW022740|1;IscW_ISCW016507|1;IscW_ISCW007151|1;IscW_ISCW017463|1;IscW_ISCW017818|1;IscW_ISCW001551|1;IscW_ISCW020487|1;IscW_ISCW010469|1;IscW_ISCW018962|1	20	1135	244	9706	http://www.ebi.ac.uk/QuickGO/GTerm?id=GO:0044700	[]
5	5	aromatic compound biosynthetic process	GO:0019438	0.972	0.999	0	0	0	0	IscW_ISCW010253|1;IscW_ISCW011988|1;IscW_ISCW009773|1;IscW_ISCW004478|1;IscW_ISCW024796|1;IscW_ISCW017952|1;IscW_ISCW000096|1;IscW_ISCW002319|1;IscW_ISCW000960|1;IscW_ISCW020264|1;IscW_ISCW012509|1;IscW_ISCW015926|1;IscW_ISCW007443|1;IscW_ISCW005933|1;IscW_ISCW017463|1;IscW_ISCW003953|1;IscW_ISCW016068|1	17	997	244	9706	http://www.ebi.ac.uk/QuickGO/GTerm?id=GO:0019438	[]
2	2	signaling	GO:0023052	0.972	0.999	0	0	0	0	IscW_ISCW006340|1;IscW_ISCW008722|1;IscW_ISCW005562|1;IscW_ISCW015140|1;IscW_ISCW012320|1;IscW_ISCW017584|1;IscW_ISCW021008|1;IscW_ISCW007514|1;IscW_ISCW014484|1;IscW_ISCW007464|1;IscW_ISCW001150|1;IscW_ISCW022740|1;IscW_ISCW016507|1;IscW_ISCW007151|1;IscW_ISCW017463|1;IscW_ISCW017818|1;IscW_ISCW001551|1;IscW_ISCW020487|1;IscW_ISCW010469|1;IscW_ISCW018962|1	20	1140	244	9706	http://www.ebi.ac.uk/QuickGO/GTerm?id=GO:0023052	[]
3	3	cell communication	GO:0007154	0.974	1	0	0	0	0	IscW_ISCW006340|1;IscW_ISCW008722|1;IscW_ISCW005562|1;IscW_ISCW015140|1;IscW_ISCW012320|1;IscW_ISCW017584|1;IscW_ISCW021008|1;IscW_ISCW007514|1;IscW_ISCW014484|1;IscW_ISCW007464|1;IscW_ISCW001150|1;IscW_ISCW022740|1;IscW_ISCW016507|1;IscW_ISCW007151|1;IscW_ISCW017463|1;IscW_ISCW017818|1;IscW_ISCW001551|1;IscW_ISCW020487|1;IscW_ISCW010469|1;IscW_ISCW018962|1	20	1147	244	9706	http://www.ebi.ac.uk/QuickGO/GTerm?id=GO:0007154	[]
5	5	nucleic acid metabolic process	GO:0090304	0.975	1	0	0	0	0	IscW_ISCW010253|1;IscW_ISCW009773|1;IscW_ISCW004478|1;IscW_ISCW002323|1;IscW_ISCW017097|1;IscW_ISCW017952|1;IscW_ISCW004641|1;IscW_ISCW000096|1;IscW_ISCW023284|1;IscW_ISCW018578|1;IscW_ISCW002319|1;IscW_ISCW019508|1;IscW_ISCW020264|1;IscW_ISCW014928|1;IscW_ISCW015926|1;IscW_ISCW023748|1;IscW_ISCW007443|1;IscW_ISCW005933|1;IscW_ISCW002555|1;IscW_ISCW017702|1;IscW_ISCW006646|1;IscW_ISCW004896|1;Isc…	30	1607	244	9706	http://www.ebi.ac.uk/QuickGO/GTerm?id=GO:0090304	[]
8	7,8	tRNA metabolic process	GO:0006399	0.976	1	0	0	0	0	IscW_ISCW018578|1	1	146	244	9706	http://www.ebi.ac.uk/QuickGO/GTerm?id=GO:0006399	[]
5	5	heterocycle biosynthetic process	GO:0018130	0.978	1	0	0	0	0	IscW_ISCW010253|1;IscW_ISCW011988|1;IscW_ISCW009773|1;IscW_ISCW004478|1;IscW_ISCW024796|1;IscW_ISCW017952|1;IscW_ISCW000096|1;IscW_ISCW002319|1;IscW_ISCW000960|1;IscW_ISCW020264|1;IscW_ISCW012509|1;IscW_ISCW015926|1;IscW_ISCW007443|1;IscW_ISCW005933|1;IscW_ISCW017463|1;IscW_ISCW003953|1;IscW_ISCW016068|1	17	1017	244	9706	http://www.ebi.ac.uk/QuickGO/GTerm?id=GO:0018130	[]
3	3	cellular response to stimulus	GO:0051716	0.983	1	0	0	0	0	IscW_ISCW006340|1;IscW_ISCW004641|1;IscW_ISCW008722|1;IscW_ISCW005562|1;IscW_ISCW021545|1;IscW_ISCW015140|1;IscW_ISCW012320|1;IscW_ISCW017584|1;IscW_ISCW021008|1;IscW_ISCW007514|1;IscW_ISCW014484|1;IscW_ISCW007464|1;IscW_ISCW001150|1;IscW_ISCW022740|1;IscW_ISCW016507|1;IscW_ISCW017702|1;IscW_ISCW007151|1;IscW_ISCW017463|1;IscW_ISCW017818|1;IscW_ISCW001551|1;IscW_ISCW020487|1;IscW_ISCW010469|1;Isc…	24	1370	244	9706	http://www.ebi.ac.uk/QuickGO/GTerm?id=GO:0051716	[]
7	6,7	regulation of phosphate metabolic process	GO:0019220	0.984	1	0	0	0	0	IscW_ISCW007514|1	1	161	244	9706	http://www.ebi.ac.uk/QuickGO/GTerm?id=GO:0019220	[]
6	5,6	regulation of phosphorus metabolic process	GO:0051174	0.984	1	0	0	0	0	IscW_ISCW007514|1	1	161	244	9706	http://www.ebi.ac.uk/QuickGO/GTerm?id=GO:0051174	[]
5	5	nitrogen compound transport	GO:0071705	0.99	1	0	0	0	0	IscW_ISCW009773|1;IscW_ISCW007988|1;IscW_ISCW019125|1;IscW_ISCW015975|1	4	388	244	9706	http://www.ebi.ac.uk/QuickGO/GTerm?id=GO:0071705	[]
5	5	vesicle-mediated transport	GO:0016192	0.992	1	0	0	0	0	IscW_ISCW007988|1;IscW_ISCW009228|1	2	269	244	9706	http://www.ebi.ac.uk/QuickGO/GTerm?id=GO:0016192	[]
6	6	regulation of cellular macromolecule biosynthetic process	GO:2000112	0.992	1	0	0	0	0	IscW_ISCW010253|1;IscW_ISCW009773|1;IscW_ISCW004478|1;IscW_ISCW005874|1;IscW_ISCW000096|1;IscW_ISCW002319|1;IscW_ISCW020264|1;IscW_ISCW005933|1;IscW_ISCW002912|1;IscW_ISCW003953|1	10	745	244	9706	http://www.ebi.ac.uk/QuickGO/GTerm?id=GO:2000112	[]
5	5	ion transport	GO:0006811	0.994	1	0	0	0	0	IscW_ISCW004310|1;IscW_ISCW006603|1;IscW_ISCW011988|1;IscW_ISCW001149|1;IscW_ISCW012509|1;IscW_ISCW005452|1;IscW_ISCW010641|1;IscW_ISCW016068|1;IscW_ISCW001551|1;IscW_ISCW023334|1	10	756	244	9706	http://www.ebi.ac.uk/QuickGO/GTerm?id=GO:0006811	[]
6	5,6	regulation of gene expression	GO:0010468	0.994	1	0	0	0	0	IscW_ISCW010253|1;IscW_ISCW009773|1;IscW_ISCW004478|1;IscW_ISCW005874|1;IscW_ISCW000096|1;IscW_ISCW002319|1;IscW_ISCW020264|1;IscW_ISCW005933|1;IscW_ISCW002912|1;IscW_ISCW003953|1;IscW_ISCW011944|1	11	810	244	9706	http://www.ebi.ac.uk/QuickGO/GTerm?id=GO:0010468	[]
3	3	single-organism cellular process	GO:0044763	0.994	1	0	0	0	0	IscW_ISCW004310|1;IscW_ISCW014240|1;IscW_ISCW008202|1;IscW_ISCW015260|1;IscW_ISCW018700|1;IscW_ISCW009943|1;IscW_ISCW022385|1;IscW_ISCW021409|1;IscW_ISCW010553|1;IscW_ISCW006340|1;IscW_ISCW011988|1;IscW_ISCW020516|1;IscW_ISCW003165|1;IscW_ISCW018440|1;IscW_ISCW001149|1;IscW_ISCW001538|1;IscW_ISCW004478|1;IscW_ISCW023338|1;IscW_ISCW004641|1;IscW_ISCW008722|1;IscW_ISCW018883|1;IscW_ISCW000492|1;Isc…	76	3738	244	9706	http://www.ebi.ac.uk/QuickGO/GTerm?id=GO:0044763	[]
6	5,6	regulation of macromolecule biosynthetic process	GO:0010556	0.994	1	0	0	0	0	IscW_ISCW010253|1;IscW_ISCW009773|1;IscW_ISCW004478|1;IscW_ISCW005874|1;IscW_ISCW000096|1;IscW_ISCW002319|1;IscW_ISCW020264|1;IscW_ISCW005933|1;IscW_ISCW002912|1;IscW_ISCW003953|1	10	758	244	9706	http://www.ebi.ac.uk/QuickGO/GTerm?id=GO:0010556	[]
5	5	regulation of cellular biosynthetic process	GO:0031326	0.995	1	0	0	0	0	IscW_ISCW010253|1;IscW_ISCW009773|1;IscW_ISCW004478|1;IscW_ISCW005874|1;IscW_ISCW000096|1;IscW_ISCW002319|1;IscW_ISCW020264|1;IscW_ISCW005933|1;IscW_ISCW002912|1;IscW_ISCW003953|1	10	769	244	9706	http://www.ebi.ac.uk/QuickGO/GTerm?id=GO:0031326	[]
8	7,8	regulation of transcription from RNA polymerase II promoter	GO:0006357	0.995	1	0	0	0	0	IscW_ISCW000096|1;IscW_ISCW002319|1	2	287	244	9706	http://www.ebi.ac.uk/QuickGO/GTerm?id=GO:0006357	[]
7	6,7	regulation of transcription, DNA-templated	GO:0006355	0.995	1	0	0	0	0	IscW_ISCW010253|1;IscW_ISCW009773|1;IscW_ISCW004478|1;IscW_ISCW000096|1;IscW_ISCW002319|1;IscW_ISCW020264|1;IscW_ISCW005933|1;IscW_ISCW003953|1	8	662	244	9706	http://www.ebi.ac.uk/QuickGO/GTerm?id=GO:0006355	[]
4	4	regulation of biosynthetic process	GO:0009889	0.995	1	0	0	0	0	IscW_ISCW010253|1;IscW_ISCW009773|1;IscW_ISCW004478|1;IscW_ISCW005874|1;IscW_ISCW000096|1;IscW_ISCW002319|1;IscW_ISCW020264|1;IscW_ISCW005933|1;IscW_ISCW002912|1;IscW_ISCW003953|1	10	772	244	9706	http://www.ebi.ac.uk/QuickGO/GTerm?id=GO:0009889	[]
6	6	transcription, DNA-templated	GO:0006351	0.996	1	0	0	0	0	IscW_ISCW010253|1;IscW_ISCW009773|1;IscW_ISCW004478|1;IscW_ISCW000096|1;IscW_ISCW002319|1;IscW_ISCW020264|1;IscW_ISCW015926|1;IscW_ISCW005933|1;IscW_ISCW003953|1	9	725	244	9706	http://www.ebi.ac.uk/QuickGO/GTerm?id=GO:0006351	[]
9	7,8,9	regulation of nucleic acid-templated transcription	GO:1903506	0.996	1	0	0	0	0	IscW_ISCW010253|1;IscW_ISCW009773|1;IscW_ISCW004478|1;IscW_ISCW000096|1;IscW_ISCW002319|1;IscW_ISCW020264|1;IscW_ISCW005933|1;IscW_ISCW003953|1	8	674	244	9706	http://www.ebi.ac.uk/QuickGO/GTerm?id=GO:1903506	[]
6	6	regulation of RNA biosynthetic process	GO:2001141	0.996	1	0	0	0	0	IscW_ISCW010253|1;IscW_ISCW009773|1;IscW_ISCW004478|1;IscW_ISCW000096|1;IscW_ISCW002319|1;IscW_ISCW020264|1;IscW_ISCW005933|1;IscW_ISCW003953|1	8	674	244	9706	http://www.ebi.ac.uk/QuickGO/GTerm?id=GO:2001141	[]
4	4	regulation of nitrogen compound metabolic process	GO:0051171	0.996	1	0	0	0	0	IscW_ISCW010253|1;IscW_ISCW009773|1;IscW_ISCW004478|1;IscW_ISCW005874|1;IscW_ISCW000096|1;IscW_ISCW002319|1;IscW_ISCW020264|1;IscW_ISCW005933|1;IscW_ISCW002912|1;IscW_ISCW003953|1	10	789	244	9706	http://www.ebi.ac.uk/QuickGO/GTerm?id=GO:0051171	[]
7	5,6,7	regulation of RNA metabolic process	GO:0051252	0.997	1	0	0	0	0	IscW_ISCW010253|1;IscW_ISCW009773|1;IscW_ISCW004478|1;IscW_ISCW000096|1;IscW_ISCW002319|1;IscW_ISCW020264|1;IscW_ISCW005933|1;IscW_ISCW003953|1	8	687	244	9706	http://www.ebi.ac.uk/QuickGO/GTerm?id=GO:0051252	[]
8	7,8	nucleic acid-templated transcription	GO:0097659	0.997	1	0	0	0	0	IscW_ISCW010253|1;IscW_ISCW009773|1;IscW_ISCW004478|1;IscW_ISCW000096|1;IscW_ISCW002319|1;IscW_ISCW020264|1;IscW_ISCW015926|1;IscW_ISCW005933|1;IscW_ISCW003953|1	9	744	244	9706	http://www.ebi.ac.uk/QuickGO/GTerm?id=GO:0097659	[]
7	6,7	RNA biosynthetic process	GO:0032774	0.997	1	0	0	0	0	IscW_ISCW010253|1;IscW_ISCW009773|1;IscW_ISCW004478|1;IscW_ISCW000096|1;IscW_ISCW002319|1;IscW_ISCW020264|1;IscW_ISCW015926|1;IscW_ISCW005933|1;IscW_ISCW003953|1	9	752	244	9706	http://www.ebi.ac.uk/QuickGO/GTerm?id=GO:0032774	[]
7	7	transcription from RNA polymerase II promoter	GO:0006366	0.998	1	0	0	0	0	IscW_ISCW000096|1;IscW_ISCW002319|1	2	324	244	9706	http://www.ebi.ac.uk/QuickGO/GTerm?id=GO:0006366	[]
5	5	regulation of nucleobase-containing compound metabolic process	GO:0019219	0.998	1	0	0	0	0	IscW_ISCW010253|1;IscW_ISCW009773|1;IscW_ISCW004478|1;IscW_ISCW000096|1;IscW_ISCW002319|1;IscW_ISCW020264|1;IscW_ISCW005933|1;IscW_ISCW003953|1	8	719	244	9706	http://www.ebi.ac.uk/QuickGO/GTerm?id=GO:0019219	[]
6	4,5,6	transmembrane transport	GO:0055085	0.999	1	0	0	0	0	IscW_ISCW004310|1;IscW_ISCW011988|1;IscW_ISCW001149|1;IscW_ISCW012509|1;IscW_ISCW021383|1;IscW_ISCW005452|1;IscW_ISCW019606|1;IscW_ISCW021257|1;IscW_ISCW016068|1;IscW_ISCW001551|1	10	894	244	9706	http://www.ebi.ac.uk/QuickGO/GTerm?id=GO:0055085	[]
6	6	anion transport	GO:0006820	1	1	0	0	0	0	IscW_ISCW005452|1	1	348	244	9706	http://www.ebi.ac.uk/QuickGO/GTerm?id=GO:0006820	[]

## Sheet: CC
maxLevel	levels	GO_Name	GO_ID	Pvalue	Pvalue_adjusted	Genes	Count	Pop_Hit	List_Total	Background_Genes	URL
3	3	intracellular part	GO:0044424	9.68e-09	2.48e-06	IscW_ISCW022123|1;IscW_ISCW000125|1;IscW_ISCW020299|1;IscW_ISCW019496|1;IscW_ISCW010253|1;IscW_ISCW003012|1;IscW_ISCW008202|1;IscW_ISCW015260|1;IscW_ISCW005425|1;IscW_ISCW021604|1;IscW_ISCW021409|1;IscW_ISCW005839|1;IscW_ISCW001285|1;IscW_ISCW011988|1;IscW_ISCW006685|1;IscW_ISCW020516|1;IscW_ISCW009773|1;IscW_ISCW003165|1;IscW_ISCW004478|1;IscW_ISCW007139|1;IscW_ISCW005874|1;IscW_ISCW002323|1;Isc…	118	3985	164	7924	http://www.ebi.ac.uk/QuickGO/GTerm?id=GO:0044424
3	3	intracellular	GO:0005622	3.44e-08	4.4e-06	IscW_ISCW022123|1;IscW_ISCW000125|1;IscW_ISCW020299|1;IscW_ISCW019496|1;IscW_ISCW010253|1;IscW_ISCW003012|1;IscW_ISCW008202|1;IscW_ISCW015260|1;IscW_ISCW005425|1;IscW_ISCW021604|1;IscW_ISCW021409|1;IscW_ISCW005839|1;IscW_ISCW001285|1;IscW_ISCW011988|1;IscW_ISCW006685|1;IscW_ISCW020516|1;IscW_ISCW009773|1;IscW_ISCW003165|1;IscW_ISCW004478|1;IscW_ISCW007139|1;IscW_ISCW005874|1;IscW_ISCW002323|1;Isc…	123	4317	164	7924	http://www.ebi.ac.uk/QuickGO/GTerm?id=GO:0005622
5	4,5	intracellular non-membrane-bounded organelle	GO:0043232	6.92e-08	4.43e-06	IscW_ISCW022123|1;IscW_ISCW000125|1;IscW_ISCW019496|1;IscW_ISCW008202|1;IscW_ISCW015260|1;IscW_ISCW005425|1;IscW_ISCW021409|1;IscW_ISCW001285|1;IscW_ISCW004478|1;IscW_ISCW002323|1;IscW_ISCW023338|1;IscW_ISCW009496|1;IscW_ISCW000096|1;IscW_ISCW023284|1;IscW_ISCW019788|1;IscW_ISCW000492|1;IscW_ISCW017584|1;IscW_ISCW020264|1;IscW_ISCW023076|1;IscW_ISCW024187|1;IscW_ISCW015926|1;IscW_ISCW020882|1;Isc…	38	734	164	7924	http://www.ebi.ac.uk/QuickGO/GTerm?id=GO:0043232
3	3	non-membrane-bounded organelle	GO:0043228	6.92e-08	4.43e-06	IscW_ISCW022123|1;IscW_ISCW000125|1;IscW_ISCW019496|1;IscW_ISCW008202|1;IscW_ISCW015260|1;IscW_ISCW005425|1;IscW_ISCW021409|1;IscW_ISCW001285|1;IscW_ISCW004478|1;IscW_ISCW002323|1;IscW_ISCW023338|1;IscW_ISCW009496|1;IscW_ISCW000096|1;IscW_ISCW023284|1;IscW_ISCW019788|1;IscW_ISCW000492|1;IscW_ISCW017584|1;IscW_ISCW020264|1;IscW_ISCW023076|1;IscW_ISCW024187|1;IscW_ISCW015926|1;IscW_ISCW020882|1;Isc…	38	734	164	7924	http://www.ebi.ac.uk/QuickGO/GTerm?id=GO:0043228
2	2	cell	GO:0005623	2.3e-06	0.000118	IscW_ISCW022123|1;IscW_ISCW000125|1;IscW_ISCW020299|1;IscW_ISCW019496|1;IscW_ISCW010253|1;IscW_ISCW003012|1;IscW_ISCW008202|1;IscW_ISCW015260|1;IscW_ISCW005425|1;IscW_ISCW021604|1;IscW_ISCW021409|1;IscW_ISCW005839|1;IscW_ISCW001285|1;IscW_ISCW011988|1;IscW_ISCW006685|1;IscW_ISCW020516|1;IscW_ISCW009773|1;IscW_ISCW003165|1;IscW_ISCW018440|1;IscW_ISCW004478|1;IscW_ISCW007139|1;IscW_ISCW005874|1;Isc…	131	5008	164	7924	http://www.ebi.ac.uk/QuickGO/GTerm?id=GO:0005623
2	2	macromolecular complex	GO:0032991	3.66e-06	0.000156	IscW_ISCW022123|1;IscW_ISCW000125|1;IscW_ISCW019496|1;IscW_ISCW015260|1;IscW_ISCW005425|1;IscW_ISCW001285|1;IscW_ISCW011988|1;IscW_ISCW009773|1;IscW_ISCW003165|1;IscW_ISCW001149|1;IscW_ISCW004478|1;IscW_ISCW007139|1;IscW_ISCW005874|1;IscW_ISCW002323|1;IscW_ISCW021163|1;IscW_ISCW004641|1;IscW_ISCW000096|1;IscW_ISCW008722|1;IscW_ISCW007988|1;IscW_ISCW000239|1;IscW_ISCW019788|1;IscW_ISCW019508|1;Isc…	59	1641	164	7924	http://www.ebi.ac.uk/QuickGO/GTerm?id=GO:0032991
5	4,5	proton-transporting two-sector ATPase complex, catalytic domain	GO:0033178	6.15e-06	0.000223	IscW_ISCW011988|1;IscW_ISCW001149|1;IscW_ISCW012509|1;IscW_ISCW016068|1;IscW_ISCW001551|1	5	14	164	7924	http://www.ebi.ac.uk/QuickGO/GTerm?id=GO:0033178
2	2	cell part	GO:0044464	6.97e-06	0.000223	IscW_ISCW022123|1;IscW_ISCW000125|1;IscW_ISCW020299|1;IscW_ISCW019496|1;IscW_ISCW010253|1;IscW_ISCW003012|1;IscW_ISCW008202|1;IscW_ISCW015260|1;IscW_ISCW005425|1;IscW_ISCW021604|1;IscW_ISCW021409|1;IscW_ISCW005839|1;IscW_ISCW001285|1;IscW_ISCW011988|1;IscW_ISCW006685|1;IscW_ISCW020516|1;IscW_ISCW009773|1;IscW_ISCW003165|1;IscW_ISCW018440|1;IscW_ISCW004478|1;IscW_ISCW007139|1;IscW_ISCW005874|1;Isc…	129	4970	164	7924	http://www.ebi.ac.uk/QuickGO/GTerm?id=GO:0044464
4	4	cytoplasm	GO:0005737	4.24e-05	0.00114	IscW_ISCW000125|1;IscW_ISCW020299|1;IscW_ISCW008202|1;IscW_ISCW015260|1;IscW_ISCW005425|1;IscW_ISCW021604|1;IscW_ISCW021409|1;IscW_ISCW005839|1;IscW_ISCW001285|1;IscW_ISCW006685|1;IscW_ISCW020516|1;IscW_ISCW003165|1;IscW_ISCW007139|1;IscW_ISCW005874|1;IscW_ISCW016212|1;IscW_ISCW021163|1;IscW_ISCW005803|1;IscW_ISCW017218|1;IscW_ISCW023284|1;IscW_ISCW011337|1;IscW_ISCW008722|1;IscW_ISCW003950|1;Isc…	75	2453	164	7924	http://www.ebi.ac.uk/QuickGO/GTerm?id=GO:0005737
6	5,6	cytoskeleton	GO:0005856	4.47e-05	0.00114	IscW_ISCW022123|1;IscW_ISCW008202|1;IscW_ISCW015260|1;IscW_ISCW021409|1;IscW_ISCW023338|1;IscW_ISCW009496|1;IscW_ISCW000492|1;IscW_ISCW017584|1;IscW_ISCW020882|1;IscW_ISCW020631|1;IscW_ISCW012037|1;IscW_ISCW005074|1;IscW_ISCW015975|1;IscW_ISCW022488|1;IscW_ISCW000339|1	15	219	164	7924	http://www.ebi.ac.uk/QuickGO/GTerm?id=GO:0005856
3	3	protein complex	GO:0043234	0.000187	0.00436	IscW_ISCW022123|1;IscW_ISCW019496|1;IscW_ISCW015260|1;IscW_ISCW011988|1;IscW_ISCW009773|1;IscW_ISCW003165|1;IscW_ISCW001149|1;IscW_ISCW004478|1;IscW_ISCW007139|1;IscW_ISCW005874|1;IscW_ISCW002323|1;IscW_ISCW021163|1;IscW_ISCW004641|1;IscW_ISCW000096|1;IscW_ISCW008722|1;IscW_ISCW007988|1;IscW_ISCW000239|1;IscW_ISCW012320|1;IscW_ISCW015049|1;IscW_ISCW006447|1;IscW_ISCW012509|1;IscW_ISCW009228|1;Isc…	45	1292	164	7924	http://www.ebi.ac.uk/QuickGO/GTerm?id=GO:0043234
6	4,5,6	proton-transporting ATP synthase complex, catalytic core F(1)	GO:0045261	0.000452	0.00901	IscW_ISCW011988|1;IscW_ISCW012509|1;IscW_ISCW016068|1	3	8	164	7924	http://www.ebi.ac.uk/QuickGO/GTerm?id=GO:0045261
5	4,5	proton-transporting two-sector ATPase complex	GO:0016469	0.000458	0.00901	IscW_ISCW011988|1;IscW_ISCW001149|1;IscW_ISCW012509|1;IscW_ISCW016068|1;IscW_ISCW001551|1	5	32	164	7924	http://www.ebi.ac.uk/QuickGO/GTerm?id=GO:0016469
3	3	cell-substrate junction	GO:0030055	0.00126	0.0202	IscW_ISCW023338|1;IscW_ISCW017584|1	2	3	164	7924	http://www.ebi.ac.uk/QuickGO/GTerm?id=GO:0030055
5	4,5	cell-substrate adherens junction	GO:0005924	0.00126	0.0202	IscW_ISCW023338|1;IscW_ISCW017584|1	2	3	164	7924	http://www.ebi.ac.uk/QuickGO/GTerm?id=GO:0005924
6	5,6	focal adhesion	GO:0005925	0.00126	0.0202	IscW_ISCW023338|1;IscW_ISCW017584|1	2	3	164	7924	http://www.ebi.ac.uk/QuickGO/GTerm?id=GO:0005925
7	3,5,6,7	polymeric cytoskeletal fiber	GO:0099513	0.00155	0.0234	IscW_ISCW008202|1;IscW_ISCW015260|1;IscW_ISCW000492|1;IscW_ISCW020631|1;IscW_ISCW012037|1;IscW_ISCW000339|1	6	61	164	7924	http://www.ebi.ac.uk/QuickGO/GTerm?id=GO:0099513
4	3,4	intracellular organelle	GO:0043229	0.00223	0.0317	IscW_ISCW022123|1;IscW_ISCW000125|1;IscW_ISCW019496|1;IscW_ISCW010253|1;IscW_ISCW003012|1;IscW_ISCW008202|1;IscW_ISCW015260|1;IscW_ISCW005425|1;IscW_ISCW021409|1;IscW_ISCW005839|1;IscW_ISCW001285|1;IscW_ISCW020516|1;IscW_ISCW009773|1;IscW_ISCW003165|1;IscW_ISCW004478|1;IscW_ISCW007139|1;IscW_ISCW002323|1;IscW_ISCW023338|1;IscW_ISCW009496|1;IscW_ISCW000096|1;IscW_ISCW023284|1;IscW_ISCW011337|1;Isc…	80	2987	164	7924	http://www.ebi.ac.uk/QuickGO/GTerm?id=GO:0043229
4	4	proton-transporting ATP synthase complex	GO:0045259	0.0033	0.0444	IscW_ISCW011988|1;IscW_ISCW012509|1;IscW_ISCW016068|1	3	15	164	7924	http://www.ebi.ac.uk/QuickGO/GTerm?id=GO:0045259
2	2	organelle	GO:0043226	0.00351	0.0449	IscW_ISCW022123|1;IscW_ISCW000125|1;IscW_ISCW019496|1;IscW_ISCW010253|1;IscW_ISCW003012|1;IscW_ISCW008202|1;IscW_ISCW015260|1;IscW_ISCW005425|1;IscW_ISCW021409|1;IscW_ISCW005839|1;IscW_ISCW001285|1;IscW_ISCW020516|1;IscW_ISCW009773|1;IscW_ISCW003165|1;IscW_ISCW004478|1;IscW_ISCW007139|1;IscW_ISCW002323|1;IscW_ISCW023338|1;IscW_ISCW009496|1;IscW_ISCW000096|1;IscW_ISCW023284|1;IscW_ISCW011337|1;Isc…	80	3030	164	7924	http://www.ebi.ac.uk/QuickGO/GTerm?id=GO:0043226
7	4,5,6,7	cytoskeletal part	GO:0044430	0.00393	0.0463	IscW_ISCW022123|1;IscW_ISCW008202|1;IscW_ISCW015260|1;IscW_ISCW021409|1;IscW_ISCW000492|1;IscW_ISCW020631|1;IscW_ISCW012037|1;IscW_ISCW005074|1;IscW_ISCW015975|1;IscW_ISCW000339|1	10	179	164	7924	http://www.ebi.ac.uk/QuickGO/GTerm?id=GO:0044430
5	5	polysome	GO:0005844	0.00409	0.0463	IscW_ISCW002912|1;IscW_ISCW018203|1	2	5	164	7924	http://www.ebi.ac.uk/QuickGO/GTerm?id=GO:0005844
2	2	supramolecular fiber	GO:0099512	0.00416	0.0463	IscW_ISCW008202|1;IscW_ISCW015260|1;IscW_ISCW000492|1;IscW_ISCW020631|1;IscW_ISCW012037|1;IscW_ISCW000339|1	6	74	164	7924	http://www.ebi.ac.uk/QuickGO/GTerm?id=GO:0099512
4	3,4	intracellular organelle part	GO:0044446	0.00536	0.0568	IscW_ISCW022123|1;IscW_ISCW019496|1;IscW_ISCW008202|1;IscW_ISCW015260|1;IscW_ISCW005425|1;IscW_ISCW021409|1;IscW_ISCW001285|1;IscW_ISCW009773|1;IscW_ISCW004478|1;IscW_ISCW002323|1;IscW_ISCW000096|1;IscW_ISCW023284|1;IscW_ISCW011337|1;IscW_ISCW008722|1;IscW_ISCW007988|1;IscW_ISCW019788|1;IscW_ISCW000492|1;IscW_ISCW015224|1;IscW_ISCW020264|1;IscW_ISCW011299|1;IscW_ISCW009228|1;IscW_ISCW023076|1;Isc…	47	1597	164	7924	http://www.ebi.ac.uk/QuickGO/GTerm?id=GO:0044446
6	5,6	ribosome	GO:0005840	0.00597	0.0568	IscW_ISCW000125|1;IscW_ISCW005425|1;IscW_ISCW001285|1;IscW_ISCW019788|1;IscW_ISCW023076|1;IscW_ISCW024187|1;IscW_ISCW017543|1;IscW_ISCW015565|1;IscW_ISCW015484|1;IscW_ISCW002233|1	10	190	164	7924	http://www.ebi.ac.uk/QuickGO/GTerm?id=GO:0005840
2	2	organelle part	GO:0044422	0.00612	0.0568	IscW_ISCW022123|1;IscW_ISCW019496|1;IscW_ISCW008202|1;IscW_ISCW015260|1;IscW_ISCW005425|1;IscW_ISCW021409|1;IscW_ISCW001285|1;IscW_ISCW009773|1;IscW_ISCW004478|1;IscW_ISCW002323|1;IscW_ISCW000096|1;IscW_ISCW023284|1;IscW_ISCW011337|1;IscW_ISCW008722|1;IscW_ISCW007988|1;IscW_ISCW019788|1;IscW_ISCW000492|1;IscW_ISCW015224|1;IscW_ISCW020264|1;IscW_ISCW011299|1;IscW_ISCW009228|1;IscW_ISCW023076|1;Isc…	47	1608	164	7924	http://www.ebi.ac.uk/QuickGO/GTerm?id=GO:0044422
3	3	ribonucleoprotein complex	GO:1990904	0.00614	0.0568	IscW_ISCW000125|1;IscW_ISCW005425|1;IscW_ISCW001285|1;IscW_ISCW005874|1;IscW_ISCW019788|1;IscW_ISCW019508|1;IscW_ISCW023076|1;IscW_ISCW024187|1;IscW_ISCW017543|1;IscW_ISCW002555|1;IscW_ISCW002912|1;IscW_ISCW015565|1;IscW_ISCW015189|1;IscW_ISCW018203|1;IscW_ISCW015484|1;IscW_ISCW002233|1;IscW_ISCW018745|1	17	421	164	7924	http://www.ebi.ac.uk/QuickGO/GTerm?id=GO:1990904
3	3	protein-DNA complex	GO:0032993	0.00622	0.0568	IscW_ISCW019496|1;IscW_ISCW004478|1;IscW_ISCW002323|1;IscW_ISCW003178|1	4	36	164	7924	http://www.ebi.ac.uk/QuickGO/GTerm?id=GO:0032993
4	4	intracellular ribonucleoprotein complex	GO:0030529	0.00643	0.0568	IscW_ISCW000125|1;IscW_ISCW005425|1;IscW_ISCW001285|1;IscW_ISCW005874|1;IscW_ISCW019788|1;IscW_ISCW019508|1;IscW_ISCW023076|1;IscW_ISCW024187|1;IscW_ISCW017543|1;IscW_ISCW002555|1;IscW_ISCW002912|1;IscW_ISCW015565|1;IscW_ISCW015189|1;IscW_ISCW018203|1;IscW_ISCW015484|1;IscW_ISCW002233|1;IscW_ISCW018745|1	17	423	164	7924	http://www.ebi.ac.uk/QuickGO/GTerm?id=GO:0030529
7	6,7	microtubule cytoskeleton	GO:0015630	0.00681	0.0581	IscW_ISCW022123|1;IscW_ISCW015260|1;IscW_ISCW021409|1;IscW_ISCW000492|1;IscW_ISCW020631|1;IscW_ISCW012037|1;IscW_ISCW005074|1;IscW_ISCW015975|1	8	135	164	7924	http://www.ebi.ac.uk/QuickGO/GTerm?id=GO:0015630
4	4	nucleosome	GO:0000786	0.0088	0.0727	IscW_ISCW019496|1;IscW_ISCW004478|1;IscW_ISCW003178|1	3	21	164	7924	http://www.ebi.ac.uk/QuickGO/GTerm?id=GO:0000786
8	5,6,7,8	nuclear inner membrane	GO:0005637	0.011	0.0879	IscW_ISCW011299|1;IscW_ISCW000339|1	2	8	164	7924	http://www.ebi.ac.uk/QuickGO/GTerm?id=GO:0005637
8	4,6,7,8	microtubule	GO:0005874	0.0116	0.0897	IscW_ISCW015260|1;IscW_ISCW000492|1;IscW_ISCW020631|1;IscW_ISCW012037|1;IscW_ISCW005074|1	5	66	164	7924	http://www.ebi.ac.uk/QuickGO/GTerm?id=GO:0005874
6	4,5,6	nuclear envelope	GO:0005635	0.0123	0.0926	IscW_ISCW009773|1;IscW_ISCW011299|1;IscW_ISCW019125|1;IscW_ISCW015442|1;IscW_ISCW000339|1	5	67	164	7924	http://www.ebi.ac.uk/QuickGO/GTerm?id=GO:0005635
5	4,5	nuclear part	GO:0044428	0.017	0.104	IscW_ISCW009773|1;IscW_ISCW004478|1;IscW_ISCW002323|1;IscW_ISCW000096|1;IscW_ISCW023284|1;IscW_ISCW020264|1;IscW_ISCW011299|1;IscW_ISCW015926|1;IscW_ISCW005933|1;IscW_ISCW002555|1;IscW_ISCW019125|1;IscW_ISCW017702|1;IscW_ISCW003953|1;IscW_ISCW015189|1;IscW_ISCW015442|1;IscW_ISCW019324|1;IscW_ISCW018745|1;IscW_ISCW008669|1;IscW_ISCW018941|1;IscW_ISCW004895|1;IscW_ISCW000339|1	21	621	164	7924	http://www.ebi.ac.uk/QuickGO/GTerm?id=GO:0044428
4	4	adherens junction	GO:0005912	0.0172	0.104	IscW_ISCW023338|1;IscW_ISCW017584|1	2	10	164	7924	http://www.ebi.ac.uk/QuickGO/GTerm?id=GO:0005912
3	3	anchoring junction	GO:0070161	0.0172	0.104	IscW_ISCW023338|1;IscW_ISCW017584|1	2	10	164	7924	http://www.ebi.ac.uk/QuickGO/GTerm?id=GO:0070161
5	5	transferase complex	GO:1990234	0.0174	0.104	IscW_ISCW003165|1;IscW_ISCW002323|1;IscW_ISCW021163|1;IscW_ISCW008722|1;IscW_ISCW000239|1;IscW_ISCW006447|1;IscW_ISCW016838|1;IscW_ISCW015926|1;IscW_ISCW017213|1;IscW_ISCW003953|1;IscW_ISCW010469|1;IscW_ISCW018941|1	12	291	164	7924	http://www.ebi.ac.uk/QuickGO/GTerm?id=GO:1990234
3	3	DNA packaging complex	GO:0044815	0.0177	0.104	IscW_ISCW019496|1;IscW_ISCW004478|1;IscW_ISCW003178|1	3	27	164	7924	http://www.ebi.ac.uk/QuickGO/GTerm?id=GO:0044815
9	5,7,8,9	lamin filament	GO:0005638	0.0207	0.104	IscW_ISCW000339|1	1	1	164	7924	http://www.ebi.ac.uk/QuickGO/GTerm?id=GO:0005638
7	5,6,7	nuclear lamina	GO:0005652	0.0207	0.104	IscW_ISCW000339|1	1	1	164	7924	http://www.ebi.ac.uk/QuickGO/GTerm?id=GO:0005652
4	4	ruffle	GO:0001726	0.0207	0.104	IscW_ISCW023338|1	1	1	164	7924	http://www.ebi.ac.uk/QuickGO/GTerm?id=GO:0001726
4	4	eukaryotic translation initiation factor 4F complex	GO:0016281	0.0207	0.104	IscW_ISCW018203|1	1	1	164	7924	http://www.ebi.ac.uk/QuickGO/GTerm?id=GO:0016281
10	4,5,6,7,9,10	muscle thin filament tropomyosin	GO:0005862	0.0207	0.104	IscW_ISCW008202|1	1	1	164	7924	http://www.ebi.ac.uk/QuickGO/GTerm?id=GO:0005862
6	5,6	endoplasmic reticulum quality control compartment	GO:0044322	0.0207	0.104	IscW_ISCW008722|1	1	1	164	7924	http://www.ebi.ac.uk/QuickGO/GTerm?id=GO:0044322
5	5	CHD-type complex	GO:0090545	0.0207	0.104	IscW_ISCW005933|1	1	1	164	7924	http://www.ebi.ac.uk/QuickGO/GTerm?id=GO:0090545
4	4	Hrd1p ubiquitin ligase complex	GO:0000836	0.0207	0.104	IscW_ISCW008722|1	1	1	164	7924	http://www.ebi.ac.uk/QuickGO/GTerm?id=GO:0000836
9	5,6,7,8,9	NuRD complex	GO:0016581	0.0207	0.104	IscW_ISCW005933|1	1	1	164	7924	http://www.ebi.ac.uk/QuickGO/GTerm?id=GO:0016581
3	3	ER ubiquitin ligase complex	GO:0000835	0.0207	0.104	IscW_ISCW008722|1	1	1	164	7924	http://www.ebi.ac.uk/QuickGO/GTerm?id=GO:0000835
8	5,6,7,8	histone deacetylase complex	GO:0000118	0.0207	0.104	IscW_ISCW000096|1;IscW_ISCW005933|1	2	11	164	7924	http://www.ebi.ac.uk/QuickGO/GTerm?id=GO:0000118
6	5,6	nuclear lumen	GO:0031981	0.0208	0.104	IscW_ISCW004478|1;IscW_ISCW002323|1;IscW_ISCW000096|1;IscW_ISCW023284|1;IscW_ISCW020264|1;IscW_ISCW015926|1;IscW_ISCW005933|1;IscW_ISCW017702|1;IscW_ISCW003953|1;IscW_ISCW015189|1;IscW_ISCW019324|1;IscW_ISCW008669|1;IscW_ISCW018941|1;IscW_ISCW004895|1;IscW_ISCW000339|1	15	406	164	7924	http://www.ebi.ac.uk/QuickGO/GTerm?id=GO:0031981
2	2	other organism part	GO:0044217	0.0235	0.107	IscW_ISCW019125|1;IscW_ISCW015442|1;IscW_ISCW015975|1	3	30	164	7924	http://www.ebi.ac.uk/QuickGO/GTerm?id=GO:0044217
3	3	host	GO:0018995	0.0235	0.107	IscW_ISCW019125|1;IscW_ISCW015442|1;IscW_ISCW015975|1	3	30	164	7924	http://www.ebi.ac.uk/QuickGO/GTerm?id=GO:0018995
3	3	other organism cell	GO:0044216	0.0235	0.107	IscW_ISCW019125|1;IscW_ISCW015442|1;IscW_ISCW015975|1	3	30	164	7924	http://www.ebi.ac.uk/QuickGO/GTerm?id=GO:0044216
2	2	other organism	GO:0044215	0.0235	0.107	IscW_ISCW019125|1;IscW_ISCW015442|1;IscW_ISCW015975|1	3	30	164	7924	http://www.ebi.ac.uk/QuickGO/GTerm?id=GO:0044215
4	4	host cell	GO:0043657	0.0235	0.107	IscW_ISCW019125|1;IscW_ISCW015442|1;IscW_ISCW015975|1	3	30	164	7924	http://www.ebi.ac.uk/QuickGO/GTerm?id=GO:0043657
5	4,5	ribosomal subunit	GO:0044391	0.0251	0.113	IscW_ISCW005425|1;IscW_ISCW001285|1;IscW_ISCW019788|1;IscW_ISCW023076|1;IscW_ISCW017543|1;IscW_ISCW015565|1;IscW_ISCW015484|1	7	139	164	7924	http://www.ebi.ac.uk/QuickGO/GTerm?id=GO:0044391
6	5,6	nucleolus	GO:0005730	0.0268	0.118	IscW_ISCW023284|1;IscW_ISCW020264|1;IscW_ISCW015926|1;IscW_ISCW015189|1;IscW_ISCW019324|1;IscW_ISCW008669|1;IscW_ISCW004895|1	7	141	164	7924	http://www.ebi.ac.uk/QuickGO/GTerm?id=GO:0005730
2	2	extracellular region part	GO:0044421	0.0312	0.136	IscW_ISCW023777|1;IscW_ISCW019887|1;IscW_ISCW009943|1;IscW_ISCW001538|1;IscW_ISCW023618|1;IscW_ISCW021545|1;IscW_ISCW010422|1;IscW_ISCW009204|1	8	178	164	7924	http://www.ebi.ac.uk/QuickGO/GTerm?id=GO:0044421
4	4	ubiquitin ligase complex	GO:0000151	0.0384	0.15	IscW_ISCW021163|1;IscW_ISCW008722|1;IscW_ISCW000239|1;IscW_ISCW006447|1;IscW_ISCW016838|1	5	90	164	7924	http://www.ebi.ac.uk/QuickGO/GTerm?id=GO:0000151
9	6,7,8,9	centrosome	GO:0005813	0.0405	0.15	IscW_ISCW021409|1;IscW_ISCW005074|1;IscW_ISCW015975|1	3	37	164	7924	http://www.ebi.ac.uk/QuickGO/GTerm?id=GO:0005813
6	5,6	protein farnesyltransferase complex	GO:0005965	0.041	0.15	IscW_ISCW017213|1	1	2	164	7924	http://www.ebi.ac.uk/QuickGO/GTerm?id=GO:0005965
4	4	Ku70:Ku80 complex	GO:0043564	0.041	0.15	IscW_ISCW017702|1	1	2	164	7924	http://www.ebi.ac.uk/QuickGO/GTerm?id=GO:0043564
4	4	CAAX-protein geranylgeranyltransferase complex	GO:0005953	0.041	0.15	IscW_ISCW017213|1	1	2	164	7924	http://www.ebi.ac.uk/QuickGO/GTerm?id=GO:0005953
3	3	cell leading edge	GO:0031252	0.041	0.15	IscW_ISCW023338|1	1	2	164	7924	http://www.ebi.ac.uk/QuickGO/GTerm?id=GO:0031252
6	4,5,6	Derlin-1 retrotranslocation complex	GO:0036513	0.041	0.15	IscW_ISCW008722|1	1	2	164	7924	http://www.ebi.ac.uk/QuickGO/GTerm?id=GO:0036513
7	6,7	intermediate filament cytoskeleton	GO:0045111	0.041	0.15	IscW_ISCW000339|1	1	2	164	7924	http://www.ebi.ac.uk/QuickGO/GTerm?id=GO:0045111
8	4,6,7,8	intermediate filament	GO:0005882	0.041	0.15	IscW_ISCW000339|1	1	2	164	7924	http://www.ebi.ac.uk/QuickGO/GTerm?id=GO:0005882
5	5	Noc4p-Nop14p complex	GO:0030692	0.041	0.15	IscW_ISCW015189|1	1	2	164	7924	http://www.ebi.ac.uk/QuickGO/GTerm?id=GO:0030692
6	5,6	chromatin	GO:0000785	0.041	0.15	IscW_ISCW019496|1;IscW_ISCW004478|1;IscW_ISCW000096|1;IscW_ISCW003178|1	4	63	164	7924	http://www.ebi.ac.uk/QuickGO/GTerm?id=GO:0000785
4	4	nuclear pore	GO:0005643	0.0433	0.156	IscW_ISCW009773|1;IscW_ISCW019125|1;IscW_ISCW015442|1	3	38	164	7924	http://www.ebi.ac.uk/QuickGO/GTerm?id=GO:0005643
4	4	catalytic complex	GO:1902494	0.0444	0.158	IscW_ISCW003165|1;IscW_ISCW002323|1;IscW_ISCW021163|1;IscW_ISCW000096|1;IscW_ISCW008722|1;IscW_ISCW000239|1;IscW_ISCW006447|1;IscW_ISCW016838|1;IscW_ISCW015926|1;IscW_ISCW005933|1;IscW_ISCW017213|1;IscW_ISCW003953|1;IscW_ISCW010469|1;IscW_ISCW018941|1	14	410	164	7924	http://www.ebi.ac.uk/QuickGO/GTerm?id=GO:1902494
7	4,5,6,7	nuclear membrane	GO:0031965	0.0472	0.166	IscW_ISCW011299|1;IscW_ISCW000339|1	2	17	164	7924	http://www.ebi.ac.uk/QuickGO/GTerm?id=GO:0031965
5	4,5	intracellular organelle lumen	GO:0070013	0.0563	0.185	IscW_ISCW004478|1;IscW_ISCW002323|1;IscW_ISCW000096|1;IscW_ISCW023284|1;IscW_ISCW019788|1;IscW_ISCW020264|1;IscW_ISCW015926|1;IscW_ISCW005933|1;IscW_ISCW017702|1;IscW_ISCW003953|1;IscW_ISCW015189|1;IscW_ISCW019324|1;IscW_ISCW008669|1;IscW_ISCW018941|1;IscW_ISCW004895|1;IscW_ISCW000339|1	16	503	164	7924	http://www.ebi.ac.uk/QuickGO/GTerm?id=GO:0070013
3	3	organelle lumen	GO:0043233	0.0563	0.185	IscW_ISCW004478|1;IscW_ISCW002323|1;IscW_ISCW000096|1;IscW_ISCW023284|1;IscW_ISCW019788|1;IscW_ISCW020264|1;IscW_ISCW015926|1;IscW_ISCW005933|1;IscW_ISCW017702|1;IscW_ISCW003953|1;IscW_ISCW015189|1;IscW_ISCW019324|1;IscW_ISCW008669|1;IscW_ISCW018941|1;IscW_ISCW004895|1;IscW_ISCW000339|1	16	503	164	7924	http://www.ebi.ac.uk/QuickGO/GTerm?id=GO:0043233
2	2	membrane-enclosed lumen	GO:0031974	0.0563	0.185	IscW_ISCW004478|1;IscW_ISCW002323|1;IscW_ISCW000096|1;IscW_ISCW023284|1;IscW_ISCW019788|1;IscW_ISCW020264|1;IscW_ISCW015926|1;IscW_ISCW005933|1;IscW_ISCW017702|1;IscW_ISCW003953|1;IscW_ISCW015189|1;IscW_ISCW019324|1;IscW_ISCW008669|1;IscW_ISCW018941|1;IscW_ISCW004895|1;IscW_ISCW000339|1	16	503	164	7924	http://www.ebi.ac.uk/QuickGO/GTerm?id=GO:0031974
9	5,6,8,9	striated muscle thin filament	GO:0005865	0.0608	0.185	IscW_ISCW008202|1	1	3	164	7924	http://www.ebi.ac.uk/QuickGO/GTerm?id=GO:0005865
6	5,6	proton-transporting V-type ATPase, V1 domain	GO:0033180	0.0608	0.185	IscW_ISCW001149|1	1	3	164	7924	http://www.ebi.ac.uk/QuickGO/GTerm?id=GO:0033180
4	4	Noc complex	GO:0030689	0.0608	0.185	IscW_ISCW015189|1	1	3	164	7924	http://www.ebi.ac.uk/QuickGO/GTerm?id=GO:0030689
8	4,5,7,8	myofilament	GO:0036379	0.0608	0.185	IscW_ISCW008202|1	1	3	164	7924	http://www.ebi.ac.uk/QuickGO/GTerm?id=GO:0036379
7	4,6,7	nuclear transcriptional repressor complex	GO:0090568	0.0608	0.185	IscW_ISCW005933|1	1	3	164	7924	http://www.ebi.ac.uk/QuickGO/GTerm?id=GO:0090568
5	5	oxoglutarate dehydrogenase complex	GO:0045252	0.0608	0.185	IscW_ISCW003165|1	1	3	164	7924	http://www.ebi.ac.uk/QuickGO/GTerm?id=GO:0045252
5	4,5	nuclear pore inner ring	GO:0044611	0.0608	0.185	IscW_ISCW019125|1	1	3	164	7924	http://www.ebi.ac.uk/QuickGO/GTerm?id=GO:0044611
4	4	dihydrolipoyl dehydrogenase complex	GO:0045240	0.0608	0.185	IscW_ISCW003165|1	1	3	164	7924	http://www.ebi.ac.uk/QuickGO/GTerm?id=GO:0045240
5	4,5	AP-type membrane coat adaptor complex	GO:0030119	0.0634	0.191	IscW_ISCW007988|1;IscW_ISCW001790|1	2	20	164	7924	http://www.ebi.ac.uk/QuickGO/GTerm?id=GO:0030119
7	5,6,7	cytosolic part	GO:0044445	0.0664	0.198	IscW_ISCW001285|1;IscW_ISCW012320|1;IscW_ISCW023076|1;IscW_ISCW017543|1;IscW_ISCW017463|1;IscW_ISCW015484|1	6	138	164	7924	http://www.ebi.ac.uk/QuickGO/GTerm?id=GO:0044445
4	4	proteinaceous extracellular matrix	GO:0005578	0.0692	0.204	IscW_ISCW009943|1;IscW_ISCW001538|1;IscW_ISCW021545|1	3	46	164	7924	http://www.ebi.ac.uk/QuickGO/GTerm?id=GO:0005578
6	5,6	nuclear DNA-directed RNA polymerase complex	GO:0055029	0.0778	0.212	IscW_ISCW002323|1;IscW_ISCW015926|1;IscW_ISCW003953|1;IscW_ISCW018941|1	4	78	164	7924	http://www.ebi.ac.uk/QuickGO/GTerm?id=GO:0055029
7	5,6,7	nuclear chromosome part	GO:0044454	0.0778	0.212	IscW_ISCW004478|1;IscW_ISCW002323|1;IscW_ISCW000096|1;IscW_ISCW017702|1	4	78	164	7924	http://www.ebi.ac.uk/QuickGO/GTerm?id=GO:0044454
3	3	site of polarized growth	GO:0030427	0.0803	0.212	IscW_ISCW008558|1	1	4	164	7924	http://www.ebi.ac.uk/QuickGO/GTerm?id=GO:0030427
4	4	GARP complex	GO:0000938	0.0803	0.212	IscW_ISCW009228|1	1	4	164	7924	http://www.ebi.ac.uk/QuickGO/GTerm?id=GO:0000938
9	6,7,8,9	Sin3-type complex	GO:0070822	0.0803	0.212	IscW_ISCW000096|1	1	4	164	7924	http://www.ebi.ac.uk/QuickGO/GTerm?id=GO:0070822
6	5,6	cytoplasmic ubiquitin ligase complex	GO:0000153	0.0803	0.212	IscW_ISCW008722|1	1	4	164	7924	http://www.ebi.ac.uk/QuickGO/GTerm?id=GO:0000153
4	4	TSC1-TSC2 complex	GO:0033596	0.0803	0.212	IscW_ISCW012320|1	1	4	164	7924	http://www.ebi.ac.uk/QuickGO/GTerm?id=GO:0033596
7	6,7	cytosolic large ribosomal subunit	GO:0022625	0.0804	0.212	IscW_ISCW001285|1;IscW_ISCW023076|1;IscW_ISCW017543|1	3	49	164	7924	http://www.ebi.ac.uk/QuickGO/GTerm?id=GO:0022625
4	4	RNA polymerase complex	GO:0030880	0.0807	0.212	IscW_ISCW002323|1;IscW_ISCW015926|1;IscW_ISCW003953|1;IscW_ISCW018941|1	4	79	164	7924	http://www.ebi.ac.uk/QuickGO/GTerm?id=GO:0030880
5	5	DNA-directed RNA polymerase complex	GO:0000428	0.0807	0.212	IscW_ISCW002323|1;IscW_ISCW015926|1;IscW_ISCW003953|1;IscW_ISCW018941|1	4	79	164	7924	http://www.ebi.ac.uk/QuickGO/GTerm?id=GO:0000428
8	5,6,7,8	spindle	GO:0005819	0.0811	0.212	IscW_ISCW012037|1;IscW_ISCW005074|1	2	23	164	7924	http://www.ebi.ac.uk/QuickGO/GTerm?id=GO:0005819
6	5,6	large ribosomal subunit	GO:0015934	0.0866	0.224	IscW_ISCW005425|1;IscW_ISCW001285|1;IscW_ISCW023076|1;IscW_ISCW017543|1	4	81	164	7924	http://www.ebi.ac.uk/QuickGO/GTerm?id=GO:0015934
3	3	extracellular matrix	GO:0031012	0.0883	0.224	IscW_ISCW009943|1;IscW_ISCW001538|1;IscW_ISCW021545|1	3	51	164	7924	http://www.ebi.ac.uk/QuickGO/GTerm?id=GO:0031012
8	5,6,7,8	microtubule organizing center	GO:0005815	0.0883	0.224	IscW_ISCW021409|1;IscW_ISCW005074|1;IscW_ISCW015975|1	3	51	164	7924	http://www.ebi.ac.uk/QuickGO/GTerm?id=GO:0005815
5	4,5	chromosomal part	GO:0044427	0.0907	0.226	IscW_ISCW019496|1;IscW_ISCW004478|1;IscW_ISCW002323|1;IscW_ISCW000096|1;IscW_ISCW003178|1;IscW_ISCW017702|1	6	150	164	7924	http://www.ebi.ac.uk/QuickGO/GTerm?id=GO:0044427
6	5,6	cytosol	GO:0005829	0.0913	0.226	IscW_ISCW001285|1;IscW_ISCW003165|1;IscW_ISCW012320|1;IscW_ISCW006447|1;IscW_ISCW009228|1;IscW_ISCW023076|1;IscW_ISCW021008|1;IscW_ISCW017543|1;IscW_ISCW017463|1;IscW_ISCW015565|1;IscW_ISCW015484|1	11	338	164	7924	http://www.ebi.ac.uk/QuickGO/GTerm?id=GO:0005829
6	5,6	nucleus	GO:0005634	0.0917	0.226	IscW_ISCW019496|1;IscW_ISCW010253|1;IscW_ISCW003012|1;IscW_ISCW009773|1;IscW_ISCW004478|1;IscW_ISCW007139|1;IscW_ISCW002323|1;IscW_ISCW000096|1;IscW_ISCW023284|1;IscW_ISCW000239|1;IscW_ISCW002319|1;IscW_ISCW020264|1;IscW_ISCW011299|1;IscW_ISCW018679|1;IscW_ISCW015926|1;IscW_ISCW005933|1;IscW_ISCW015200|1;IscW_ISCW002555|1;IscW_ISCW002912|1;IscW_ISCW019125|1;IscW_ISCW003178|1;IscW_ISCW011918|1;Isc…	39	1535	164	7924	http://www.ebi.ac.uk/QuickGO/GTerm?id=GO:0005634
6	5,6	nuclear chromosome	GO:0000228	0.0959	0.231	IscW_ISCW004478|1;IscW_ISCW002323|1;IscW_ISCW000096|1;IscW_ISCW017702|1	4	84	164	7924	http://www.ebi.ac.uk/QuickGO/GTerm?id=GO:0000228
4	4	proteasome complex	GO:0000502	0.0964	0.231	IscW_ISCW007139|1;IscW_ISCW018679|1;IscW_ISCW017120|1	3	53	164	7924	http://www.ebi.ac.uk/QuickGO/GTerm?id=GO:0000502
8	5,7,8	dynactin complex	GO:0005869	0.0993	0.231	IscW_ISCW022123|1	1	5	164	7924	http://www.ebi.ac.uk/QuickGO/GTerm?id=GO:0005869
4	4	tricarboxylic acid cycle enzyme complex	GO:0045239	0.0993	0.231	IscW_ISCW003165|1	1	5	164	7924	http://www.ebi.ac.uk/QuickGO/GTerm?id=GO:0045239
3	3	cell projection	GO:0042995	0.0993	0.231	IscW_ISCW023338|1	1	5	164	7924	http://www.ebi.ac.uk/QuickGO/GTerm?id=GO:0042995
3	3	extracellular space	GO:0005615	0.0998	0.231	IscW_ISCW023777|1;IscW_ISCW019887|1;IscW_ISCW001538|1;IscW_ISCW023618|1;IscW_ISCW010422|1;IscW_ISCW009204|1	6	154	164	7924	http://www.ebi.ac.uk/QuickGO/GTerm?id=GO:0005615
6	6	transferase complex, transferring phosphorus-containing groups	GO:0061695	0.1	0.231	IscW_ISCW002323|1;IscW_ISCW015926|1;IscW_ISCW003953|1;IscW_ISCW010469|1;IscW_ISCW018941|1	5	119	164	7924	http://www.ebi.ac.uk/QuickGO/GTerm?id=GO:0061695
4	3,4	membrane protein complex	GO:0098796	0.102	0.233	IscW_ISCW011988|1;IscW_ISCW001149|1;IscW_ISCW008722|1;IscW_ISCW007988|1;IscW_ISCW015049|1;IscW_ISCW012509|1;IscW_ISCW016068|1;IscW_ISCW001551|1;IscW_ISCW001790|1	9	267	164	7924	http://www.ebi.ac.uk/QuickGO/GTerm?id=GO:0098796
7	6,7	actin cytoskeleton	GO:0015629	0.109	0.247	IscW_ISCW022123|1;IscW_ISCW008202|1;IscW_ISCW020882|1	3	56	164	7924	http://www.ebi.ac.uk/QuickGO/GTerm?id=GO:0015629
6	5,6	small ribosomal subunit	GO:0015935	0.114	0.248	IscW_ISCW019788|1;IscW_ISCW015565|1;IscW_ISCW015484|1	3	57	164	7924	http://www.ebi.ac.uk/QuickGO/GTerm?id=GO:0015935
8	6,7,8	cytosolic ribosome	GO:0022626	0.116	0.248	IscW_ISCW001285|1;IscW_ISCW023076|1;IscW_ISCW017543|1;IscW_ISCW015484|1	4	90	164	7924	http://www.ebi.ac.uk/QuickGO/GTerm?id=GO:0022626
6	5,6	dystrophin-associated glycoprotein complex	GO:0016010	0.118	0.248	IscW_ISCW015049|1	1	6	164	7924	http://www.ebi.ac.uk/QuickGO/GTerm?id=GO:0016010
9	5,7,8,9	Cdc73/Paf1 complex	GO:0016593	0.118	0.248	IscW_ISCW003953|1	1	6	164	7924	http://www.ebi.ac.uk/QuickGO/GTerm?id=GO:0016593
4	4	integrator complex	GO:0032039	0.118	0.248	IscW_ISCW018941|1	1	6	164	7924	http://www.ebi.ac.uk/QuickGO/GTerm?id=GO:0032039
8	6,7,8	alpha DNA polymerase:primase complex	GO:0005658	0.118	0.248	IscW_ISCW002323|1	1	6	164	7924	http://www.ebi.ac.uk/QuickGO/GTerm?id=GO:0005658
4	4	glycoprotein complex	GO:0090665	0.118	0.248	IscW_ISCW015049|1	1	6	164	7924	http://www.ebi.ac.uk/QuickGO/GTerm?id=GO:0090665
5	4,5	nuclear pore outer ring	GO:0031080	0.118	0.248	IscW_ISCW009773|1	1	6	164	7924	http://www.ebi.ac.uk/QuickGO/GTerm?id=GO:0031080
6	6	preribosome, small subunit precursor	GO:0030688	0.118	0.248	IscW_ISCW015189|1	1	6	164	7924	http://www.ebi.ac.uk/QuickGO/GTerm?id=GO:0030688
3	3	transcriptional repressor complex	GO:0017053	0.136	0.275	IscW_ISCW005933|1	1	7	164	7924	http://www.ebi.ac.uk/QuickGO/GTerm?id=GO:0017053
3	3	extracellular matrix component	GO:0044420	0.136	0.275	IscW_ISCW009943|1	1	7	164	7924	http://www.ebi.ac.uk/QuickGO/GTerm?id=GO:0044420
8	6,7,8	nuclear chromosome, telomeric region	GO:0000784	0.136	0.275	IscW_ISCW017702|1	1	7	164	7924	http://www.ebi.ac.uk/QuickGO/GTerm?id=GO:0000784
4	4	basement membrane	GO:0005604	0.136	0.275	IscW_ISCW009943|1	1	7	164	7924	http://www.ebi.ac.uk/QuickGO/GTerm?id=GO:0005604
4	4	proteasome core complex, alpha-subunit complex	GO:0019773	0.136	0.275	IscW_ISCW007139|1	1	7	164	7924	http://www.ebi.ac.uk/QuickGO/GTerm?id=GO:0019773
6	5,6	chromosome	GO:0005694	0.138	0.276	IscW_ISCW019496|1;IscW_ISCW004478|1;IscW_ISCW002323|1;IscW_ISCW000096|1;IscW_ISCW003178|1;IscW_ISCW017702|1	6	169	164	7924	http://www.ebi.ac.uk/QuickGO/GTerm?id=GO:0005694
2	2	extracellular region	GO:0005576	0.154	0.304	IscW_ISCW023777|1;IscW_ISCW019887|1;IscW_ISCW009943|1;IscW_ISCW001538|1;IscW_ISCW016212|1;IscW_ISCW023618|1;IscW_ISCW003950|1;IscW_ISCW021545|1;IscW_ISCW021254|1;IscW_ISCW010422|1;IscW_ISCW009204|1	11	375	164	7924	http://www.ebi.ac.uk/QuickGO/GTerm?id=GO:0005576
6	5,6	nuclear periphery	GO:0034399	0.154	0.304	IscW_ISCW000339|1	1	8	164	7924	http://www.ebi.ac.uk/QuickGO/GTerm?id=GO:0034399
3	3	coated membrane	GO:0048475	0.163	0.316	IscW_ISCW007988|1;IscW_ISCW001790|1	2	35	164	7924	http://www.ebi.ac.uk/QuickGO/GTerm?id=GO:0048475
5	4,5	membrane coat	GO:0030117	0.163	0.316	IscW_ISCW007988|1;IscW_ISCW001790|1	2	35	164	7924	http://www.ebi.ac.uk/QuickGO/GTerm?id=GO:0030117
8	6,7,8	nuclear chromatin	GO:0000790	0.17	0.316	IscW_ISCW004478|1;IscW_ISCW000096|1	2	36	164	7924	http://www.ebi.ac.uk/QuickGO/GTerm?id=GO:0000790
5	4,5	cytoplasmic part	GO:0044444	0.171	0.316	IscW_ISCW000125|1;IscW_ISCW008202|1;IscW_ISCW005425|1;IscW_ISCW005839|1;IscW_ISCW001285|1;IscW_ISCW020516|1;IscW_ISCW003165|1;IscW_ISCW005874|1;IscW_ISCW011337|1;IscW_ISCW008722|1;IscW_ISCW007988|1;IscW_ISCW019788|1;IscW_ISCW012320|1;IscW_ISCW015224|1;IscW_ISCW001202|1;IscW_ISCW006447|1;IscW_ISCW011299|1;IscW_ISCW009228|1;IscW_ISCW023076|1;IscW_ISCW024187|1;IscW_ISCW021008|1;IscW_ISCW017543|1;Isc…	39	1626	164	7924	http://www.ebi.ac.uk/QuickGO/GTerm?id=GO:0044444
8	4,5,7,8	sarcomere	GO:0030017	0.172	0.316	IscW_ISCW008202|1	1	9	164	7924	http://www.ebi.ac.uk/QuickGO/GTerm?id=GO:0030017
8	6,7,8	COPI-coated vesicle	GO:0030137	0.172	0.316	IscW_ISCW007988|1	1	9	164	7924	http://www.ebi.ac.uk/QuickGO/GTerm?id=GO:0030137
7	6,7	eukaryotic 43S preinitiation complex	GO:0016282	0.172	0.316	IscW_ISCW005874|1	1	9	164	7924	http://www.ebi.ac.uk/QuickGO/GTerm?id=GO:0016282
7	5,6,7	COPI vesicle coat	GO:0030126	0.172	0.316	IscW_ISCW007988|1	1	9	164	7924	http://www.ebi.ac.uk/QuickGO/GTerm?id=GO:0030126
7	5,6,7	COPI-coated vesicle membrane	GO:0030663	0.172	0.316	IscW_ISCW007988|1	1	9	164	7924	http://www.ebi.ac.uk/QuickGO/GTerm?id=GO:0030663
3	3	endomembrane system	GO:0012505	0.181	0.329	IscW_ISCW005839|1;IscW_ISCW009773|1;IscW_ISCW011337|1;IscW_ISCW008722|1;IscW_ISCW007988|1;IscW_ISCW015224|1;IscW_ISCW001202|1;IscW_ISCW011299|1;IscW_ISCW009228|1;IscW_ISCW019125|1;IscW_ISCW005452|1;IscW_ISCW016507|1;IscW_ISCW015442|1;IscW_ISCW008177|1;IscW_ISCW008976|1;IscW_ISCW018962|1;IscW_ISCW000339|1	17	646	164	7924	http://www.ebi.ac.uk/QuickGO/GTerm?id=GO:0012505
7	4,5,6,7	replisome	GO:0030894	0.189	0.329	IscW_ISCW002323|1	1	10	164	7924	http://www.ebi.ac.uk/QuickGO/GTerm?id=GO:0030894
3	3	phosphatidylinositol 3-kinase complex	GO:0005942	0.189	0.329	IscW_ISCW010469|1	1	10	164	7924	http://www.ebi.ac.uk/QuickGO/GTerm?id=GO:0005942
7	6,7	eukaryotic 48S preinitiation complex	GO:0033290	0.189	0.329	IscW_ISCW005874|1	1	10	164	7924	http://www.ebi.ac.uk/QuickGO/GTerm?id=GO:0033290
6	5,6	translation preinitiation complex	GO:0070993	0.189	0.329	IscW_ISCW005874|1	1	10	164	7924	http://www.ebi.ac.uk/QuickGO/GTerm?id=GO:0070993
7	4,6,7	myofibril	GO:0030016	0.189	0.329	IscW_ISCW008202|1	1	10	164	7924	http://www.ebi.ac.uk/QuickGO/GTerm?id=GO:0030016
8	4,6,7,8	actin filament	GO:0005884	0.189	0.329	IscW_ISCW008202|1	1	10	164	7924	http://www.ebi.ac.uk/QuickGO/GTerm?id=GO:0005884
8	5,6,7,8	nuclear replisome	GO:0043601	0.189	0.329	IscW_ISCW002323|1	1	10	164	7924	http://www.ebi.ac.uk/QuickGO/GTerm?id=GO:0043601
7	6,7	DNA-directed RNA polymerase I complex	GO:0005736	0.206	0.353	IscW_ISCW015926|1	1	11	164	7924	http://www.ebi.ac.uk/QuickGO/GTerm?id=GO:0005736
7	6,7	chromosome, telomeric region	GO:0000781	0.206	0.353	IscW_ISCW017702|1	1	11	164	7924	http://www.ebi.ac.uk/QuickGO/GTerm?id=GO:0000781
4	4	eukaryotic translation initiation factor 3 complex	GO:0005852	0.238	0.401	IscW_ISCW005874|1	1	13	164	7924	http://www.ebi.ac.uk/QuickGO/GTerm?id=GO:0005852
4	4	proteasome regulatory particle, base subcomplex	GO:0008540	0.238	0.401	IscW_ISCW018679|1	1	13	164	7924	http://www.ebi.ac.uk/QuickGO/GTerm?id=GO:0008540
7	3,4,6,7	contractile fiber part	GO:0044449	0.238	0.401	IscW_ISCW008202|1	1	13	164	7924	http://www.ebi.ac.uk/QuickGO/GTerm?id=GO:0044449
4	4	proteasome core complex	GO:0005839	0.254	0.414	IscW_ISCW007139|1	1	14	164	7924	http://www.ebi.ac.uk/QuickGO/GTerm?id=GO:0005839
6	3,5,6	contractile fiber	GO:0043292	0.254	0.414	IscW_ISCW008202|1	1	14	164	7924	http://www.ebi.ac.uk/QuickGO/GTerm?id=GO:0043292
8	7,8	U2-type prespliceosome	GO:0071004	0.254	0.414	IscW_ISCW018745|1	1	14	164	7924	http://www.ebi.ac.uk/QuickGO/GTerm?id=GO:0071004
6	5,6	clathrin adaptor complex	GO:0030131	0.254	0.414	IscW_ISCW007988|1	1	14	164	7924	http://www.ebi.ac.uk/QuickGO/GTerm?id=GO:0030131
6	5,6	proton-transporting V-type ATPase complex	GO:0033176	0.254	0.414	IscW_ISCW001149|1	1	14	164	7924	http://www.ebi.ac.uk/QuickGO/GTerm?id=GO:0033176
4	4	mismatch repair complex	GO:0032300	0.269	0.434	IscW_ISCW004641|1	1	15	164	7924	http://www.ebi.ac.uk/QuickGO/GTerm?id=GO:0032300
8	6,7,8	nuclear replication fork	GO:0043596	0.269	0.434	IscW_ISCW002323|1	1	15	164	7924	http://www.ebi.ac.uk/QuickGO/GTerm?id=GO:0043596
6	5,6	microbody	GO:0042579	0.277	0.441	IscW_ISCW017124|1;IscW_ISCW021433|1	2	50	164	7924	http://www.ebi.ac.uk/QuickGO/GTerm?id=GO:0042579
7	6,7	peroxisome	GO:0005777	0.277	0.441	IscW_ISCW017124|1;IscW_ISCW021433|1	2	50	164	7924	http://www.ebi.ac.uk/QuickGO/GTerm?id=GO:0005777
5	4,5	intracellular membrane-bounded organelle	GO:0043231	0.285	0.447	IscW_ISCW019496|1;IscW_ISCW010253|1;IscW_ISCW003012|1;IscW_ISCW005839|1;IscW_ISCW020516|1;IscW_ISCW009773|1;IscW_ISCW003165|1;IscW_ISCW004478|1;IscW_ISCW007139|1;IscW_ISCW002323|1;IscW_ISCW000096|1;IscW_ISCW023284|1;IscW_ISCW011337|1;IscW_ISCW008722|1;IscW_ISCW007988|1;IscW_ISCW000239|1;IscW_ISCW019788|1;IscW_ISCW002319|1;IscW_ISCW015224|1;IscW_ISCW001202|1;IscW_ISCW020264|1;IscW_ISCW011299|1;Isc…	58	2616	164	7924	http://www.ebi.ac.uk/QuickGO/GTerm?id=GO:0043231
9	5,6,7,8,9	spindle pole	GO:0000922	0.285	0.447	IscW_ISCW005074|1	1	16	164	7924	http://www.ebi.ac.uk/QuickGO/GTerm?id=GO:0000922
9	5,8,9	mitochondrial small ribosomal subunit	GO:0005763	0.299	0.462	IscW_ISCW019788|1	1	17	164	7924	http://www.ebi.ac.uk/QuickGO/GTerm?id=GO:0005763
8	4,7,8	organellar small ribosomal subunit	GO:0000314	0.299	0.462	IscW_ISCW019788|1	1	17	164	7924	http://www.ebi.ac.uk/QuickGO/GTerm?id=GO:0000314
8	7,8	U1 snRNP	GO:0005685	0.299	0.462	IscW_ISCW018745|1	1	17	164	7924	http://www.ebi.ac.uk/QuickGO/GTerm?id=GO:0005685
6	5,6	vesicle coat	GO:0030120	0.314	0.47	IscW_ISCW007988|1	1	18	164	7924	http://www.ebi.ac.uk/QuickGO/GTerm?id=GO:0030120
7	6,7	prespliceosome	GO:0071010	0.314	0.47	IscW_ISCW018745|1	1	18	164	7924	http://www.ebi.ac.uk/QuickGO/GTerm?id=GO:0071010
10	6,7,8,9,10	Golgi cisterna membrane	GO:0032580	0.314	0.47	IscW_ISCW005452|1	1	18	164	7924	http://www.ebi.ac.uk/QuickGO/GTerm?id=GO:0032580
6	5,6	clathrin coat	GO:0030118	0.314	0.47	IscW_ISCW007988|1	1	18	164	7924	http://www.ebi.ac.uk/QuickGO/GTerm?id=GO:0030118
8	6,7,8	DNA-directed RNA polymerase II, holoenzyme	GO:0016591	0.316	0.47	IscW_ISCW003953|1;IscW_ISCW018941|1	2	55	164	7924	http://www.ebi.ac.uk/QuickGO/GTerm?id=GO:0016591
2	2	cell junction	GO:0030054	0.316	0.47	IscW_ISCW023338|1;IscW_ISCW017584|1	2	55	164	7924	http://www.ebi.ac.uk/QuickGO/GTerm?id=GO:0030054
6	4,5,6	Golgi apparatus	GO:0005794	0.326	0.477	IscW_ISCW011337|1;IscW_ISCW007988|1;IscW_ISCW009228|1;IscW_ISCW005452|1;IscW_ISCW016507|1;IscW_ISCW018962|1	6	226	164	7924	http://www.ebi.ac.uk/QuickGO/GTerm?id=GO:0005794
4	4	transcription elongation factor complex	GO:0008023	0.328	0.477	IscW_ISCW003953|1	1	19	164	7924	http://www.ebi.ac.uk/QuickGO/GTerm?id=GO:0008023
6	4,5,6	Golgi-associated vesicle membrane	GO:0030660	0.328	0.477	IscW_ISCW007988|1	1	19	164	7924	http://www.ebi.ac.uk/QuickGO/GTerm?id=GO:0030660
4	4	guanylate cyclase complex, soluble	GO:0008074	0.328	0.477	IscW_ISCW017463|1	1	19	164	7924	http://www.ebi.ac.uk/QuickGO/GTerm?id=GO:0008074
6	6	SCF ubiquitin ligase complex	GO:0019005	0.342	0.489	IscW_ISCW006447|1	1	20	164	7924	http://www.ebi.ac.uk/QuickGO/GTerm?id=GO:0019005
7	5,6,7	Golgi-associated vesicle	GO:0005798	0.342	0.489	IscW_ISCW007988|1	1	20	164	7924	http://www.ebi.ac.uk/QuickGO/GTerm?id=GO:0005798
7	4,5,6,7	coated vesicle membrane	GO:0030662	0.342	0.489	IscW_ISCW007988|1	1	20	164	7924	http://www.ebi.ac.uk/QuickGO/GTerm?id=GO:0030662
3	3	membrane-bounded organelle	GO:0043227	0.346	0.49	IscW_ISCW019496|1;IscW_ISCW010253|1;IscW_ISCW003012|1;IscW_ISCW005839|1;IscW_ISCW020516|1;IscW_ISCW009773|1;IscW_ISCW003165|1;IscW_ISCW004478|1;IscW_ISCW007139|1;IscW_ISCW002323|1;IscW_ISCW000096|1;IscW_ISCW023284|1;IscW_ISCW011337|1;IscW_ISCW008722|1;IscW_ISCW007988|1;IscW_ISCW000239|1;IscW_ISCW019788|1;IscW_ISCW002319|1;IscW_ISCW015224|1;IscW_ISCW001202|1;IscW_ISCW020264|1;IscW_ISCW011299|1;Isc…	58	2666	164	7924	http://www.ebi.ac.uk/QuickGO/GTerm?id=GO:0043227
6	4,5,6	intrinsic component of endoplasmic reticulum membrane	GO:0031227	0.348	0.49	IscW_ISCW015224|1;IscW_ISCW011299|1;IscW_ISCW008976|1	3	101	164	7924	http://www.ebi.ac.uk/QuickGO/GTerm?id=GO:0031227
5	5	integral component of endoplasmic reticulum membrane	GO:0030176	0.348	0.49	IscW_ISCW015224|1;IscW_ISCW011299|1;IscW_ISCW008976|1	3	101	164	7924	http://www.ebi.ac.uk/QuickGO/GTerm?id=GO:0030176
5	4,5	organelle subcompartment	GO:0031984	0.353	0.492	IscW_ISCW011337|1;IscW_ISCW008722|1;IscW_ISCW007988|1;IscW_ISCW015224|1;IscW_ISCW011299|1;IscW_ISCW005452|1;IscW_ISCW008177|1;IscW_ISCW008976|1	8	323	164	7924	http://www.ebi.ac.uk/QuickGO/GTerm?id=GO:0031984
6	5,6	endoplasmic reticulum subcompartment	GO:0098827	0.353	0.492	IscW_ISCW008722|1;IscW_ISCW015224|1;IscW_ISCW011299|1;IscW_ISCW008177|1;IscW_ISCW008976|1	5	189	164	7924	http://www.ebi.ac.uk/QuickGO/GTerm?id=GO:0098827
4	4	microtubule associated complex	GO:0005875	0.361	0.499	IscW_ISCW022123|1;IscW_ISCW020631|1	2	61	164	7924	http://www.ebi.ac.uk/QuickGO/GTerm?id=GO:0005875
5	4,5	cytoplasmic vesicle part	GO:0044433	0.369	0.499	IscW_ISCW007988|1;IscW_ISCW009228|1	2	62	164	7924	http://www.ebi.ac.uk/QuickGO/GTerm?id=GO:0044433
9	6,7,8,9	Golgi cisterna	GO:0031985	0.369	0.499	IscW_ISCW005452|1	1	22	164	7924	http://www.ebi.ac.uk/QuickGO/GTerm?id=GO:0031985
4	4	DNA repair complex	GO:1990391	0.369	0.499	IscW_ISCW004641|1	1	22	164	7924	http://www.ebi.ac.uk/QuickGO/GTerm?id=GO:1990391
4	4	proteasome regulatory particle	GO:0005838	0.369	0.499	IscW_ISCW018679|1	1	22	164	7924	http://www.ebi.ac.uk/QuickGO/GTerm?id=GO:0005838
6	4,5,6	endoplasmic reticulum	GO:0005783	0.37	0.499	IscW_ISCW005839|1;IscW_ISCW008722|1;IscW_ISCW015224|1;IscW_ISCW001202|1;IscW_ISCW011299|1;IscW_ISCW008177|1;IscW_ISCW008976|1	7	283	164	7924	http://www.ebi.ac.uk/QuickGO/GTerm?id=GO:0005783
4	3,4	endoplasmic reticulum membrane	GO:0005789	0.378	0.505	IscW_ISCW008722|1;IscW_ISCW015224|1;IscW_ISCW011299|1;IscW_ISCW008177|1;IscW_ISCW008976|1	5	195	164	7924	http://www.ebi.ac.uk/QuickGO/GTerm?id=GO:0005789
4	4	SWI/SNF superfamily-type complex	GO:0070603	0.382	0.505	IscW_ISCW005933|1	1	23	164	7924	http://www.ebi.ac.uk/QuickGO/GTerm?id=GO:0070603
4	4	proteasome accessory complex	GO:0022624	0.382	0.505	IscW_ISCW018679|1	1	23	164	7924	http://www.ebi.ac.uk/QuickGO/GTerm?id=GO:0022624
3	3	nuclear outer membrane-endoplasmic reticulum membrane network	GO:0042175	0.382	0.505	IscW_ISCW008722|1;IscW_ISCW015224|1;IscW_ISCW011299|1;IscW_ISCW008177|1;IscW_ISCW008976|1	5	196	164	7924	http://www.ebi.ac.uk/QuickGO/GTerm?id=GO:0042175
3	3	extrinsic component of membrane	GO:0019898	0.391	0.511	IscW_ISCW017584|1;IscW_ISCW010469|1	2	65	164	7924	http://www.ebi.ac.uk/QuickGO/GTerm?id=GO:0019898
5	5	cytoplasmic region	GO:0099568	0.395	0.511	IscW_ISCW008558|1	1	24	164	7924	http://www.ebi.ac.uk/QuickGO/GTerm?id=GO:0099568
6	6	preribosome, large subunit precursor	GO:0030687	0.395	0.511	IscW_ISCW019508|1	1	24	164	7924	http://www.ebi.ac.uk/QuickGO/GTerm?id=GO:0030687
4	4	cell cortex	GO:0005938	0.395	0.511	IscW_ISCW008558|1	1	24	164	7924	http://www.ebi.ac.uk/QuickGO/GTerm?id=GO:0005938
5	4,5	endoplasmic reticulum part	GO:0044432	0.399	0.513	IscW_ISCW008722|1;IscW_ISCW015224|1;IscW_ISCW011299|1;IscW_ISCW008177|1;IscW_ISCW008976|1	5	200	164	7924	http://www.ebi.ac.uk/QuickGO/GTerm?id=GO:0044432
8	6,7,8	Golgi stack	GO:0005795	0.408	0.522	IscW_ISCW005452|1	1	25	164	7924	http://www.ebi.ac.uk/QuickGO/GTerm?id=GO:0005795
5	5	preribosome	GO:0030684	0.413	0.526	IscW_ISCW019508|1;IscW_ISCW015189|1	2	68	164	7924	http://www.ebi.ac.uk/QuickGO/GTerm?id=GO:0030684
7	6,7	coated vesicle	GO:0030135	0.42	0.527	IscW_ISCW007988|1	1	26	164	7924	http://www.ebi.ac.uk/QuickGO/GTerm?id=GO:0030135
7	6,7	U2-type spliceosomal complex	GO:0005684	0.42	0.527	IscW_ISCW018745|1	1	26	164	7924	http://www.ebi.ac.uk/QuickGO/GTerm?id=GO:0005684
6	5,6	replication fork	GO:0005657	0.42	0.527	IscW_ISCW002323|1	1	26	164	7924	http://www.ebi.ac.uk/QuickGO/GTerm?id=GO:0005657
6	5,6	cytoplasmic vesicle membrane	GO:0030659	0.432	0.537	IscW_ISCW007988|1	1	27	164	7924	http://www.ebi.ac.uk/QuickGO/GTerm?id=GO:0030659
5	4,5	vesicle membrane	GO:0012506	0.432	0.537	IscW_ISCW007988|1	1	27	164	7924	http://www.ebi.ac.uk/QuickGO/GTerm?id=GO:0012506
5	5	kinesin complex	GO:0005871	0.467	0.574	IscW_ISCW020631|1	1	30	164	7924	http://www.ebi.ac.uk/QuickGO/GTerm?id=GO:0005871
5	4,5	extrinsic component of cytoplasmic side of plasma membrane	GO:0031234	0.467	0.574	IscW_ISCW017584|1	1	30	164	7924	http://www.ebi.ac.uk/QuickGO/GTerm?id=GO:0031234
4	4	extrinsic component of plasma membrane	GO:0019897	0.478	0.582	IscW_ISCW017584|1	1	31	164	7924	http://www.ebi.ac.uk/QuickGO/GTerm?id=GO:0019897
6	6	90S preribosome	GO:0030686	0.478	0.582	IscW_ISCW015189|1	1	31	164	7924	http://www.ebi.ac.uk/QuickGO/GTerm?id=GO:0030686
7	5,6,7	nucleoplasm part	GO:0044451	0.483	0.586	IscW_ISCW000096|1;IscW_ISCW005933|1;IscW_ISCW003953|1;IscW_ISCW018941|1	4	173	164	7924	http://www.ebi.ac.uk/QuickGO/GTerm?id=GO:0044451
6	5,6	spliceosomal complex	GO:0005681	0.496	0.599	IscW_ISCW002555|1;IscW_ISCW018745|1	2	80	164	7924	http://www.ebi.ac.uk/QuickGO/GTerm?id=GO:0005681
5	4,5	cytoplasmic side of plasma membrane	GO:0009898	0.499	0.6	IscW_ISCW017584|1	1	33	164	7924	http://www.ebi.ac.uk/QuickGO/GTerm?id=GO:0009898
5	4,5	organelle envelope	GO:0031967	0.504	0.603	IscW_ISCW009773|1;IscW_ISCW011299|1;IscW_ISCW019125|1;IscW_ISCW015442|1;IscW_ISCW000339|1	5	226	164	7924	http://www.ebi.ac.uk/QuickGO/GTerm?id=GO:0031967
3	3	envelope	GO:0031975	0.512	0.608	IscW_ISCW009773|1;IscW_ISCW011299|1;IscW_ISCW019125|1;IscW_ISCW015442|1;IscW_ISCW000339|1	5	228	164	7924	http://www.ebi.ac.uk/QuickGO/GTerm?id=GO:0031975
6	6	small-subunit processome	GO:0032040	0.52	0.608	IscW_ISCW015189|1	1	35	164	7924	http://www.ebi.ac.uk/QuickGO/GTerm?id=GO:0032040
6	5,6	chromosomal region	GO:0098687	0.52	0.608	IscW_ISCW017702|1	1	35	164	7924	http://www.ebi.ac.uk/QuickGO/GTerm?id=GO:0098687
5	5	membrane-bounded vesicle	GO:0031988	0.52	0.608	IscW_ISCW007988|1	1	35	164	7924	http://www.ebi.ac.uk/QuickGO/GTerm?id=GO:0031988
5	5	cytoplasmic, membrane-bounded vesicle	GO:0016023	0.52	0.608	IscW_ISCW007988|1	1	35	164	7924	http://www.ebi.ac.uk/QuickGO/GTerm?id=GO:0016023
5	4,5	Golgi apparatus part	GO:0044431	0.523	0.609	IscW_ISCW011337|1;IscW_ISCW007988|1;IscW_ISCW009228|1;IscW_ISCW005452|1	4	182	164	7924	http://www.ebi.ac.uk/QuickGO/GTerm?id=GO:0044431
6	5,6	Golgi membrane	GO:0000139	0.538	0.622	IscW_ISCW011337|1;IscW_ISCW007988|1;IscW_ISCW005452|1	3	136	164	7924	http://www.ebi.ac.uk/QuickGO/GTerm?id=GO:0000139
8	6,7,8	cytosolic small ribosomal subunit	GO:0022627	0.54	0.622	IscW_ISCW015484|1	1	37	164	7924	http://www.ebi.ac.uk/QuickGO/GTerm?id=GO:0022627
6	5,6	nucleoplasm	GO:0005654	0.566	0.646	IscW_ISCW000096|1;IscW_ISCW005933|1;IscW_ISCW003953|1;IscW_ISCW018941|1	4	192	164	7924	http://www.ebi.ac.uk/QuickGO/GTerm?id=GO:0005654
4	4	cytoplasmic side of membrane	GO:0098562	0.568	0.646	IscW_ISCW017584|1	1	40	164	7924	http://www.ebi.ac.uk/QuickGO/GTerm?id=GO:0098562
3	3	side of membrane	GO:0098552	0.568	0.646	IscW_ISCW017584|1	1	40	164	7924	http://www.ebi.ac.uk/QuickGO/GTerm?id=GO:0098552
3	3	oxidoreductase complex	GO:1990204	0.577	0.653	IscW_ISCW003165|1	1	41	164	7924	http://www.ebi.ac.uk/QuickGO/GTerm?id=GO:1990204
6	5,6	nucleolar part	GO:0044452	0.586	0.66	IscW_ISCW015926|1	1	42	164	7924	http://www.ebi.ac.uk/QuickGO/GTerm?id=GO:0044452
7	5,6,7	Golgi subcompartment	GO:0098791	0.605	0.679	IscW_ISCW011337|1;IscW_ISCW007988|1;IscW_ISCW005452|1	3	150	164	7924	http://www.ebi.ac.uk/QuickGO/GTerm?id=GO:0098791
7	6,7	spliceosomal snRNP complex	GO:0097525	0.635	0.709	IscW_ISCW018745|1	1	48	164	7924	http://www.ebi.ac.uk/QuickGO/GTerm?id=GO:0097525
6	5,6	small nuclear ribonucleoprotein complex	GO:0030532	0.642	0.715	IscW_ISCW018745|1	1	49	164	7924	http://www.ebi.ac.uk/QuickGO/GTerm?id=GO:0030532
7	3,6,7	organellar ribosome	GO:0000313	0.678	0.748	IscW_ISCW019788|1	1	54	164	7924	http://www.ebi.ac.uk/QuickGO/GTerm?id=GO:0000313
7	4,6,7	mitochondrial ribosome	GO:0005761	0.678	0.748	IscW_ISCW019788|1	1	54	164	7924	http://www.ebi.ac.uk/QuickGO/GTerm?id=GO:0005761
8	7,8	lysosome	GO:0005764	0.704	0.774	IscW_ISCW009204|1	1	58	164	7924	http://www.ebi.ac.uk/QuickGO/GTerm?id=GO:0005764
5	5	cullin-RING ubiquitin ligase complex	GO:0031461	0.71	0.774	IscW_ISCW006447|1	1	59	164	7924	http://www.ebi.ac.uk/QuickGO/GTerm?id=GO:0031461
5	4,5	plasma membrane protein complex	GO:0098797	0.71	0.774	IscW_ISCW015049|1	1	59	164	7924	http://www.ebi.ac.uk/QuickGO/GTerm?id=GO:0098797
7	6,7	lytic vacuole	GO:0000323	0.716	0.777	IscW_ISCW009204|1	1	60	164	7924	http://www.ebi.ac.uk/QuickGO/GTerm?id=GO:0000323
4	4	intracellular vesicle	GO:0097708	0.74	0.799	IscW_ISCW007988|1;IscW_ISCW009228|1	2	126	164	7924	http://www.ebi.ac.uk/QuickGO/GTerm?id=GO:0097708
6	5,6	cytoplasmic vesicle	GO:0031410	0.748	0.804	IscW_ISCW007988|1;IscW_ISCW009228|1	2	128	164	7924	http://www.ebi.ac.uk/QuickGO/GTerm?id=GO:0031410
4	4	vesicle	GO:0031982	0.759	0.813	IscW_ISCW007988|1;IscW_ISCW009228|1	2	131	164	7924	http://www.ebi.ac.uk/QuickGO/GTerm?id=GO:0031982
4	4	organelle inner membrane	GO:0019866	0.788	0.84	IscW_ISCW011299|1;IscW_ISCW000339|1	2	139	164	7924	http://www.ebi.ac.uk/QuickGO/GTerm?id=GO:0019866
6	5,6	mitochondrial matrix	GO:0005759	0.814	0.865	IscW_ISCW019788|1	1	80	164	7924	http://www.ebi.ac.uk/QuickGO/GTerm?id=GO:0005759
6	5,6	vacuole	GO:0005773	0.886	0.937	IscW_ISCW009204|1	1	103	164	7924	http://www.ebi.ac.uk/QuickGO/GTerm?id=GO:0005773
3	3	cell periphery	GO:0071944	0.898	0.946	IscW_ISCW018440|1;IscW_ISCW016434|1;IscW_ISCW017584|1;IscW_ISCW015049|1;IscW_ISCW021008|1;IscW_ISCW017463|1;IscW_ISCW017818|1;IscW_ISCW006130|1;IscW_ISCW020487|1;IscW_ISCW008558|1;IscW_ISCW010469|1;IscW_ISCW016765|1	12	783	164	7924	http://www.ebi.ac.uk/QuickGO/GTerm?id=GO:0071944
3	3	plasma membrane	GO:0005886	0.924	0.969	IscW_ISCW018440|1;IscW_ISCW016434|1;IscW_ISCW017584|1;IscW_ISCW015049|1;IscW_ISCW021008|1;IscW_ISCW017463|1;IscW_ISCW017818|1;IscW_ISCW006130|1;IscW_ISCW020487|1;IscW_ISCW010469|1;IscW_ISCW016765|1	11	758	164	7924	http://www.ebi.ac.uk/QuickGO/GTerm?id=GO:0005886
4	4	bounding membrane of organelle	GO:0098588	0.939	0.981	IscW_ISCW011337|1;IscW_ISCW007988|1;IscW_ISCW005452|1	3	285	164	7924	http://www.ebi.ac.uk/QuickGO/GTerm?id=GO:0098588
6	5,6	mitochondrion	GO:0005739	0.951	0.987	IscW_ISCW020516|1;IscW_ISCW003165|1;IscW_ISCW019788|1;IscW_ISCW010461|1;IscW_ISCW017124|1	5	435	164	7924	http://www.ebi.ac.uk/QuickGO/GTerm?id=GO:0005739
3	3	organelle membrane	GO:0031090	0.952	0.987	IscW_ISCW011337|1;IscW_ISCW007988|1;IscW_ISCW011299|1;IscW_ISCW005452|1;IscW_ISCW000339|1	5	436	164	7924	http://www.ebi.ac.uk/QuickGO/GTerm?id=GO:0031090
3	3	whole membrane	GO:0098805	0.96	0.991	IscW_ISCW007988|1	1	152	164	7924	http://www.ebi.ac.uk/QuickGO/GTerm?id=GO:0098805
5	4,5	mitochondrial part	GO:0044429	0.993	1	IscW_ISCW019788|1	1	237	164	7924	http://www.ebi.ac.uk/QuickGO/GTerm?id=GO:0044429
3	3	plasma membrane part	GO:0044459	0.995	1	IscW_ISCW018440|1;IscW_ISCW016434|1;IscW_ISCW017584|1;IscW_ISCW015049|1	4	510	164	7924	http://www.ebi.ac.uk/QuickGO/GTerm?id=GO:0044459
5	5	integral component of plasma membrane	GO:0005887	0.999	1	IscW_ISCW018440|1;IscW_ISCW016434|1	2	431	164	7924	http://www.ebi.ac.uk/QuickGO/GTerm?id=GO:0005887
4	4	intrinsic component of plasma membrane	GO:0031226	0.999	1	IscW_ISCW018440|1;IscW_ISCW016434|1	2	434	164	7924	http://www.ebi.ac.uk/QuickGO/GTerm?id=GO:0031226
2	2	membrane	GO:0016020	1	1	IscW_ISCW016862|1;IscW_ISCW004310|1;IscW_ISCW008202|1;IscW_ISCW001732|1;IscW_ISCW022385|1;IscW_ISCW005839|1;IscW_ISCW001285|1;IscW_ISCW006603|1;IscW_ISCW011988|1;IscW_ISCW018440|1;IscW_ISCW001149|1;IscW_ISCW016434|1;IscW_ISCW011337|1;IscW_ISCW008722|1;IscW_ISCW007988|1;IscW_ISCW018647|1;IscW_ISCW010651|1;IscW_ISCW013767|1;IscW_ISCW000326|1;IscW_ISCW004632|1;IscW_ISCW011477|1;IscW_ISCW017584|1;Isc…	56	4205	164	7924	http://www.ebi.ac.uk/QuickGO/GTerm?id=GO:0016020
2	2	membrane part	GO:0044425	1	1	IscW_ISCW016862|1;IscW_ISCW004310|1;IscW_ISCW008202|1;IscW_ISCW001732|1;IscW_ISCW022385|1;IscW_ISCW005839|1;IscW_ISCW001285|1;IscW_ISCW006603|1;IscW_ISCW011988|1;IscW_ISCW018440|1;IscW_ISCW001149|1;IscW_ISCW016434|1;IscW_ISCW008722|1;IscW_ISCW007988|1;IscW_ISCW018647|1;IscW_ISCW010651|1;IscW_ISCW013767|1;IscW_ISCW000326|1;IscW_ISCW004632|1;IscW_ISCW011477|1;IscW_ISCW017584|1;IscW_ISCW015224|1;Isc…	49	3925	164	7924	http://www.ebi.ac.uk/QuickGO/GTerm?id=GO:0044425
4	4	integral component of membrane	GO:0016021	1	1	IscW_ISCW016862|1;IscW_ISCW004310|1;IscW_ISCW008202|1;IscW_ISCW001732|1;IscW_ISCW022385|1;IscW_ISCW005839|1;IscW_ISCW001285|1;IscW_ISCW006603|1;IscW_ISCW018440|1;IscW_ISCW001149|1;IscW_ISCW016434|1;IscW_ISCW008722|1;IscW_ISCW018647|1;IscW_ISCW010651|1;IscW_ISCW013767|1;IscW_ISCW000326|1;IscW_ISCW004632|1;IscW_ISCW011477|1;IscW_ISCW015224|1;IscW_ISCW001202|1;IscW_ISCW015049|1;IscW_ISCW020051|1;Isc…	41	3717	164	7924	http://www.ebi.ac.uk/QuickGO/GTerm?id=GO:0016021
3	3	intrinsic component of membrane	GO:0031224	1	1	IscW_ISCW016862|1;IscW_ISCW004310|1;IscW_ISCW008202|1;IscW_ISCW001732|1;IscW_ISCW022385|1;IscW_ISCW005839|1;IscW_ISCW001285|1;IscW_ISCW006603|1;IscW_ISCW018440|1;IscW_ISCW001149|1;IscW_ISCW016434|1;IscW_ISCW008722|1;IscW_ISCW018647|1;IscW_ISCW010651|1;IscW_ISCW013767|1;IscW_ISCW000326|1;IscW_ISCW004632|1;IscW_ISCW011477|1;IscW_ISCW015224|1;IscW_ISCW001202|1;IscW_ISCW015049|1;IscW_ISCW020051|1;Isc…	41	3723	164	7924	http://www.ebi.ac.uk/QuickGO/GTerm?id=GO:0031224

## Sheet: MF
		Details of Biological processes, cellular components and molecular functions.
maxLevel	levels	GO_Name	GO_ID	Pvalue	Pvalue_adjusted	Genes	Count	Pop_Hit	List_Total	Background_Genes	URL
3	3	peroxidase activity	GO:0004601	6.12e-06	0.0015	IscW_ISCW020571|1;IscW_ISCW007552|1;IscW_ISCW011405|1;IscW_ISCW021545|1;IscW_ISCW013767|1;IscW_ISCW006860|1;IscW_ISCW010532|1;IscW_ISCW017124|1	8	41	247	9935	http://www.ebi.ac.uk/QuickGO/GTerm?id=GO:0004601
4	4	oxidoreductase activity, acting on peroxide as acceptor	GO:0016684	6.12e-06	0.0015	IscW_ISCW020571|1;IscW_ISCW007552|1;IscW_ISCW011405|1;IscW_ISCW021545|1;IscW_ISCW013767|1;IscW_ISCW006860|1;IscW_ISCW010532|1;IscW_ISCW017124|1	8	41	247	9935	http://www.ebi.ac.uk/QuickGO/GTerm?id=GO:0016684
13	7,8,13	cation-transporting ATPase activity	GO:0019829	9.66e-05	0.0158	IscW_ISCW004310|1;IscW_ISCW006603|1;IscW_ISCW011988|1;IscW_ISCW001149|1;IscW_ISCW012509|1;IscW_ISCW010641|1;IscW_ISCW016068|1;IscW_ISCW001551|1	8	59	247	9935	http://www.ebi.ac.uk/QuickGO/GTerm?id=GO:0019829
2	2	antioxidant activity	GO:0016209	0.000173	0.0213	IscW_ISCW020571|1;IscW_ISCW007552|1;IscW_ISCW011405|1;IscW_ISCW021545|1;IscW_ISCW013767|1;IscW_ISCW006860|1;IscW_ISCW010532|1;IscW_ISCW017124|1	8	64	247	9935	http://www.ebi.ac.uk/QuickGO/GTerm?id=GO:0016209
10	8,9,10	proton-transporting ATP synthase activity, rotational mechanism	GO:0046933	0.000307	0.0301	IscW_ISCW011988|1;IscW_ISCW001149|1;IscW_ISCW012509|1;IscW_ISCW016068|1	4	14	247	9935	http://www.ebi.ac.uk/QuickGO/GTerm?id=GO:0046933
12	6,7,12	ATPase coupled ion transmembrane transporter activity	GO:0042625	0.000476	0.039	IscW_ISCW004310|1;IscW_ISCW006603|1;IscW_ISCW011988|1;IscW_ISCW001149|1;IscW_ISCW012509|1;IscW_ISCW010641|1;IscW_ISCW016068|1;IscW_ISCW001551|1	8	74	247	9935	http://www.ebi.ac.uk/QuickGO/GTerm?id=GO:0042625
6	6	pyrophosphatase activity	GO:0016462	0.000751	0.0408	IscW_ISCW020299|1;IscW_ISCW004310|1;IscW_ISCW015260|1;IscW_ISCW010553|1;IscW_ISCW006603|1;IscW_ISCW011988|1;IscW_ISCW001149|1;IscW_ISCW004641|1;IscW_ISCW023284|1;IscW_ISCW019508|1;IscW_ISCW003247|1;IscW_ISCW020264|1;IscW_ISCW012509|1;IscW_ISCW014928|1;IscW_ISCW014484|1;IscW_ISCW020631|1;IscW_ISCW005933|1;IscW_ISCW002555|1;IscW_ISCW021383|1;IscW_ISCW010641|1;IscW_ISCW016507|1;IscW_ISCW021257|1;Isc…	29	621	247	9935	http://www.ebi.ac.uk/QuickGO/GTerm?id=GO:0016462
13	7,8,13	ATPase activity, coupled to transmembrane movement of ions, rotational mechanism	GO:0044769	0.000781	0.0408	IscW_ISCW011988|1;IscW_ISCW001149|1;IscW_ISCW012509|1;IscW_ISCW016068|1;IscW_ISCW001551|1	5	30	247	9935	http://www.ebi.ac.uk/QuickGO/GTerm?id=GO:0044769
5	5	hydrolase activity, acting on acid anhydrides, in phosphorus-containing anhydrides	GO:0016818	0.00079	0.0408	IscW_ISCW020299|1;IscW_ISCW004310|1;IscW_ISCW015260|1;IscW_ISCW010553|1;IscW_ISCW006603|1;IscW_ISCW011988|1;IscW_ISCW001149|1;IscW_ISCW004641|1;IscW_ISCW023284|1;IscW_ISCW019508|1;IscW_ISCW003247|1;IscW_ISCW020264|1;IscW_ISCW012509|1;IscW_ISCW014928|1;IscW_ISCW014484|1;IscW_ISCW020631|1;IscW_ISCW005933|1;IscW_ISCW002555|1;IscW_ISCW021383|1;IscW_ISCW010641|1;IscW_ISCW016507|1;IscW_ISCW021257|1;Isc…	29	623	247	9935	http://www.ebi.ac.uk/QuickGO/GTerm?id=GO:0016818
4	4	hydrolase activity, acting on acid anhydrides	GO:0016817	0.000874	0.0408	IscW_ISCW020299|1;IscW_ISCW004310|1;IscW_ISCW015260|1;IscW_ISCW010553|1;IscW_ISCW006603|1;IscW_ISCW011988|1;IscW_ISCW001149|1;IscW_ISCW004641|1;IscW_ISCW023284|1;IscW_ISCW019508|1;IscW_ISCW003247|1;IscW_ISCW020264|1;IscW_ISCW012509|1;IscW_ISCW014928|1;IscW_ISCW014484|1;IscW_ISCW020631|1;IscW_ISCW005933|1;IscW_ISCW002555|1;IscW_ISCW021383|1;IscW_ISCW010641|1;IscW_ISCW016507|1;IscW_ISCW021257|1;Isc…	29	627	247	9935	http://www.ebi.ac.uk/QuickGO/GTerm?id=GO:0016817
5	5	protein heterodimerization activity	GO:0046982	0.000913	0.0408	IscW_ISCW019496|1;IscW_ISCW010253|1;IscW_ISCW004478|1;IscW_ISCW002323|1;IscW_ISCW003178|1	5	31	247	9935	http://www.ebi.ac.uk/QuickGO/GTerm?id=GO:0046982
7	6,7	transmembrane receptor protein tyrosine kinase activity	GO:0004714	0.00141	0.0511	IscW_ISCW014125|1;IscW_ISCW006728|1;IscW_ISCW009943|1;IscW_ISCW021545|1;IscW_ISCW016765|1	5	34	247	9935	http://www.ebi.ac.uk/QuickGO/GTerm?id=GO:0004714
3	3	amine binding	GO:0043176	0.00141	0.0511	IscW_ISCW013505|1;IscW_ISCW012653|1;IscW_ISCW009055|1;IscW_ISCW022760|1;IscW_ISCW002178|1	5	34	247	9935	http://www.ebi.ac.uk/QuickGO/GTerm?id=GO:0043176
9	9	ATPase activity, coupled	GO:0042623	0.00163	0.0511	IscW_ISCW004310|1;IscW_ISCW006603|1;IscW_ISCW011988|1;IscW_ISCW001149|1;IscW_ISCW004641|1;IscW_ISCW023284|1;IscW_ISCW020264|1;IscW_ISCW012509|1;IscW_ISCW014928|1;IscW_ISCW002555|1;IscW_ISCW021383|1;IscW_ISCW010641|1;IscW_ISCW021257|1;IscW_ISCW017702|1;IscW_ISCW016068|1;IscW_ISCW001551|1;IscW_ISCW004895|1	17	306	247	9935	http://www.ebi.ac.uk/QuickGO/GTerm?id=GO:0042623
4	4	cytoskeletal protein binding	GO:0008092	0.00175	0.0511	IscW_ISCW008202|1;IscW_ISCW021409|1;IscW_ISCW022060|1;IscW_ISCW023338|1;IscW_ISCW018883|1;IscW_ISCW000492|1;IscW_ISCW021739|1;IscW_ISCW020882|1;IscW_ISCW020631|1;IscW_ISCW005933|1;IscW_ISCW022488|1	11	156	247	9935	http://www.ebi.ac.uk/QuickGO/GTerm?id=GO:0008092
2	2	structural molecule activity	GO:0005198	0.0018	0.0511	IscW_ISCW000125|1;IscW_ISCW008202|1;IscW_ISCW015260|1;IscW_ISCW005425|1;IscW_ISCW001285|1;IscW_ISCW009773|1;IscW_ISCW023338|1;IscW_ISCW019788|1;IscW_ISCW021545|1;IscW_ISCW023076|1;IscW_ISCW024187|1;IscW_ISCW017543|1;IscW_ISCW019125|1;IscW_ISCW015565|1;IscW_ISCW002955|1;IscW_ISCW015484|1;IscW_ISCW002233|1;IscW_ISCW000339|1	18	336	247	9935	http://www.ebi.ac.uk/QuickGO/GTerm?id=GO:0005198
7	7	N-acetylglucosamine-1-phosphodiester alpha-N-acetylglucosaminidase activity	GO:0003944	0.00182	0.0511	IscW_ISCW014125|1;IscW_ISCW018440|1	2	3	247	9935	http://www.ebi.ac.uk/QuickGO/GTerm?id=GO:0003944
7	7	nucleoside-triphosphatase activity	GO:0017111	0.00187	0.0511	IscW_ISCW020299|1;IscW_ISCW004310|1;IscW_ISCW015260|1;IscW_ISCW006603|1;IscW_ISCW011988|1;IscW_ISCW001149|1;IscW_ISCW004641|1;IscW_ISCW023284|1;IscW_ISCW019508|1;IscW_ISCW003247|1;IscW_ISCW020264|1;IscW_ISCW012509|1;IscW_ISCW014928|1;IscW_ISCW014484|1;IscW_ISCW020631|1;IscW_ISCW005933|1;IscW_ISCW002555|1;IscW_ISCW021383|1;IscW_ISCW010641|1;IscW_ISCW016507|1;IscW_ISCW021257|1;IscW_ISCW017702|1;Isc…	27	598	247	9935	http://www.ebi.ac.uk/QuickGO/GTerm?id=GO:0017111
14	8,9,14	hydrogen-exporting ATPase activity	GO:0036442	0.00228	0.0554	IscW_ISCW011988|1;IscW_ISCW001149|1;IscW_ISCW016068|1;IscW_ISCW001551|1	4	23	247	9935	http://www.ebi.ac.uk/QuickGO/GTerm?id=GO:0036442
15	8,9,10,15	proton-transporting ATPase activity, rotational mechanism	GO:0046961	0.00228	0.0554	IscW_ISCW011988|1;IscW_ISCW001149|1;IscW_ISCW016068|1;IscW_ISCW001551|1	4	23	247	9935	http://www.ebi.ac.uk/QuickGO/GTerm?id=GO:0046961
2	2	binding	GO:0005488	0.00237	0.0554	IscW_ISCW022123|1;IscW_ISCW024903|1;IscW_ISCW023638|1;IscW_ISCW016862|1;IscW_ISCW020299|1;IscW_ISCW004310|1;IscW_ISCW019496|1;IscW_ISCW014240|1;IscW_ISCW010253|1;IscW_ISCW008202|1;IscW_ISCW015654|1;IscW_ISCW015260|1;IscW_ISCW018700|1;IscW_ISCW020313|1;IscW_ISCW015961|1;IscW_ISCW013505|1;IscW_ISCW021409|1;IscW_ISCW001285|1;IscW_ISCW011376|1;IscW_ISCW017456|1;IscW_ISCW006603|1;IscW_ISCW011988|1;Isc…	146	4973	247	9935	http://www.ebi.ac.uk/QuickGO/GTerm?id=GO:0005488
6	5,6	transmembrane receptor protein kinase activity	GO:0019199	0.00263	0.0588	IscW_ISCW014125|1;IscW_ISCW006728|1;IscW_ISCW009943|1;IscW_ISCW021545|1;IscW_ISCW016765|1	5	39	247	9935	http://www.ebi.ac.uk/QuickGO/GTerm?id=GO:0019199
4	4	lipid transporter activity	GO:0005319	0.00295	0.0623	IscW_ISCW021709|1;IscW_ISCW004526|1;IscW_ISCW021710|1;IscW_ISCW009032|1;IscW_ISCW012424|1	5	40	247	9935	http://www.ebi.ac.uk/QuickGO/GTerm?id=GO:0005319
8	8	ATPase activity	GO:0016887	0.00305	0.0623	IscW_ISCW004310|1;IscW_ISCW006603|1;IscW_ISCW011988|1;IscW_ISCW001149|1;IscW_ISCW004641|1;IscW_ISCW023284|1;IscW_ISCW019508|1;IscW_ISCW020264|1;IscW_ISCW012509|1;IscW_ISCW014928|1;IscW_ISCW020631|1;IscW_ISCW002555|1;IscW_ISCW021383|1;IscW_ISCW010641|1;IscW_ISCW021257|1;IscW_ISCW017702|1;IscW_ISCW016068|1;IscW_ISCW001551|1;IscW_ISCW004895|1	19	381	247	9935	http://www.ebi.ac.uk/QuickGO/GTerm?id=GO:0016887
3	3	structural constituent of ribosome	GO:0003735	0.00381	0.0749	IscW_ISCW000125|1;IscW_ISCW005425|1;IscW_ISCW001285|1;IscW_ISCW019788|1;IscW_ISCW023076|1;IscW_ISCW024187|1;IscW_ISCW017543|1;IscW_ISCW015565|1;IscW_ISCW015484|1;IscW_ISCW002233|1	10	148	247	9935	http://www.ebi.ac.uk/QuickGO/GTerm?id=GO:0003735
5	5	insulin receptor binding	GO:0005158	0.00586	0.111	IscW_ISCW023338|1;IscW_ISCW021008|1	2	5	247	9935	http://www.ebi.ac.uk/QuickGO/GTerm?id=GO:0005158
6	5,6	active ion transmembrane transporter activity	GO:0022853	0.00672	0.122	IscW_ISCW004310|1;IscW_ISCW006603|1;IscW_ISCW011988|1;IscW_ISCW001149|1;IscW_ISCW012509|1;IscW_ISCW010641|1;IscW_ISCW016068|1;IscW_ISCW001551|1	8	112	247	9935	http://www.ebi.ac.uk/QuickGO/GTerm?id=GO:0022853
3	3	macromolecular complex binding	GO:0044877	0.00716	0.126	IscW_ISCW008202|1;IscW_ISCW022060|1;IscW_ISCW023338|1;IscW_ISCW000492|1;IscW_ISCW021008|1;IscW_ISCW020631|1;IscW_ISCW003178|1;IscW_ISCW021808|1;IscW_ISCW003953|1;IscW_ISCW018203|1	10	162	247	9935	http://www.ebi.ac.uk/QuickGO/GTerm?id=GO:0044877
3	3	peroxiredoxin activity	GO:0051920	0.00864	0.13	IscW_ISCW013767|1;IscW_ISCW010532|1	2	6	247	9935	http://www.ebi.ac.uk/QuickGO/GTerm?id=GO:0051920
11	6,11	ATPase activity, coupled to transmembrane movement of substances	GO:0042626	0.0088	0.13	IscW_ISCW004310|1;IscW_ISCW006603|1;IscW_ISCW011988|1;IscW_ISCW001149|1;IscW_ISCW012509|1;IscW_ISCW021383|1;IscW_ISCW010641|1;IscW_ISCW021257|1;IscW_ISCW016068|1;IscW_ISCW001551|1	10	167	247	9935	http://www.ebi.ac.uk/QuickGO/GTerm?id=GO:0042626
6	6	purine ribonucleoside binding	GO:0032550	0.00925	0.13	IscW_ISCW022123|1;IscW_ISCW020299|1;IscW_ISCW004310|1;IscW_ISCW015260|1;IscW_ISCW017456|1;IscW_ISCW006603|1;IscW_ISCW011988|1;IscW_ISCW014265|1;IscW_ISCW004641|1;IscW_ISCW023284|1;IscW_ISCW009437|1;IscW_ISCW016090|1;IscW_ISCW019508|1;IscW_ISCW017584|1;IscW_ISCW020264|1;IscW_ISCW012509|1;IscW_ISCW014484|1;IscW_ISCW020631|1;IscW_ISCW005933|1;IscW_ISCW002555|1;IscW_ISCW007464|1;IscW_ISCW021383|1;Isc…	36	970	247	9935	http://www.ebi.ac.uk/QuickGO/GTerm?id=GO:0032550
5	5	purine nucleoside binding	GO:0001883	0.00925	0.13	IscW_ISCW022123|1;IscW_ISCW020299|1;IscW_ISCW004310|1;IscW_ISCW015260|1;IscW_ISCW017456|1;IscW_ISCW006603|1;IscW_ISCW011988|1;IscW_ISCW014265|1;IscW_ISCW004641|1;IscW_ISCW023284|1;IscW_ISCW009437|1;IscW_ISCW016090|1;IscW_ISCW019508|1;IscW_ISCW017584|1;IscW_ISCW020264|1;IscW_ISCW012509|1;IscW_ISCW014484|1;IscW_ISCW020631|1;IscW_ISCW005933|1;IscW_ISCW002555|1;IscW_ISCW007464|1;IscW_ISCW021383|1;Isc…	36	970	247	9935	http://www.ebi.ac.uk/QuickGO/GTerm?id=GO:0001883
11	9,11	ferric iron transmembrane transporter activity	GO:0015091	0.0094	0.13	IscW_ISCW004310|1;IscW_ISCW006603|1;IscW_ISCW010641|1	3	18	247	9935	http://www.ebi.ac.uk/QuickGO/GTerm?id=GO:0015091
12	8,9,10,12	ferric-transporting ATPase activity	GO:0015408	0.0094	0.13	IscW_ISCW004310|1;IscW_ISCW006603|1;IscW_ISCW010641|1	3	18	247	9935	http://www.ebi.ac.uk/QuickGO/GTerm?id=GO:0015408
8	8	trivalent inorganic cation transmembrane transporter activity	GO:0072510	0.0094	0.13	IscW_ISCW004310|1;IscW_ISCW006603|1;IscW_ISCW010641|1	3	18	247	9935	http://www.ebi.ac.uk/QuickGO/GTerm?id=GO:0072510
5	5	hydrolase activity, acting on acid anhydrides, catalyzing transmembrane movement of substances	GO:0016820	0.00953	0.13	IscW_ISCW004310|1;IscW_ISCW006603|1;IscW_ISCW011988|1;IscW_ISCW001149|1;IscW_ISCW012509|1;IscW_ISCW021383|1;IscW_ISCW010641|1;IscW_ISCW021257|1;IscW_ISCW016068|1;IscW_ISCW001551|1	10	169	247	9935	http://www.ebi.ac.uk/QuickGO/GTerm?id=GO:0016820
5	5	primary active transmembrane transporter activity	GO:0015399	0.0103	0.13	IscW_ISCW004310|1;IscW_ISCW006603|1;IscW_ISCW011988|1;IscW_ISCW001149|1;IscW_ISCW012509|1;IscW_ISCW021383|1;IscW_ISCW010641|1;IscW_ISCW021257|1;IscW_ISCW016068|1;IscW_ISCW001551|1	10	171	247	9935	http://www.ebi.ac.uk/QuickGO/GTerm?id=GO:0015399
6	6	P-P-bond-hydrolysis-driven transmembrane transporter activity	GO:0015405	0.0103	0.13	IscW_ISCW004310|1;IscW_ISCW006603|1;IscW_ISCW011988|1;IscW_ISCW001149|1;IscW_ISCW012509|1;IscW_ISCW021383|1;IscW_ISCW010641|1;IscW_ISCW021257|1;IscW_ISCW016068|1;IscW_ISCW001551|1	10	171	247	9935	http://www.ebi.ac.uk/QuickGO/GTerm?id=GO:0015405
5	5	ribonucleoside binding	GO:0032549	0.0105	0.13	IscW_ISCW022123|1;IscW_ISCW020299|1;IscW_ISCW004310|1;IscW_ISCW015260|1;IscW_ISCW017456|1;IscW_ISCW006603|1;IscW_ISCW011988|1;IscW_ISCW014265|1;IscW_ISCW004641|1;IscW_ISCW023284|1;IscW_ISCW009437|1;IscW_ISCW016090|1;IscW_ISCW019508|1;IscW_ISCW017584|1;IscW_ISCW020264|1;IscW_ISCW012509|1;IscW_ISCW014484|1;IscW_ISCW020631|1;IscW_ISCW005933|1;IscW_ISCW002555|1;IscW_ISCW007464|1;IscW_ISCW021383|1;Isc…	36	978	247	9935	http://www.ebi.ac.uk/QuickGO/GTerm?id=GO:0032549
4	4	nucleoside binding	GO:0001882	0.0106	0.13	IscW_ISCW022123|1;IscW_ISCW020299|1;IscW_ISCW004310|1;IscW_ISCW015260|1;IscW_ISCW017456|1;IscW_ISCW006603|1;IscW_ISCW011988|1;IscW_ISCW014265|1;IscW_ISCW004641|1;IscW_ISCW023284|1;IscW_ISCW009437|1;IscW_ISCW016090|1;IscW_ISCW019508|1;IscW_ISCW017584|1;IscW_ISCW020264|1;IscW_ISCW012509|1;IscW_ISCW014484|1;IscW_ISCW020631|1;IscW_ISCW005933|1;IscW_ISCW002555|1;IscW_ISCW007464|1;IscW_ISCW021383|1;Isc…	36	979	247	9935	http://www.ebi.ac.uk/QuickGO/GTerm?id=GO:0001882
10	10	iron ion transmembrane transporter activity	GO:0005381	0.011	0.131	IscW_ISCW004310|1;IscW_ISCW006603|1;IscW_ISCW010641|1	3	19	247	9935	http://www.ebi.ac.uk/QuickGO/GTerm?id=GO:0005381
10	10	ATPase activity, coupled to movement of substances	GO:0043492	0.0115	0.135	IscW_ISCW004310|1;IscW_ISCW006603|1;IscW_ISCW011988|1;IscW_ISCW001149|1;IscW_ISCW012509|1;IscW_ISCW021383|1;IscW_ISCW010641|1;IscW_ISCW021257|1;IscW_ISCW016068|1;IscW_ISCW001551|1	10	174	247	9935	http://www.ebi.ac.uk/QuickGO/GTerm?id=GO:0043492
6	6	microtubule binding	GO:0008017	0.0134	0.151	IscW_ISCW021409|1;IscW_ISCW000492|1;IscW_ISCW020631|1;IscW_ISCW005933|1;IscW_ISCW022488|1	5	57	247	9935	http://www.ebi.ac.uk/QuickGO/GTerm?id=GO:0008017
4	4	protein complex binding	GO:0032403	0.0156	0.151	IscW_ISCW008202|1;IscW_ISCW022060|1;IscW_ISCW023338|1;IscW_ISCW000492|1;IscW_ISCW021008|1;IscW_ISCW020631|1;IscW_ISCW003953|1	7	105	247	9935	http://www.ebi.ac.uk/QuickGO/GTerm?id=GO:0032403
3	3	ion binding	GO:0043167	0.0169	0.151	IscW_ISCW022123|1;IscW_ISCW024903|1;IscW_ISCW023638|1;IscW_ISCW016862|1;IscW_ISCW020299|1;IscW_ISCW004310|1;IscW_ISCW014240|1;IscW_ISCW015654|1;IscW_ISCW015260|1;IscW_ISCW020313|1;IscW_ISCW015961|1;IscW_ISCW017456|1;IscW_ISCW006603|1;IscW_ISCW011988|1;IscW_ISCW006685|1;IscW_ISCW020516|1;IscW_ISCW003165|1;IscW_ISCW012835|1;IscW_ISCW017259|1;IscW_ISCW014265|1;IscW_ISCW021588|1;IscW_ISCW021163|1;Isc…	87	2870	247	9935	http://www.ebi.ac.uk/QuickGO/GTerm?id=GO:0043167
5	5	purine ribonucleoside triphosphate binding	GO:0035639	0.0176	0.151	IscW_ISCW022123|1;IscW_ISCW020299|1;IscW_ISCW004310|1;IscW_ISCW015260|1;IscW_ISCW017456|1;IscW_ISCW006603|1;IscW_ISCW011988|1;IscW_ISCW014265|1;IscW_ISCW004641|1;IscW_ISCW023284|1;IscW_ISCW009437|1;IscW_ISCW016090|1;IscW_ISCW019508|1;IscW_ISCW017584|1;IscW_ISCW020264|1;IscW_ISCW012509|1;IscW_ISCW014484|1;IscW_ISCW020631|1;IscW_ISCW005933|1;IscW_ISCW002555|1;IscW_ISCW007464|1;IscW_ISCW021383|1;Isc…	36	1014	247	9935	http://www.ebi.ac.uk/QuickGO/GTerm?id=GO:0035639
4	4	ribonucleotide binding	GO:0032553	0.0178	0.151	IscW_ISCW022123|1;IscW_ISCW020299|1;IscW_ISCW004310|1;IscW_ISCW015260|1;IscW_ISCW017456|1;IscW_ISCW006603|1;IscW_ISCW011988|1;IscW_ISCW014265|1;IscW_ISCW004641|1;IscW_ISCW023284|1;IscW_ISCW009437|1;IscW_ISCW016090|1;IscW_ISCW019508|1;IscW_ISCW017584|1;IscW_ISCW020264|1;IscW_ISCW012509|1;IscW_ISCW014484|1;IscW_ISCW020631|1;IscW_ISCW005933|1;IscW_ISCW002555|1;IscW_ISCW007464|1;IscW_ISCW021383|1;Isc…	37	1049	247	9935	http://www.ebi.ac.uk/QuickGO/GTerm?id=GO:0032553
5	5	RNA binding	GO:0003723	0.0186	0.151	IscW_ISCW020299|1;IscW_ISCW010253|1;IscW_ISCW001285|1;IscW_ISCW005874|1;IscW_ISCW019788|1;IscW_ISCW023076|1;IscW_ISCW010110|1;IscW_ISCW001746|1;IscW_ISCW017543|1;IscW_ISCW002555|1;IscW_ISCW002912|1;IscW_ISCW014220|1;IscW_ISCW015565|1;IscW_ISCW006646|1;IscW_ISCW004896|1;IscW_ISCW018203|1;IscW_ISCW002233|1;IscW_ISCW018745|1;IscW_ISCW006539|1;IscW_ISCW008669|1;IscW_ISCW012776|1;IscW_ISCW022696|1	22	550	247	9935	http://www.ebi.ac.uk/QuickGO/GTerm?id=GO:0003723
6	5,6	purine ribonucleotide binding	GO:0032555	0.0186	0.151	IscW_ISCW022123|1;IscW_ISCW020299|1;IscW_ISCW004310|1;IscW_ISCW015260|1;IscW_ISCW017456|1;IscW_ISCW006603|1;IscW_ISCW011988|1;IscW_ISCW014265|1;IscW_ISCW004641|1;IscW_ISCW023284|1;IscW_ISCW009437|1;IscW_ISCW016090|1;IscW_ISCW019508|1;IscW_ISCW017584|1;IscW_ISCW020264|1;IscW_ISCW012509|1;IscW_ISCW014484|1;IscW_ISCW020631|1;IscW_ISCW005933|1;IscW_ISCW002555|1;IscW_ISCW007464|1;IscW_ISCW021383|1;Isc…	36	1018	247	9935	http://www.ebi.ac.uk/QuickGO/GTerm?id=GO:0032555
5	5	purine nucleotide binding	GO:0017076	0.0197	0.151	IscW_ISCW022123|1;IscW_ISCW020299|1;IscW_ISCW004310|1;IscW_ISCW015260|1;IscW_ISCW017456|1;IscW_ISCW006603|1;IscW_ISCW011988|1;IscW_ISCW014265|1;IscW_ISCW004641|1;IscW_ISCW023284|1;IscW_ISCW009437|1;IscW_ISCW016090|1;IscW_ISCW019508|1;IscW_ISCW017584|1;IscW_ISCW020264|1;IscW_ISCW012509|1;IscW_ISCW014484|1;IscW_ISCW020631|1;IscW_ISCW005933|1;IscW_ISCW002555|1;IscW_ISCW007464|1;IscW_ISCW021383|1;Isc…	36	1022	247	9935	http://www.ebi.ac.uk/QuickGO/GTerm?id=GO:0017076
6	6	phosphatidylinositol kinase activity	GO:0052742	0.0197	0.151	IscW_ISCW020487|1;IscW_ISCW010469|1	2	9	247	9935	http://www.ebi.ac.uk/QuickGO/GTerm?id=GO:0052742
3	3	hydrolase activity	GO:0016787	0.0205	0.151	IscW_ISCW023638|1;IscW_ISCW017166|1;IscW_ISCW006516|1;IscW_ISCW016862|1;IscW_ISCW020299|1;IscW_ISCW004310|1;IscW_ISCW014240|1;IscW_ISCW003012|1;IscW_ISCW015654|1;IscW_ISCW014125|1;IscW_ISCW015260|1;IscW_ISCW010553|1;IscW_ISCW006603|1;IscW_ISCW011988|1;IscW_ISCW006685|1;IscW_ISCW018440|1;IscW_ISCW001149|1;IscW_ISCW012835|1;IscW_ISCW021184|1;IscW_ISCW007139|1;IscW_ISCW009597|1;IscW_ISCW016212|1;Isc…	81	2664	247	9935	http://www.ebi.ac.uk/QuickGO/GTerm?id=GO:0016787
9	9	hydrogen ion transmembrane transporter activity	GO:0015078	0.0212	0.151	IscW_ISCW011988|1;IscW_ISCW001149|1;IscW_ISCW012509|1;IscW_ISCW016068|1;IscW_ISCW001551|1	5	64	247	9935	http://www.ebi.ac.uk/QuickGO/GTerm?id=GO:0015078
9	9	RNA helicase activity	GO:0003724	0.0215	0.151	IscW_ISCW023284|1;IscW_ISCW020264|1;IscW_ISCW002555|1;IscW_ISCW004895|1	4	43	247	9935	http://www.ebi.ac.uk/QuickGO/GTerm?id=GO:0003724
10	10	RNA-dependent ATPase activity	GO:0008186	0.0215	0.151	IscW_ISCW023284|1;IscW_ISCW020264|1;IscW_ISCW002555|1;IscW_ISCW004895|1	4	43	247	9935	http://www.ebi.ac.uk/QuickGO/GTerm?id=GO:0008186
11	10,11	ATP-dependent RNA helicase activity	GO:0004004	0.0215	0.151	IscW_ISCW023284|1;IscW_ISCW020264|1;IscW_ISCW002555|1;IscW_ISCW004895|1	4	43	247	9935	http://www.ebi.ac.uk/QuickGO/GTerm?id=GO:0004004
5	5	tubulin binding	GO:0015631	0.0238	0.151	IscW_ISCW021409|1;IscW_ISCW000492|1;IscW_ISCW020631|1;IscW_ISCW005933|1;IscW_ISCW022488|1	5	66	247	9935	http://www.ebi.ac.uk/QuickGO/GTerm?id=GO:0015631
6	6	ATP binding	GO:0005524	0.0241	0.151	IscW_ISCW022123|1;IscW_ISCW004310|1;IscW_ISCW017456|1;IscW_ISCW006603|1;IscW_ISCW011988|1;IscW_ISCW014265|1;IscW_ISCW004641|1;IscW_ISCW023284|1;IscW_ISCW009437|1;IscW_ISCW016090|1;IscW_ISCW019508|1;IscW_ISCW017584|1;IscW_ISCW020264|1;IscW_ISCW012509|1;IscW_ISCW020631|1;IscW_ISCW005933|1;IscW_ISCW002555|1;IscW_ISCW007464|1;IscW_ISCW021383|1;IscW_ISCW001150|1;IscW_ISCW010641|1;IscW_ISCW021257|1;Isc…	30	831	247	9935	http://www.ebi.ac.uk/QuickGO/GTerm?id=GO:0005524
7	6,7	UDP-glucosyltransferase activity	GO:0035251	0.0243	0.151	IscW_ISCW017663|1;IscW_ISCW008177|1	2	10	247	9935	http://www.ebi.ac.uk/QuickGO/GTerm?id=GO:0035251
8	8	thiamin-triphosphatase activity	GO:0050333	0.0249	0.151	IscW_ISCW003247|1	1	1	247	9935	http://www.ebi.ac.uk/QuickGO/GTerm?id=GO:0050333
5	5	ribosomal small subunit binding	GO:0043024	0.0249	0.151	IscW_ISCW018203|1	1	1	247	9935	http://www.ebi.ac.uk/QuickGO/GTerm?id=GO:0043024
7	7	inorganic diphosphatase activity	GO:0004427	0.0249	0.151	IscW_ISCW000237|1	1	1	247	9935	http://www.ebi.ac.uk/QuickGO/GTerm?id=GO:0004427
6	6	ubiquitin-specific protease binding	GO:1990381	0.0249	0.151	IscW_ISCW008722|1	1	1	247	9935	http://www.ebi.ac.uk/QuickGO/GTerm?id=GO:1990381
6	6	citryl-CoA lyase activity	GO:0008816	0.0249	0.151	IscW_ISCW009007|1	1	1	247	9935	http://www.ebi.ac.uk/QuickGO/GTerm?id=GO:0008816
7	7	choline-phosphate cytidylyltransferase activity	GO:0004105	0.0249	0.151	IscW_ISCW012957|1	1	1	247	9935	http://www.ebi.ac.uk/QuickGO/GTerm?id=GO:0004105
7	6,7	RNA strand annealing activity	GO:0033592	0.0249	0.151	IscW_ISCW018203|1	1	1	247	9935	http://www.ebi.ac.uk/QuickGO/GTerm?id=GO:0033592
8	7,8	sucrose synthase activity	GO:0016157	0.0249	0.151	IscW_ISCW008177|1	1	1	247	9935	http://www.ebi.ac.uk/QuickGO/GTerm?id=GO:0016157
7	7	glyceraldehyde-3-phosphate dehydrogenase (NAD+) (phosphorylating) activity	GO:0004365	0.0249	0.151	IscW_ISCW018700|1	1	1	247	9935	http://www.ebi.ac.uk/QuickGO/GTerm?id=GO:0004365
4	4	catalase activity	GO:0004096	0.0249	0.151	IscW_ISCW017124|1	1	1	247	9935	http://www.ebi.ac.uk/QuickGO/GTerm?id=GO:0004096
6	6	erythrulose reductase activity	GO:0047880	0.0249	0.151	IscW_ISCW020246|1	1	1	247	9935	http://www.ebi.ac.uk/QuickGO/GTerm?id=GO:0047880
8	8	GDP-Man:Man1GlcNAc2-PP-Dol alpha-1,3-mannosyltransferase activity	GO:0004378	0.0249	0.151	IscW_ISCW008177|1	1	1	247	9935	http://www.ebi.ac.uk/QuickGO/GTerm?id=GO:0004378
8	8	glycolipid 6-alpha-mannosyltransferase activity	GO:0033164	0.0249	0.151	IscW_ISCW008177|1	1	1	247	9935	http://www.ebi.ac.uk/QuickGO/GTerm?id=GO:0033164
4	4	phosphatidylinositol 3-kinase binding	GO:0043548	0.0249	0.151	IscW_ISCW021008|1	1	1	247	9935	http://www.ebi.ac.uk/QuickGO/GTerm?id=GO:0043548
5	5	methylmalonyl-CoA epimerase activity	GO:0004493	0.0249	0.151	IscW_ISCW003889|1	1	1	247	9935	http://www.ebi.ac.uk/QuickGO/GTerm?id=GO:0004493
6	6	glyceraldehyde-3-phosphate dehydrogenase (NAD(P)+) (phosphorylating) activity	GO:0043891	0.0249	0.151	IscW_ISCW018700|1	1	1	247	9935	http://www.ebi.ac.uk/QuickGO/GTerm?id=GO:0043891
7	7	N-terminal protein N-methyltransferase activity	GO:0071885	0.0249	0.151	IscW_ISCW017218|1	1	1	247	9935	http://www.ebi.ac.uk/QuickGO/GTerm?id=GO:0071885
7	7	mitogen-activated protein kinase binding	GO:0051019	0.0249	0.151	IscW_ISCW001150|1	1	1	247	9935	http://www.ebi.ac.uk/QuickGO/GTerm?id=GO:0051019
5	5	argininosuccinate synthase activity	GO:0004055	0.0249	0.151	IscW_ISCW017094|1	1	1	247	9935	http://www.ebi.ac.uk/QuickGO/GTerm?id=GO:0004055
7	7	mRNA (nucleoside-2'-O-)-methyltransferase activity	GO:0004483	0.0249	0.151	IscW_ISCW017097|1	1	1	247	9935	http://www.ebi.ac.uk/QuickGO/GTerm?id=GO:0004483
7	7	RNA strand-exchange activity	GO:0034057	0.0249	0.151	IscW_ISCW018203|1	1	1	247	9935	http://www.ebi.ac.uk/QuickGO/GTerm?id=GO:0034057
7	7	alpha-1,6-mannosyltransferase activity	GO:0000009	0.0249	0.151	IscW_ISCW008177|1	1	1	247	9935	http://www.ebi.ac.uk/QuickGO/GTerm?id=GO:0000009
7	6,7	adenyl ribonucleotide binding	GO:0032559	0.0252	0.151	IscW_ISCW022123|1;IscW_ISCW004310|1;IscW_ISCW017456|1;IscW_ISCW006603|1;IscW_ISCW011988|1;IscW_ISCW014265|1;IscW_ISCW004641|1;IscW_ISCW023284|1;IscW_ISCW009437|1;IscW_ISCW016090|1;IscW_ISCW019508|1;IscW_ISCW017584|1;IscW_ISCW020264|1;IscW_ISCW012509|1;IscW_ISCW020631|1;IscW_ISCW005933|1;IscW_ISCW002555|1;IscW_ISCW007464|1;IscW_ISCW021383|1;IscW_ISCW001150|1;IscW_ISCW010641|1;IscW_ISCW021257|1;Isc…	30	834	247	9935	http://www.ebi.ac.uk/QuickGO/GTerm?id=GO:0032559
6	6	adenyl nucleotide binding	GO:0030554	0.0259	0.153	IscW_ISCW022123|1;IscW_ISCW004310|1;IscW_ISCW017456|1;IscW_ISCW006603|1;IscW_ISCW011988|1;IscW_ISCW014265|1;IscW_ISCW004641|1;IscW_ISCW023284|1;IscW_ISCW009437|1;IscW_ISCW016090|1;IscW_ISCW019508|1;IscW_ISCW017584|1;IscW_ISCW020264|1;IscW_ISCW012509|1;IscW_ISCW020631|1;IscW_ISCW005933|1;IscW_ISCW002555|1;IscW_ISCW007464|1;IscW_ISCW021383|1;IscW_ISCW001150|1;IscW_ISCW010641|1;IscW_ISCW021257|1;Isc…	30	836	247	9935	http://www.ebi.ac.uk/QuickGO/GTerm?id=GO:0030554
8	8	helicase activity	GO:0004386	0.0265	0.155	IscW_ISCW023284|1;IscW_ISCW020264|1;IscW_ISCW014928|1;IscW_ISCW005933|1;IscW_ISCW002555|1;IscW_ISCW017702|1;IscW_ISCW004895|1	7	117	247	9935	http://www.ebi.ac.uk/QuickGO/GTerm?id=GO:0004386
9	9	purine NTP-dependent helicase activity	GO:0070035	0.0283	0.159	IscW_ISCW023284|1;IscW_ISCW020264|1;IscW_ISCW002555|1;IscW_ISCW017702|1;IscW_ISCW004895|1	5	69	247	9935	http://www.ebi.ac.uk/QuickGO/GTerm?id=GO:0070035
10	10	ATP-dependent helicase activity	GO:0008026	0.0283	0.159	IscW_ISCW023284|1;IscW_ISCW020264|1;IscW_ISCW002555|1;IscW_ISCW017702|1;IscW_ISCW004895|1	5	69	247	9935	http://www.ebi.ac.uk/QuickGO/GTerm?id=GO:0008026
5	5	actin binding	GO:0003779	0.0283	0.159	IscW_ISCW008202|1;IscW_ISCW022060|1;IscW_ISCW023338|1;IscW_ISCW018883|1;IscW_ISCW020882|1	5	69	247	9935	http://www.ebi.ac.uk/QuickGO/GTerm?id=GO:0003779
4	4	nucleosome binding	GO:0031491	0.0292	0.163	IscW_ISCW003178|1;IscW_ISCW021808|1	2	11	247	9935	http://www.ebi.ac.uk/QuickGO/GTerm?id=GO:0031491
6	6	mRNA binding	GO:0003729	0.033	0.182	IscW_ISCW019788|1;IscW_ISCW002912|1;IscW_ISCW002233|1;IscW_ISCW018745|1	4	49	247	9935	http://www.ebi.ac.uk/QuickGO/GTerm?id=GO:0003729
4	4	anion binding	GO:0043168	0.0338	0.184	IscW_ISCW022123|1;IscW_ISCW020299|1;IscW_ISCW004310|1;IscW_ISCW015260|1;IscW_ISCW017456|1;IscW_ISCW006603|1;IscW_ISCW011988|1;IscW_ISCW020516|1;IscW_ISCW003165|1;IscW_ISCW014265|1;IscW_ISCW004641|1;IscW_ISCW023284|1;IscW_ISCW009437|1;IscW_ISCW016090|1;IscW_ISCW019508|1;IscW_ISCW017584|1;IscW_ISCW001202|1;IscW_ISCW020264|1;IscW_ISCW012509|1;IscW_ISCW014484|1;IscW_ISCW020631|1;IscW_ISCW005933|1;Isc…	42	1277	247	9935	http://www.ebi.ac.uk/QuickGO/GTerm?id=GO:0043168
3	3	small molecule binding	GO:0036094	0.035	0.189	IscW_ISCW022123|1;IscW_ISCW020299|1;IscW_ISCW004310|1;IscW_ISCW014240|1;IscW_ISCW015260|1;IscW_ISCW018700|1;IscW_ISCW017456|1;IscW_ISCW006603|1;IscW_ISCW011988|1;IscW_ISCW020516|1;IscW_ISCW003165|1;IscW_ISCW014265|1;IscW_ISCW004641|1;IscW_ISCW023284|1;IscW_ISCW009437|1;IscW_ISCW016090|1;IscW_ISCW019508|1;IscW_ISCW017584|1;IscW_ISCW001202|1;IscW_ISCW020264|1;IscW_ISCW012509|1;IscW_ISCW014484|1;Isc…	46	1424	247	9935	http://www.ebi.ac.uk/QuickGO/GTerm?id=GO:0036094
6	6	phosphatase activity	GO:0016791	0.0369	0.197	IscW_ISCW017166|1;IscW_ISCW014240|1;IscW_ISCW009496|1;IscW_ISCW009365|1;IscW_ISCW011208|1;IscW_ISCW022740|1;IscW_ISCW015796|1;IscW_ISCW017818|1;IscW_ISCW017763|1;IscW_ISCW019794|1	10	210	247	9935	http://www.ebi.ac.uk/QuickGO/GTerm?id=GO:0016791
3	3	carbohydrate derivative binding	GO:0097367	0.0374	0.197	IscW_ISCW022123|1;IscW_ISCW020299|1;IscW_ISCW004310|1;IscW_ISCW015260|1;IscW_ISCW017456|1;IscW_ISCW006603|1;IscW_ISCW011988|1;IscW_ISCW014265|1;IscW_ISCW016212|1;IscW_ISCW004641|1;IscW_ISCW023284|1;IscW_ISCW003950|1;IscW_ISCW009437|1;IscW_ISCW016090|1;IscW_ISCW019508|1;IscW_ISCW017584|1;IscW_ISCW020264|1;IscW_ISCW012509|1;IscW_ISCW014484|1;IscW_ISCW020631|1;IscW_ISCW005933|1;IscW_ISCW002555|1;Isc…	39	1179	247	9935	http://www.ebi.ac.uk/QuickGO/GTerm?id=GO:0097367
7	7	zinc ion binding	GO:0008270	0.0383	0.2	IscW_ISCW006685|1;IscW_ISCW012835|1;IscW_ISCW017259|1;IscW_ISCW021588|1;IscW_ISCW021163|1;IscW_ISCW011337|1;IscW_ISCW008722|1;IscW_ISCW009437|1;IscW_ISCW002319|1;IscW_ISCW017007|1;IscW_ISCW004690|1;IscW_ISCW021008|1;IscW_ISCW007514|1;IscW_ISCW016838|1;IscW_ISCW015926|1;IscW_ISCW005933|1;IscW_ISCW015200|1;IscW_ISCW017525|1;IscW_ISCW015975|1;IscW_ISCW006539|1;IscW_ISCW017719|1	21	559	247	9935	http://www.ebi.ac.uk/QuickGO/GTerm?id=GO:0008270
6	6	endopeptidase inhibitor activity	GO:0004866	0.0408	0.203	IscW_ISCW023777|1;IscW_ISCW003862|1;IscW_ISCW009597|1;IscW_ISCW023618|1;IscW_ISCW001698|1;IscW_ISCW004732|1;IscW_ISCW010422|1;IscW_ISCW024391|1	8	156	247	9935	http://www.ebi.ac.uk/QuickGO/GTerm?id=GO:0004866
5	5	peptidyl-prolyl cis-trans isomerase activity	GO:0003755	0.0409	0.203	IscW_ISCW008497|1;IscW_ISCW001040|1;IscW_ISCW011314|1	3	31	247	9935	http://www.ebi.ac.uk/QuickGO/GTerm?id=GO:0003755
5	5	peptidase inhibitor activity	GO:0030414	0.0421	0.203	IscW_ISCW023777|1;IscW_ISCW003862|1;IscW_ISCW009597|1;IscW_ISCW023618|1;IscW_ISCW001698|1;IscW_ISCW004732|1;IscW_ISCW010422|1;IscW_ISCW024391|1	8	157	247	9935	http://www.ebi.ac.uk/QuickGO/GTerm?id=GO:0030414
4	4	nucleotide binding	GO:0000166	0.0424	0.203	IscW_ISCW022123|1;IscW_ISCW020299|1;IscW_ISCW004310|1;IscW_ISCW014240|1;IscW_ISCW015260|1;IscW_ISCW018700|1;IscW_ISCW017456|1;IscW_ISCW006603|1;IscW_ISCW011988|1;IscW_ISCW014265|1;IscW_ISCW004641|1;IscW_ISCW023284|1;IscW_ISCW009437|1;IscW_ISCW016090|1;IscW_ISCW019508|1;IscW_ISCW017584|1;IscW_ISCW020264|1;IscW_ISCW012509|1;IscW_ISCW014484|1;IscW_ISCW020631|1;IscW_ISCW001746|1;IscW_ISCW005933|1;Isc…	43	1334	247	9935	http://www.ebi.ac.uk/QuickGO/GTerm?id=GO:0000166
4	4	nucleoside phosphate binding	GO:1901265	0.0424	0.203	IscW_ISCW022123|1;IscW_ISCW020299|1;IscW_ISCW004310|1;IscW_ISCW014240|1;IscW_ISCW015260|1;IscW_ISCW018700|1;IscW_ISCW017456|1;IscW_ISCW006603|1;IscW_ISCW011988|1;IscW_ISCW014265|1;IscW_ISCW004641|1;IscW_ISCW023284|1;IscW_ISCW009437|1;IscW_ISCW016090|1;IscW_ISCW019508|1;IscW_ISCW017584|1;IscW_ISCW020264|1;IscW_ISCW012509|1;IscW_ISCW014484|1;IscW_ISCW020631|1;IscW_ISCW001746|1;IscW_ISCW005933|1;Isc…	43	1334	247	9935	http://www.ebi.ac.uk/QuickGO/GTerm?id=GO:1901265
6	6	2-alkenal reductase [NAD(P)] activity	GO:0032440	0.0434	0.203	IscW_ISCW021409|1;IscW_ISCW017456|1;IscW_ISCW005592|1;IscW_ISCW016090|1;IscW_ISCW009365|1;IscW_ISCW021383|1;IscW_ISCW017350|1;IscW_ISCW000339|1	8	158	247	9935	http://www.ebi.ac.uk/QuickGO/GTerm?id=GO:0032440
5	5	endopeptidase regulator activity	GO:0061135	0.0434	0.203	IscW_ISCW023777|1;IscW_ISCW003862|1;IscW_ISCW009597|1;IscW_ISCW023618|1;IscW_ISCW001698|1;IscW_ISCW004732|1;IscW_ISCW010422|1;IscW_ISCW024391|1	8	158	247	9935	http://www.ebi.ac.uk/QuickGO/GTerm?id=GO:0061135
5	5	ubiquitin-like protein ligase activity	GO:0061659	0.0445	0.203	IscW_ISCW021604|1;IscW_ISCW021163|1;IscW_ISCW008722|1;IscW_ISCW015619|1;IscW_ISCW016838|1	5	78	247	9935	http://www.ebi.ac.uk/QuickGO/GTerm?id=GO:0061659
6	6	ubiquitin protein ligase activity	GO:0061630	0.0445	0.203	IscW_ISCW021604|1;IscW_ISCW021163|1;IscW_ISCW008722|1;IscW_ISCW015619|1;IscW_ISCW016838|1	5	78	247	9935	http://www.ebi.ac.uk/QuickGO/GTerm?id=GO:0061630
6	6	glucosyltransferase activity	GO:0046527	0.046	0.203	IscW_ISCW017663|1;IscW_ISCW008177|1	2	14	247	9935	http://www.ebi.ac.uk/QuickGO/GTerm?id=GO:0046527
7	7	serine-type endopeptidase inhibitor activity	GO:0004867	0.0464	0.203	IscW_ISCW003862|1;IscW_ISCW009597|1;IscW_ISCW023618|1;IscW_ISCW001698|1;IscW_ISCW004732|1;IscW_ISCW010422|1;IscW_ISCW024391|1	7	132	247	9935	http://www.ebi.ac.uk/QuickGO/GTerm?id=GO:0004867
6	6	translation factor activity, RNA binding	GO:0008135	0.0467	0.203	IscW_ISCW020299|1;IscW_ISCW010253|1;IscW_ISCW005874|1;IscW_ISCW010110|1;IscW_ISCW018203|1;IscW_ISCW022696|1	6	105	247	9935	http://www.ebi.ac.uk/QuickGO/GTerm?id=GO:0008135
4	4	peptidase regulator activity	GO:0061134	0.0491	0.203	IscW_ISCW023777|1;IscW_ISCW003862|1;IscW_ISCW009597|1;IscW_ISCW023618|1;IscW_ISCW001698|1;IscW_ISCW004732|1;IscW_ISCW010422|1;IscW_ISCW024391|1	8	162	247	9935	http://www.ebi.ac.uk/QuickGO/GTerm?id=GO:0061134
6	6	Cypridina-luciferin 2-monooxygenase activity	GO:0047712	0.0491	0.203	IscW_ISCW006490|1	1	2	247	9935	http://www.ebi.ac.uk/QuickGO/GTerm?id=GO:0047712
5	5	annealing activity	GO:0097617	0.0491	0.203	IscW_ISCW018203|1	1	2	247	9935	http://www.ebi.ac.uk/QuickGO/GTerm?id=GO:0097617
7	7	glycolipid mannosyltransferase activity	GO:0004376	0.0491	0.203	IscW_ISCW008177|1	1	2	247	9935	http://www.ebi.ac.uk/QuickGO/GTerm?id=GO:0004376
3	3	structural constituent of muscle	GO:0008307	0.0491	0.203	IscW_ISCW008202|1	1	2	247	9935	http://www.ebi.ac.uk/QuickGO/GTerm?id=GO:0008307
8	7,8	sterol 3-beta-glucosyltransferase activity	GO:0016906	0.0491	0.203	IscW_ISCW017663|1	1	2	247	9935	http://www.ebi.ac.uk/QuickGO/GTerm?id=GO:0016906
7	7	protein farnesyltransferase activity	GO:0004660	0.0491	0.203	IscW_ISCW017213|1	1	2	247	9935	http://www.ebi.ac.uk/QuickGO/GTerm?id=GO:0004660
5	5	oxidoreductase activity, oxidizing metal ions, oxygen as acceptor	GO:0016724	0.0491	0.203	IscW_ISCW023334|1	1	2	247	9935	http://www.ebi.ac.uk/QuickGO/GTerm?id=GO:0016724
6	6	ferroxidase activity	GO:0004322	0.0491	0.203	IscW_ISCW023334|1	1	2	247	9935	http://www.ebi.ac.uk/QuickGO/GTerm?id=GO:0004322
8	8	CAAX-protein geranylgeranyltransferase activity	GO:0004662	0.0491	0.203	IscW_ISCW017213|1	1	2	247	9935	http://www.ebi.ac.uk/QuickGO/GTerm?id=GO:0004662
6	6	oxoglutarate dehydrogenase (succinyl-transferring) activity	GO:0004591	0.0491	0.203	IscW_ISCW003165|1	1	2	247	9935	http://www.ebi.ac.uk/QuickGO/GTerm?id=GO:0004591
5	5	cytoskeletal adaptor activity	GO:0008093	0.0491	0.203	IscW_ISCW022488|1	1	2	247	9935	http://www.ebi.ac.uk/QuickGO/GTerm?id=GO:0008093
7	7	alpha-1,3-mannosyltransferase activity	GO:0000033	0.0491	0.203	IscW_ISCW008177|1	1	2	247	9935	http://www.ebi.ac.uk/QuickGO/GTerm?id=GO:0000033
6	5,6	actin filament binding	GO:0051015	0.0516	0.209	IscW_ISCW008202|1;IscW_ISCW022060|1;IscW_ISCW023338|1	3	34	247	9935	http://www.ebi.ac.uk/QuickGO/GTerm?id=GO:0051015
4	4	cis-trans isomerase activity	GO:0016859	0.0516	0.209	IscW_ISCW008497|1;IscW_ISCW001040|1;IscW_ISCW011314|1	3	34	247	9935	http://www.ebi.ac.uk/QuickGO/GTerm?id=GO:0016859
6	6	hexosaminidase activity	GO:0015929	0.0522	0.21	IscW_ISCW014125|1;IscW_ISCW018440|1	2	15	247	9935	http://www.ebi.ac.uk/QuickGO/GTerm?id=GO:0015929
7	7	protein tyrosine kinase activity	GO:0004713	0.0562	0.224	IscW_ISCW014125|1;IscW_ISCW006728|1;IscW_ISCW009943|1;IscW_ISCW021545|1;IscW_ISCW017584|1;IscW_ISCW016765|1	6	110	247	9935	http://www.ebi.ac.uk/QuickGO/GTerm?id=GO:0004713
3	3	protein binding	GO:0005515	0.0574	0.227	IscW_ISCW019496|1;IscW_ISCW010253|1;IscW_ISCW008202|1;IscW_ISCW021409|1;IscW_ISCW011376|1;IscW_ISCW022060|1;IscW_ISCW004478|1;IscW_ISCW014265|1;IscW_ISCW002323|1;IscW_ISCW023338|1;IscW_ISCW000096|1;IscW_ISCW008722|1;IscW_ISCW018883|1;IscW_ISCW000492|1;IscW_ISCW017584|1;IscW_ISCW006447|1;IscW_ISCW021739|1;IscW_ISCW021008|1;IscW_ISCW016838|1;IscW_ISCW020633|1;IscW_ISCW020882|1;IscW_ISCW020631|1;Isc…	28	827	247	9935	http://www.ebi.ac.uk/QuickGO/GTerm?id=GO:0005515
3	3	structural constituent of nuclear pore	GO:0017056	0.0588	0.231	IscW_ISCW009773|1;IscW_ISCW019125|1	2	16	247	9935	http://www.ebi.ac.uk/QuickGO/GTerm?id=GO:0017056
5	5	phosphoric ester hydrolase activity	GO:0042578	0.0597	0.233	IscW_ISCW017166|1;IscW_ISCW014240|1;IscW_ISCW009496|1;IscW_ISCW009365|1;IscW_ISCW011208|1;IscW_ISCW014484|1;IscW_ISCW022740|1;IscW_ISCW016507|1;IscW_ISCW015796|1;IscW_ISCW017818|1;IscW_ISCW017763|1;IscW_ISCW019794|1;IscW_ISCW018962|1	13	323	247	9935	http://www.ebi.ac.uk/QuickGO/GTerm?id=GO:0042578
6	6	alcohol sulfotransferase activity	GO:0004027	0.0679	0.235	IscW_ISCW013239|1;IscW_ISCW015831|1;IscW_ISCW010034|1;IscW_ISCW011876|1	4	62	247	9935	http://www.ebi.ac.uk/QuickGO/GTerm?id=GO:0004027
7	7	metalloexopeptidase activity	GO:0008235	0.0721	0.235	IscW_ISCW016862|1;IscW_ISCW006685|1;IscW_ISCW019719|1	3	39	247	9935	http://www.ebi.ac.uk/QuickGO/GTerm?id=GO:0008235
9	9	phosphatidylinositol-3,4,5-trisphosphate 3-phosphatase activity	GO:0016314	0.0728	0.235	IscW_ISCW011208|1	1	3	247	9935	http://www.ebi.ac.uk/QuickGO/GTerm?id=GO:0016314
4	4	iodide peroxidase activity	GO:0004447	0.0728	0.235	IscW_ISCW021545|1	1	3	247	9935	http://www.ebi.ac.uk/QuickGO/GTerm?id=GO:0004447
7	7	phosphatidylinositol-4,5-bisphosphate 3-kinase activity	GO:0046934	0.0728	0.235	IscW_ISCW010469|1	1	3	247	9935	http://www.ebi.ac.uk/QuickGO/GTerm?id=GO:0046934
3	3	extracellular matrix structural constituent	GO:0005201	0.0728	0.235	IscW_ISCW021545|1	1	3	247	9935	http://www.ebi.ac.uk/QuickGO/GTerm?id=GO:0005201
8	8	ferric iron binding	GO:0008199	0.0728	0.235	IscW_ISCW023334|1	1	3	247	9935	http://www.ebi.ac.uk/QuickGO/GTerm?id=GO:0008199
5	5	oxo-acid-lyase activity	GO:0016833	0.0728	0.235	IscW_ISCW009007|1	1	3	247	9935	http://www.ebi.ac.uk/QuickGO/GTerm?id=GO:0016833
5	5	histone deacetylase binding	GO:0042826	0.0728	0.235	IscW_ISCW000096|1	1	3	247	9935	http://www.ebi.ac.uk/QuickGO/GTerm?id=GO:0042826
7	7	thymidylate synthase activity	GO:0004799	0.0728	0.235	IscW_ISCW000960|1	1	3	247	9935	http://www.ebi.ac.uk/QuickGO/GTerm?id=GO:0004799
8	8	inositol monophosphate phosphatase activity	GO:0052834	0.0728	0.235	IscW_ISCW019794|1	1	3	247	9935	http://www.ebi.ac.uk/QuickGO/GTerm?id=GO:0052834
6	6	phosphatidylinositol bisphosphate kinase activity	GO:0052813	0.0728	0.235	IscW_ISCW010469|1	1	3	247	9935	http://www.ebi.ac.uk/QuickGO/GTerm?id=GO:0052813
5	5	spectrin binding	GO:0030507	0.0728	0.235	IscW_ISCW000492|1	1	3	247	9935	http://www.ebi.ac.uk/QuickGO/GTerm?id=GO:0030507
9	9	inositol monophosphate 3-phosphatase activity	GO:0052832	0.0728	0.235	IscW_ISCW019794|1	1	3	247	9935	http://www.ebi.ac.uk/QuickGO/GTerm?id=GO:0052832
9	9	inositol monophosphate 4-phosphatase activity	GO:0052833	0.0728	0.235	IscW_ISCW019794|1	1	3	247	9935	http://www.ebi.ac.uk/QuickGO/GTerm?id=GO:0052833
9	9	inositol monophosphate 1-phosphatase activity	GO:0008934	0.0728	0.235	IscW_ISCW019794|1	1	3	247	9935	http://www.ebi.ac.uk/QuickGO/GTerm?id=GO:0008934
6	6	15-hydroxyprostaglandin dehydrogenase (NAD+) activity	GO:0016404	0.0728	0.235	IscW_ISCW006707|1	1	3	247	9935	http://www.ebi.ac.uk/QuickGO/GTerm?id=GO:0016404
6	6	5,10-methylenetetrahydrofolate-dependent methyltransferase activity	GO:0042083	0.0728	0.235	IscW_ISCW000960|1	1	3	247	9935	http://www.ebi.ac.uk/QuickGO/GTerm?id=GO:0042083
6	6	L-aspartate:2-oxoglutarate aminotransferase activity	GO:0004069	0.0728	0.235	IscW_ISCW020516|1	1	3	247	9935	http://www.ebi.ac.uk/QuickGO/GTerm?id=GO:0004069
4	4	oxidoreductase activity, oxidizing metal ions	GO:0016722	0.0728	0.235	IscW_ISCW023334|1	1	3	247	9935	http://www.ebi.ac.uk/QuickGO/GTerm?id=GO:0016722
7	7	ubiquitin protein ligase activity involved in ERAD pathway	GO:1904264	0.0728	0.235	IscW_ISCW008722|1	1	3	247	9935	http://www.ebi.ac.uk/QuickGO/GTerm?id=GO:1904264
5	5	kinesin binding	GO:0019894	0.0728	0.235	IscW_ISCW021739|1	1	3	247	9935	http://www.ebi.ac.uk/QuickGO/GTerm?id=GO:0019894
8	8	calcium-dependent protein serine/threonine kinase activity	GO:0009931	0.0728	0.235	IscW_ISCW001150|1	1	3	247	9935	http://www.ebi.ac.uk/QuickGO/GTerm?id=GO:0009931
8	8	phosphatidylinositol trisphosphate phosphatase activity	GO:0034594	0.0728	0.235	IscW_ISCW011208|1	1	3	247	9935	http://www.ebi.ac.uk/QuickGO/GTerm?id=GO:0034594
11	11	single-stranded DNA-dependent ATPase activity	GO:0043142	0.0728	0.235	IscW_ISCW014928|1	1	3	247	9935	http://www.ebi.ac.uk/QuickGO/GTerm?id=GO:0043142
7	7	calcium-dependent protein kinase activity	GO:0010857	0.0728	0.235	IscW_ISCW001150|1	1	3	247	9935	http://www.ebi.ac.uk/QuickGO/GTerm?id=GO:0010857
6	6	cysteine-type peptidase activity	GO:0008234	0.076	0.244	IscW_ISCW003012|1;IscW_ISCW005592|1;IscW_ISCW004690|1;IscW_ISCW017525|1;IscW_ISCW009204|1	5	91	247	9935	http://www.ebi.ac.uk/QuickGO/GTerm?id=GO:0008234
9	9	transition metal ion transmembrane transporter activity	GO:0046915	0.0766	0.244	IscW_ISCW004310|1;IscW_ISCW006603|1;IscW_ISCW010641|1	3	40	247	9935	http://www.ebi.ac.uk/QuickGO/GTerm?id=GO:0046915
4	4	calmodulin binding	GO:0005516	0.0798	0.252	IscW_ISCW000492|1;IscW_ISCW001150|1	2	19	247	9935	http://www.ebi.ac.uk/QuickGO/GTerm?id=GO:0005516
4	4	enzyme binding	GO:0019899	0.0801	0.252	IscW_ISCW000096|1;IscW_ISCW008722|1;IscW_ISCW018883|1;IscW_ISCW006447|1;IscW_ISCW016838|1;IscW_ISCW001150|1;IscW_ISCW003953|1;IscW_ISCW015975|1	8	180	247	9935	http://www.ebi.ac.uk/QuickGO/GTerm?id=GO:0019899
3	3	enzyme regulator activity	GO:0030234	0.0847	0.265	IscW_ISCW023777|1;IscW_ISCW003862|1;IscW_ISCW009597|1;IscW_ISCW023618|1;IscW_ISCW001698|1;IscW_ISCW017663|1;IscW_ISCW015140|1;IscW_ISCW012320|1;IscW_ISCW004732|1;IscW_ISCW021254|1;IscW_ISCW015975|1;IscW_ISCW010422|1;IscW_ISCW024391|1	13	342	247	9935	http://www.ebi.ac.uk/QuickGO/GTerm?id=GO:0030234
7	7	translation initiation factor activity	GO:0003743	0.0886	0.274	IscW_ISCW010253|1;IscW_ISCW005874|1;IscW_ISCW018203|1;IscW_ISCW022696|1	4	68	247	9935	http://www.ebi.ac.uk/QuickGO/GTerm?id=GO:0003743
8	8	protein tyrosine phosphatase activity	GO:0004725	0.0886	0.274	IscW_ISCW009496|1;IscW_ISCW009365|1;IscW_ISCW015796|1;IscW_ISCW017763|1	4	68	247	9935	http://www.ebi.ac.uk/QuickGO/GTerm?id=GO:0004725
5	5	oxidoreductase activity, acting on the CH-CH group of donors, NAD or NADP as acceptor	GO:0016628	0.0904	0.274	IscW_ISCW021409|1;IscW_ISCW017456|1;IscW_ISCW005592|1;IscW_ISCW016090|1;IscW_ISCW009365|1;IscW_ISCW021383|1;IscW_ISCW017350|1;IscW_ISCW000339|1	8	185	247	9935	http://www.ebi.ac.uk/QuickGO/GTerm?id=GO:0016628
4	4	cation binding	GO:0043169	0.0914	0.274	IscW_ISCW024903|1;IscW_ISCW023638|1;IscW_ISCW016862|1;IscW_ISCW014240|1;IscW_ISCW015654|1;IscW_ISCW020313|1;IscW_ISCW015961|1;IscW_ISCW006685|1;IscW_ISCW003165|1;IscW_ISCW012835|1;IscW_ISCW017259|1;IscW_ISCW021588|1;IscW_ISCW021163|1;IscW_ISCW011337|1;IscW_ISCW008722|1;IscW_ISCW022368|1;IscW_ISCW009437|1;IscW_ISCW002319|1;IscW_ISCW021545|1;IscW_ISCW017663|1;IscW_ISCW022021|1;IscW_ISCW001202|1;Isc…	51	1714	247	9935	http://www.ebi.ac.uk/QuickGO/GTerm?id=GO:0043169
4	4	oxidoreductase activity, acting on the CH-CH group of donors	GO:0016627	0.092	0.274	IscW_ISCW021409|1;IscW_ISCW017456|1;IscW_ISCW005592|1;IscW_ISCW016090|1;IscW_ISCW009365|1;IscW_ISCW011299|1;IscW_ISCW021383|1;IscW_ISCW017350|1;IscW_ISCW000339|1	9	217	247	9935	http://www.ebi.ac.uk/QuickGO/GTerm?id=GO:0016627
6	6	polyribonucleotide nucleotidyltransferase activity	GO:0004654	0.0958	0.274	IscW_ISCW002555|1	1	4	247	9935	http://www.ebi.ac.uk/QuickGO/GTerm?id=GO:0004654
9	9	translation release factor activity, codon specific	GO:0016149	0.0958	0.274	IscW_ISCW010110|1	1	4	247	9935	http://www.ebi.ac.uk/QuickGO/GTerm?id=GO:0016149
6	6	L-phenylalanine aminotransferase activity	GO:0070546	0.0958	0.274	IscW_ISCW020516|1	1	4	247	9935	http://www.ebi.ac.uk/QuickGO/GTerm?id=GO:0070546
7	7	L-phenylalanine:2-oxoglutarate aminotransferase activity	GO:0080130	0.0958	0.274	IscW_ISCW020516|1	1	4	247	9935	http://www.ebi.ac.uk/QuickGO/GTerm?id=GO:0080130
7	7	peptide-O-fucosyltransferase activity	GO:0046922	0.0958	0.274	IscW_ISCW015119|1	1	4	247	9935	http://www.ebi.ac.uk/QuickGO/GTerm?id=GO:0046922
7	7	mRNA methyltransferase activity	GO:0008174	0.0958	0.274	IscW_ISCW017097|1	1	4	247	9935	http://www.ebi.ac.uk/QuickGO/GTerm?id=GO:0008174
7	7	1-phosphatidylinositol 4-kinase activity	GO:0004430	0.0958	0.274	IscW_ISCW020487|1	1	4	247	9935	http://www.ebi.ac.uk/QuickGO/GTerm?id=GO:0004430
6	6	NADPH-hemoprotein reductase activity	GO:0003958	0.0958	0.274	IscW_ISCW021386|1	1	4	247	9935	http://www.ebi.ac.uk/QuickGO/GTerm?id=GO:0003958
5	5	nucleosomal DNA binding	GO:0031492	0.0958	0.274	IscW_ISCW003178|1	1	4	247	9935	http://www.ebi.ac.uk/QuickGO/GTerm?id=GO:0031492
6	6	dihydrolipoyl dehydrogenase activity	GO:0004148	0.0958	0.274	IscW_ISCW001462|1	1	4	247	9935	http://www.ebi.ac.uk/QuickGO/GTerm?id=GO:0004148
2	2	catalytic activity	GO:0003824	0.103	0.291	IscW_ISCW023638|1;IscW_ISCW017166|1;IscW_ISCW006516|1;IscW_ISCW016862|1;IscW_ISCW020299|1;IscW_ISCW020571|1;IscW_ISCW004310|1;IscW_ISCW014240|1;IscW_ISCW003012|1;IscW_ISCW015654|1;IscW_ISCW014125|1;IscW_ISCW006728|1;IscW_ISCW015260|1;IscW_ISCW018700|1;IscW_ISCW009943|1;IscW_ISCW021604|1;IscW_ISCW021409|1;IscW_ISCW010553|1;IscW_ISCW017456|1;IscW_ISCW006603|1;IscW_ISCW011988|1;IscW_ISCW006685|1;Isc…	162	6112	247	9935	http://www.ebi.ac.uk/QuickGO/GTerm?id=GO:0003824
4	4	enzyme inhibitor activity	GO:0004857	0.104	0.293	IscW_ISCW023777|1;IscW_ISCW003862|1;IscW_ISCW009597|1;IscW_ISCW023618|1;IscW_ISCW001698|1;IscW_ISCW004732|1;IscW_ISCW010422|1;IscW_ISCW024391|1	8	191	247	9935	http://www.ebi.ac.uk/QuickGO/GTerm?id=GO:0004857
5	5	metal ion binding	GO:0046872	0.105	0.293	IscW_ISCW024903|1;IscW_ISCW023638|1;IscW_ISCW016862|1;IscW_ISCW014240|1;IscW_ISCW015654|1;IscW_ISCW020313|1;IscW_ISCW015961|1;IscW_ISCW006685|1;IscW_ISCW012835|1;IscW_ISCW017259|1;IscW_ISCW021588|1;IscW_ISCW021163|1;IscW_ISCW011337|1;IscW_ISCW008722|1;IscW_ISCW022368|1;IscW_ISCW009437|1;IscW_ISCW002319|1;IscW_ISCW021545|1;IscW_ISCW017663|1;IscW_ISCW022021|1;IscW_ISCW001202|1;IscW_ISCW016371|1;Isc…	50	1694	247	9935	http://www.ebi.ac.uk/QuickGO/GTerm?id=GO:0046872
3	3	isomerase activity	GO:0016853	0.111	0.306	IscW_ISCW008497|1;IscW_ISCW001040|1;IscW_ISCW011314|1;IscW_ISCW006447|1;IscW_ISCW006646|1;IscW_ISCW003889|1	6	132	247	9935	http://www.ebi.ac.uk/QuickGO/GTerm?id=GO:0016853
4	4	oxidoreductase activity, acting on the aldehyde or oxo group of donors	GO:0016903	0.116	0.306	IscW_ISCW018700|1;IscW_ISCW003165|1;IscW_ISCW021433|1	3	48	247	9935	http://www.ebi.ac.uk/QuickGO/GTerm?id=GO:0016903
7	7	glucuronosyl-N-acetylglucosaminyl-proteoglycan 4-alpha-N-acetylglucosaminyltransferase activity	GO:0050508	0.118	0.306	IscW_ISCW000326|1	1	5	247	9935	http://www.ebi.ac.uk/QuickGO/GTerm?id=GO:0050508
4	4	macrolide binding	GO:0005527	0.118	0.306	IscW_ISCW001040|1	1	5	247	9935	http://www.ebi.ac.uk/QuickGO/GTerm?id=GO:0005527
7	7	S-malonyltransferase activity	GO:0016419	0.118	0.306	IscW_ISCW010461|1	1	5	247	9935	http://www.ebi.ac.uk/QuickGO/GTerm?id=GO:0016419
4	4	oxygen transporter activity	GO:0005344	0.118	0.306	IscW_ISCW024903|1	1	5	247	9935	http://www.ebi.ac.uk/QuickGO/GTerm?id=GO:0005344
6	6	malonyltransferase activity	GO:0016420	0.118	0.306	IscW_ISCW010461|1	1	5	247	9935	http://www.ebi.ac.uk/QuickGO/GTerm?id=GO:0016420
5	5	FK506 binding	GO:0005528	0.118	0.306	IscW_ISCW001040|1	1	5	247	9935	http://www.ebi.ac.uk/QuickGO/GTerm?id=GO:0005528
7	7	1-phosphatidylinositol-3-kinase activity	GO:0016303	0.118	0.306	IscW_ISCW010469|1	1	5	247	9935	http://www.ebi.ac.uk/QuickGO/GTerm?id=GO:0016303
3	3	oxygen binding	GO:0019825	0.118	0.306	IscW_ISCW024903|1	1	5	247	9935	http://www.ebi.ac.uk/QuickGO/GTerm?id=GO:0019825
9	8,9	voltage-gated anion channel activity	GO:0008308	0.118	0.306	IscW_ISCW005452|1	1	5	247	9935	http://www.ebi.ac.uk/QuickGO/GTerm?id=GO:0008308
5	4,5	thiamine pyrophosphate binding	GO:0030976	0.118	0.306	IscW_ISCW003165|1	1	5	247	9935	http://www.ebi.ac.uk/QuickGO/GTerm?id=GO:0030976
8	8	SUMO-specific protease activity	GO:0016929	0.118	0.306	IscW_ISCW003012|1	1	5	247	9935	http://www.ebi.ac.uk/QuickGO/GTerm?id=GO:0016929
7	7	[acyl-carrier-protein] S-malonyltransferase activity	GO:0004314	0.118	0.306	IscW_ISCW010461|1	1	5	247	9935	http://www.ebi.ac.uk/QuickGO/GTerm?id=GO:0004314
3	3	drug binding	GO:0008144	0.118	0.306	IscW_ISCW001040|1	1	5	247	9935	http://www.ebi.ac.uk/QuickGO/GTerm?id=GO:0008144
4	4	oxidoreductase activity, acting on NAD(P)H	GO:0016651	0.12	0.309	IscW_ISCW017259|1;IscW_ISCW001462|1;IscW_ISCW010554|1;IscW_ISCW021386|1	4	76	247	9935	http://www.ebi.ac.uk/QuickGO/GTerm?id=GO:0016651
6	5,6	GTPase activator activity	GO:0005096	0.125	0.319	IscW_ISCW017663|1;IscW_ISCW015140|1;IscW_ISCW012320|1;IscW_ISCW015975|1	4	77	247	9935	http://www.ebi.ac.uk/QuickGO/GTerm?id=GO:0005096
7	7	alpha-mannosidase activity	GO:0004559	0.127	0.322	IscW_ISCW012835|1;IscW_ISCW011337|1	2	25	247	9935	http://www.ebi.ac.uk/QuickGO/GTerm?id=GO:0004559
4	4	unfolded protein binding	GO:0051082	0.127	0.322	IscW_ISCW014265|1;IscW_ISCW008722|1;IscW_ISCW020633|1	3	50	247	9935	http://www.ebi.ac.uk/QuickGO/GTerm?id=GO:0051082
5	5	GTPase regulator activity	GO:0030695	0.138	0.344	IscW_ISCW017663|1;IscW_ISCW015140|1;IscW_ISCW012320|1;IscW_ISCW015975|1	4	80	247	9935	http://www.ebi.ac.uk/QuickGO/GTerm?id=GO:0030695
6	6	poly(A) RNA binding	GO:0044822	0.14	0.344	IscW_ISCW018745|1	1	6	247	9935	http://www.ebi.ac.uk/QuickGO/GTerm?id=GO:0044822
7	7	protein geranylgeranyltransferase activity	GO:0004661	0.14	0.344	IscW_ISCW017213|1	1	6	247	9935	http://www.ebi.ac.uk/QuickGO/GTerm?id=GO:0004661
6	5,6	semaphorin receptor activity	GO:0017154	0.14	0.344	IscW_ISCW007151|1	1	6	247	9935	http://www.ebi.ac.uk/QuickGO/GTerm?id=GO:0017154
6	6	cytidylyltransferase activity	GO:0070567	0.14	0.344	IscW_ISCW012957|1	1	6	247	9935	http://www.ebi.ac.uk/QuickGO/GTerm?id=GO:0070567
5	5	oxidoreductase activity, acting on NAD(P)H, heme protein as acceptor	GO:0016653	0.14	0.344	IscW_ISCW021386|1	1	6	247	9935	http://www.ebi.ac.uk/QuickGO/GTerm?id=GO:0016653
3	3	heterocyclic compound binding	GO:1901363	0.141	0.345	IscW_ISCW022123|1;IscW_ISCW024903|1;IscW_ISCW020299|1;IscW_ISCW004310|1;IscW_ISCW019496|1;IscW_ISCW014240|1;IscW_ISCW010253|1;IscW_ISCW015260|1;IscW_ISCW018700|1;IscW_ISCW001285|1;IscW_ISCW017456|1;IscW_ISCW006603|1;IscW_ISCW011988|1;IscW_ISCW020516|1;IscW_ISCW003165|1;IscW_ISCW007552|1;IscW_ISCW011405|1;IscW_ISCW004478|1;IscW_ISCW014265|1;IscW_ISCW005874|1;IscW_ISCW021588|1;IscW_ISCW017097|1;Isc…	89	3245	247	9935	http://www.ebi.ac.uk/QuickGO/GTerm?id=GO:1901363
3	3	organic cyclic compound binding	GO:0097159	0.145	0.351	IscW_ISCW022123|1;IscW_ISCW024903|1;IscW_ISCW020299|1;IscW_ISCW004310|1;IscW_ISCW019496|1;IscW_ISCW014240|1;IscW_ISCW010253|1;IscW_ISCW015260|1;IscW_ISCW018700|1;IscW_ISCW001285|1;IscW_ISCW017456|1;IscW_ISCW006603|1;IscW_ISCW011988|1;IscW_ISCW020516|1;IscW_ISCW003165|1;IscW_ISCW007552|1;IscW_ISCW011405|1;IscW_ISCW004478|1;IscW_ISCW014265|1;IscW_ISCW005874|1;IscW_ISCW021588|1;IscW_ISCW017097|1;Isc…	89	3249	247	9935	http://www.ebi.ac.uk/QuickGO/GTerm?id=GO:0097159
6	6	transition metal ion binding	GO:0046914	0.148	0.357	IscW_ISCW024903|1;IscW_ISCW006685|1;IscW_ISCW012835|1;IscW_ISCW017259|1;IscW_ISCW021588|1;IscW_ISCW021163|1;IscW_ISCW011337|1;IscW_ISCW008722|1;IscW_ISCW009437|1;IscW_ISCW002319|1;IscW_ISCW001202|1;IscW_ISCW017007|1;IscW_ISCW004690|1;IscW_ISCW021008|1;IscW_ISCW007514|1;IscW_ISCW016838|1;IscW_ISCW015926|1;IscW_ISCW005933|1;IscW_ISCW015200|1;IscW_ISCW005615|1;IscW_ISCW021386|1;IscW_ISCW019719|1;Isc…	27	880	247	9935	http://www.ebi.ac.uk/QuickGO/GTerm?id=GO:0046914
4	4	enzyme activator activity	GO:0008047	0.15	0.362	IscW_ISCW017663|1;IscW_ISCW015140|1;IscW_ISCW012320|1;IscW_ISCW021254|1;IscW_ISCW015975|1	5	113	247	9935	http://www.ebi.ac.uk/QuickGO/GTerm?id=GO:0008047
7	7	phosphoprotein phosphatase activity	GO:0004721	0.153	0.363	IscW_ISCW009496|1;IscW_ISCW009365|1;IscW_ISCW022740|1;IscW_ISCW015796|1;IscW_ISCW017818|1;IscW_ISCW017763|1	6	145	247	9935	http://www.ebi.ac.uk/QuickGO/GTerm?id=GO:0004721
6	6	rRNA binding	GO:0019843	0.153	0.363	IscW_ISCW019788|1;IscW_ISCW008669|1	2	28	247	9935	http://www.ebi.ac.uk/QuickGO/GTerm?id=GO:0019843
6	6	mannosidase activity	GO:0015923	0.153	0.363	IscW_ISCW012835|1;IscW_ISCW011337|1	2	28	247	9935	http://www.ebi.ac.uk/QuickGO/GTerm?id=GO:0015923
3	3	oxidoreductase activity	GO:0016491	0.156	0.367	IscW_ISCW020571|1;IscW_ISCW018700|1;IscW_ISCW021409|1;IscW_ISCW017456|1;IscW_ISCW003165|1;IscW_ISCW007552|1;IscW_ISCW011405|1;IscW_ISCW017259|1;IscW_ISCW024796|1;IscW_ISCW005592|1;IscW_ISCW001462|1;IscW_ISCW020246|1;IscW_ISCW006707|1;IscW_ISCW016090|1;IscW_ISCW006490|1;IscW_ISCW021545|1;IscW_ISCW013767|1;IscW_ISCW001202|1;IscW_ISCW006860|1;IscW_ISCW009365|1;IscW_ISCW011299|1;IscW_ISCW010532|1;Isc…	34	1146	247	9935	http://www.ebi.ac.uk/QuickGO/GTerm?id=GO:0016491
6	6	phospholipase activity	GO:0004620	0.158	0.367	IscW_ISCW008360|1;IscW_ISCW014484|1;IscW_ISCW007014|1;IscW_ISCW016507|1;IscW_ISCW018962|1	5	115	247	9935	http://www.ebi.ac.uk/QuickGO/GTerm?id=GO:0004620
4	4	nucleoside-triphosphatase regulator activity	GO:0060589	0.161	0.367	IscW_ISCW017663|1;IscW_ISCW015140|1;IscW_ISCW012320|1;IscW_ISCW015975|1	4	85	247	9935	http://www.ebi.ac.uk/QuickGO/GTerm?id=GO:0060589
6	6	amidase activity	GO:0004040	0.162	0.367	IscW_ISCW007283|1	1	7	247	9935	http://www.ebi.ac.uk/QuickGO/GTerm?id=GO:0004040
7	7	peptidyl-dipeptidase activity	GO:0008241	0.162	0.367	IscW_ISCW016862|1	1	7	247	9935	http://www.ebi.ac.uk/QuickGO/GTerm?id=GO:0008241
9	9	5'-flap endonuclease activity	GO:0017108	0.162	0.367	IscW_ISCW014928|1	1	7	247	9935	http://www.ebi.ac.uk/QuickGO/GTerm?id=GO:0017108
7	7	nucleoside-triphosphate diphosphatase activity	GO:0047429	0.162	0.367	IscW_ISCW010553|1	1	7	247	9935	http://www.ebi.ac.uk/QuickGO/GTerm?id=GO:0047429
6	6	protein prenyltransferase activity	GO:0008318	0.162	0.367	IscW_ISCW017213|1	1	7	247	9935	http://www.ebi.ac.uk/QuickGO/GTerm?id=GO:0008318
7	7	inositol phosphate phosphatase activity	GO:0052745	0.162	0.367	IscW_ISCW019794|1	1	7	247	9935	http://www.ebi.ac.uk/QuickGO/GTerm?id=GO:0052745
4	4	protein dimerization activity	GO:0046983	0.166	0.376	IscW_ISCW019496|1;IscW_ISCW010253|1;IscW_ISCW004478|1;IscW_ISCW002323|1;IscW_ISCW003178|1	5	117	247	9935	http://www.ebi.ac.uk/QuickGO/GTerm?id=GO:0046983
8	8	GTPase activity	GO:0003924	0.167	0.376	IscW_ISCW020299|1;IscW_ISCW015260|1;IscW_ISCW014484|1;IscW_ISCW016507|1;IscW_ISCW019324|1;IscW_ISCW018962|1	6	149	247	9935	http://www.ebi.ac.uk/QuickGO/GTerm?id=GO:0003924
5	5	hydrolase activity, hydrolyzing O-glycosyl compounds	GO:0004553	0.168	0.376	IscW_ISCW014125|1;IscW_ISCW018440|1;IscW_ISCW012835|1;IscW_ISCW016212|1;IscW_ISCW011337|1;IscW_ISCW003950|1;IscW_ISCW012070|1	7	182	247	9935	http://www.ebi.ac.uk/QuickGO/GTerm?id=GO:0004553
10	10	DNA-dependent ATPase activity	GO:0008094	0.168	0.376	IscW_ISCW004641|1;IscW_ISCW014928|1;IscW_ISCW017702|1	3	57	247	9935	http://www.ebi.ac.uk/QuickGO/GTerm?id=GO:0008094
5	5	NADP binding	GO:0050661	0.171	0.377	IscW_ISCW018700|1;IscW_ISCW021386|1	2	30	247	9935	http://www.ebi.ac.uk/QuickGO/GTerm?id=GO:0050661
3	3	structural constituent of cytoskeleton	GO:0005200	0.171	0.377	IscW_ISCW015260|1;IscW_ISCW023338|1	2	30	247	9935	http://www.ebi.ac.uk/QuickGO/GTerm?id=GO:0005200
7	7	sphingomyelin phosphodiesterase activity	GO:0004767	0.175	0.384	IscW_ISCW014484|1;IscW_ISCW016507|1;IscW_ISCW018962|1	3	58	247	9935	http://www.ebi.ac.uk/QuickGO/GTerm?id=GO:0004767
6	6	damaged DNA binding	GO:0003684	0.18	0.385	IscW_ISCW004641|1;IscW_ISCW017702|1	2	31	247	9935	http://www.ebi.ac.uk/QuickGO/GTerm?id=GO:0003684
6	6	double-stranded RNA binding	GO:0003725	0.182	0.385	IscW_ISCW018203|1	1	8	247	9935	http://www.ebi.ac.uk/QuickGO/GTerm?id=GO:0003725
6	6	3-hydroxyacyl-CoA dehydrogenase activity	GO:0003857	0.182	0.385	IscW_ISCW014460|1	1	8	247	9935	http://www.ebi.ac.uk/QuickGO/GTerm?id=GO:0003857
6	6	fucosidase activity	GO:0015928	0.182	0.385	IscW_ISCW012070|1	1	8	247	9935	http://www.ebi.ac.uk/QuickGO/GTerm?id=GO:0015928
8	8	flap endonuclease activity	GO:0048256	0.182	0.385	IscW_ISCW014928|1	1	8	247	9935	http://www.ebi.ac.uk/QuickGO/GTerm?id=GO:0048256
7	7	5'-3' exonuclease activity	GO:0008409	0.182	0.385	IscW_ISCW019569|1	1	8	247	9935	http://www.ebi.ac.uk/QuickGO/GTerm?id=GO:0008409
5	5	oxidoreductase activity, acting on the aldehyde or oxo group of donors, disulfide as acceptor	GO:0016624	0.182	0.385	IscW_ISCW003165|1	1	8	247	9935	http://www.ebi.ac.uk/QuickGO/GTerm?id=GO:0016624
7	7	telomeric DNA binding	GO:0042162	0.182	0.385	IscW_ISCW017702|1	1	8	247	9935	http://www.ebi.ac.uk/QuickGO/GTerm?id=GO:0042162
7	6,7	lysophospholipase activity	GO:0004622	0.182	0.385	IscW_ISCW008360|1	1	8	247	9935	http://www.ebi.ac.uk/QuickGO/GTerm?id=GO:0004622
7	7	alpha-L-fucosidase activity	GO:0004560	0.182	0.385	IscW_ISCW012070|1	1	8	247	9935	http://www.ebi.ac.uk/QuickGO/GTerm?id=GO:0004560
2	2	molecular function regulator	GO:0098772	0.19	0.398	IscW_ISCW023777|1;IscW_ISCW003862|1;IscW_ISCW009597|1;IscW_ISCW023618|1;IscW_ISCW001698|1;IscW_ISCW017663|1;IscW_ISCW015140|1;IscW_ISCW012320|1;IscW_ISCW004732|1;IscW_ISCW021254|1;IscW_ISCW015975|1;IscW_ISCW010422|1;IscW_ISCW024391|1	13	397	247	9935	http://www.ebi.ac.uk/QuickGO/GTerm?id=GO:0098772
3	3	carbohydrate binding	GO:0030246	0.193	0.404	IscW_ISCW012835|1;IscW_ISCW011337|1;IscW_ISCW001202|1	3	61	247	9935	http://www.ebi.ac.uk/QuickGO/GTerm?id=GO:0030246
5	5	RNA polymerase II core binding	GO:0000993	0.203	0.41	IscW_ISCW003953|1	1	9	247	9935	http://www.ebi.ac.uk/QuickGO/GTerm?id=GO:0000993
5	5	protein deacetylase activity	GO:0033558	0.203	0.41	IscW_ISCW000096|1	1	9	247	9935	http://www.ebi.ac.uk/QuickGO/GTerm?id=GO:0033558
4	4	glutathione peroxidase activity	GO:0004602	0.203	0.41	IscW_ISCW020571|1	1	9	247	9935	http://www.ebi.ac.uk/QuickGO/GTerm?id=GO:0004602
5	5	NAD+ binding	GO:0070403	0.203	0.41	IscW_ISCW014460|1	1	9	247	9935	http://www.ebi.ac.uk/QuickGO/GTerm?id=GO:0070403
8	8	Rho GTPase binding	GO:0017048	0.203	0.41	IscW_ISCW018883|1	1	9	247	9935	http://www.ebi.ac.uk/QuickGO/GTerm?id=GO:0017048
6	6	L-aminoadipate-semialdehyde dehydrogenase activity	GO:0004043	0.203	0.41	IscW_ISCW021433|1	1	9	247	9935	http://www.ebi.ac.uk/QuickGO/GTerm?id=GO:0004043
8	8	calcium-dependent cysteine-type endopeptidase activity	GO:0004198	0.203	0.41	IscW_ISCW017525|1	1	9	247	9935	http://www.ebi.ac.uk/QuickGO/GTerm?id=GO:0004198
6	6	histone deacetylase activity	GO:0004407	0.203	0.41	IscW_ISCW000096|1	1	9	247	9935	http://www.ebi.ac.uk/QuickGO/GTerm?id=GO:0004407
7	7	translation termination factor activity	GO:0008079	0.223	0.437	IscW_ISCW010110|1	1	10	247	9935	http://www.ebi.ac.uk/QuickGO/GTerm?id=GO:0008079
7	7	manganese ion binding	GO:0030145	0.223	0.437	IscW_ISCW019719|1	1	10	247	9935	http://www.ebi.ac.uk/QuickGO/GTerm?id=GO:0030145
7	7	phosphatidylinositol phosphate phosphatase activity	GO:0052866	0.223	0.437	IscW_ISCW011208|1	1	10	247	9935	http://www.ebi.ac.uk/QuickGO/GTerm?id=GO:0052866
5	5	protease binding	GO:0002020	0.223	0.437	IscW_ISCW008722|1	1	10	247	9935	http://www.ebi.ac.uk/QuickGO/GTerm?id=GO:0002020
7	7	amine N-methyltransferase activity	GO:0030748	0.223	0.437	IscW_ISCW014740|1	1	10	247	9935	http://www.ebi.ac.uk/QuickGO/GTerm?id=GO:0030748
8	8	translation release factor activity	GO:0003747	0.223	0.437	IscW_ISCW010110|1	1	10	247	9935	http://www.ebi.ac.uk/QuickGO/GTerm?id=GO:0003747
4	4	chromatin DNA binding	GO:0031490	0.223	0.437	IscW_ISCW003178|1	1	10	247	9935	http://www.ebi.ac.uk/QuickGO/GTerm?id=GO:0031490
8	7,8	serine-type carboxypeptidase activity	GO:0004185	0.225	0.44	IscW_ISCW021184|1;IscW_ISCW022356|1	2	36	247	9935	http://www.ebi.ac.uk/QuickGO/GTerm?id=GO:0004185
4	4	hydrolase activity, acting on glycosyl bonds	GO:0016798	0.227	0.442	IscW_ISCW014125|1;IscW_ISCW018440|1;IscW_ISCW012835|1;IscW_ISCW016212|1;IscW_ISCW011337|1;IscW_ISCW003950|1;IscW_ISCW012070|1	7	199	247	9935	http://www.ebi.ac.uk/QuickGO/GTerm?id=GO:0016798
5	5	nucleotidyltransferase activity	GO:0016779	0.232	0.45	IscW_ISCW020299|1;IscW_ISCW017952|1;IscW_ISCW012957|1;IscW_ISCW015926|1;IscW_ISCW007443|1;IscW_ISCW002555|1	6	166	247	9935	http://www.ebi.ac.uk/QuickGO/GTerm?id=GO:0016779
8	8	Ran GTPase binding	GO:0008536	0.242	0.45	IscW_ISCW015975|1	1	11	247	9935	http://www.ebi.ac.uk/QuickGO/GTerm?id=GO:0008536
6	6	alcohol dehydrogenase (NAD) activity	GO:0004022	0.242	0.45	IscW_ISCW016765|1	1	11	247	9935	http://www.ebi.ac.uk/QuickGO/GTerm?id=GO:0004022
7	7	1-phosphatidylinositol-4-phosphate 3-kinase activity	GO:0035005	0.242	0.45	IscW_ISCW010469|1	1	11	247	9935	http://www.ebi.ac.uk/QuickGO/GTerm?id=GO:0035005
6	6	NADPH:quinone reductase activity	GO:0003960	0.242	0.45	IscW_ISCW017259|1	1	11	247	9935	http://www.ebi.ac.uk/QuickGO/GTerm?id=GO:0003960
4	4	protein domain specific binding	GO:0019904	0.242	0.45	IscW_ISCW011376|1	1	11	247	9935	http://www.ebi.ac.uk/QuickGO/GTerm?id=GO:0019904
4	4	protein binding, bridging	GO:0030674	0.242	0.45	IscW_ISCW022488|1	1	11	247	9935	http://www.ebi.ac.uk/QuickGO/GTerm?id=GO:0030674
5	5	basal RNA polymerase II transcription machinery binding	GO:0001099	0.242	0.45	IscW_ISCW003953|1	1	11	247	9935	http://www.ebi.ac.uk/QuickGO/GTerm?id=GO:0001099
5	5	RNA polymerase binding	GO:0070063	0.242	0.45	IscW_ISCW003953|1	1	11	247	9935	http://www.ebi.ac.uk/QuickGO/GTerm?id=GO:0070063
6	6	RNA polymerase core enzyme binding	GO:0043175	0.242	0.45	IscW_ISCW003953|1	1	11	247	9935	http://www.ebi.ac.uk/QuickGO/GTerm?id=GO:0043175
4	4	basal transcription machinery binding	GO:0001098	0.242	0.45	IscW_ISCW003953|1	1	11	247	9935	http://www.ebi.ac.uk/QuickGO/GTerm?id=GO:0001098
7	6,7	serine-type exopeptidase activity	GO:0070008	0.244	0.45	IscW_ISCW021184|1;IscW_ISCW022356|1	2	38	247	9935	http://www.ebi.ac.uk/QuickGO/GTerm?id=GO:0070008
5	5	NAD binding	GO:0051287	0.244	0.45	IscW_ISCW018700|1;IscW_ISCW014460|1	2	38	247	9935	http://www.ebi.ac.uk/QuickGO/GTerm?id=GO:0051287
5	5	oxidoreductase activity, acting on the aldehyde or oxo group of donors, NAD or NADP as acceptor	GO:0016620	0.244	0.45	IscW_ISCW018700|1;IscW_ISCW021433|1	2	38	247	9935	http://www.ebi.ac.uk/QuickGO/GTerm?id=GO:0016620
7	7	cysteine-type endopeptidase activity	GO:0004197	0.253	0.465	IscW_ISCW017525|1;IscW_ISCW009204|1	2	39	247	9935	http://www.ebi.ac.uk/QuickGO/GTerm?id=GO:0004197
4	4	vitamin binding	GO:0019842	0.259	0.469	IscW_ISCW020516|1;IscW_ISCW003165|1;IscW_ISCW001202|1	3	71	247	9935	http://www.ebi.ac.uk/QuickGO/GTerm?id=GO:0019842
6	6	threonine-type peptidase activity	GO:0070003	0.261	0.469	IscW_ISCW007139|1	1	12	247	9935	http://www.ebi.ac.uk/QuickGO/GTerm?id=GO:0070003
7	7	threonine-type endopeptidase activity	GO:0004298	0.261	0.469	IscW_ISCW007139|1	1	12	247	9935	http://www.ebi.ac.uk/QuickGO/GTerm?id=GO:0004298
5	5	pseudouridine synthase activity	GO:0009982	0.261	0.469	IscW_ISCW006646|1	1	12	247	9935	http://www.ebi.ac.uk/QuickGO/GTerm?id=GO:0009982
6	5,6	calcium-dependent phospholipid binding	GO:0005544	0.261	0.469	IscW_ISCW022221|1	1	12	247	9935	http://www.ebi.ac.uk/QuickGO/GTerm?id=GO:0005544
6	6	phosphatidylinositol 3-kinase activity	GO:0035004	0.261	0.469	IscW_ISCW010469|1	1	12	247	9935	http://www.ebi.ac.uk/QuickGO/GTerm?id=GO:0035004
6	6	RNA methyltransferase activity	GO:0008173	0.271	0.486	IscW_ISCW017097|1;IscW_ISCW018578|1	2	41	247	9935	http://www.ebi.ac.uk/QuickGO/GTerm?id=GO:0008173
3	3	binding, bridging	GO:0060090	0.279	0.493	IscW_ISCW022488|1	1	13	247	9935	http://www.ebi.ac.uk/QuickGO/GTerm?id=GO:0060090
6	6	single-stranded RNA binding	GO:0003727	0.279	0.493	IscW_ISCW018203|1	1	13	247	9935	http://www.ebi.ac.uk/QuickGO/GTerm?id=GO:0003727
4	4	deacetylase activity	GO:0019213	0.279	0.493	IscW_ISCW000096|1	1	13	247	9935	http://www.ebi.ac.uk/QuickGO/GTerm?id=GO:0019213
6	6	ubiquitin conjugating enzyme binding	GO:0031624	0.279	0.493	IscW_ISCW016838|1	1	13	247	9935	http://www.ebi.ac.uk/QuickGO/GTerm?id=GO:0031624
5	5	sulfotransferase activity	GO:0008146	0.287	0.505	IscW_ISCW013239|1;IscW_ISCW015831|1;IscW_ISCW010034|1;IscW_ISCW011876|1	4	109	247	9935	http://www.ebi.ac.uk/QuickGO/GTerm?id=GO:0008146
7	7	acid phosphatase activity	GO:0003993	0.297	0.512	IscW_ISCW017166|1	1	14	247	9935	http://www.ebi.ac.uk/QuickGO/GTerm?id=GO:0003993
8	8	endodeoxyribonuclease activity, producing 5'-phosphomonoesters	GO:0016888	0.297	0.512	IscW_ISCW014928|1	1	14	247	9935	http://www.ebi.ac.uk/QuickGO/GTerm?id=GO:0016888
6	6	mannosyltransferase activity	GO:0000030	0.297	0.512	IscW_ISCW008177|1	1	14	247	9935	http://www.ebi.ac.uk/QuickGO/GTerm?id=GO:0000030
5	5	ubiquitin-like protein conjugating enzyme binding	GO:0044390	0.297	0.512	IscW_ISCW016838|1	1	14	247	9935	http://www.ebi.ac.uk/QuickGO/GTerm?id=GO:0044390
5	5	oxidoreductase activity, acting on a sulfur group of donors, NAD(P) as acceptor	GO:0016668	0.297	0.512	IscW_ISCW001462|1	1	14	247	9935	http://www.ebi.ac.uk/QuickGO/GTerm?id=GO:0016668
5	5	dynein light intermediate chain binding	GO:0051959	0.297	0.512	IscW_ISCW021409|1	1	14	247	9935	http://www.ebi.ac.uk/QuickGO/GTerm?id=GO:0051959
6	6	magnesium ion binding	GO:0000287	0.299	0.513	IscW_ISCW009007|1;IscW_ISCW000237|1	2	44	247	9935	http://www.ebi.ac.uk/QuickGO/GTerm?id=GO:0000287
7	7	carboxypeptidase activity	GO:0004180	0.3	0.513	IscW_ISCW016862|1;IscW_ISCW021184|1;IscW_ISCW022356|1	3	77	247	9935	http://www.ebi.ac.uk/QuickGO/GTerm?id=GO:0004180
7	7	endonuclease activity, active with either ribo- or deoxyribonucleic acids and producing 5'-phosphomonoesters	GO:0016893	0.308	0.524	IscW_ISCW014928|1;IscW_ISCW023748|1	2	45	247	9935	http://www.ebi.ac.uk/QuickGO/GTerm?id=GO:0016893
7	7	ubiquitin-like protein-specific protease activity	GO:0019783	0.308	0.524	IscW_ISCW003012|1;IscW_ISCW005592|1	2	45	247	9935	http://www.ebi.ac.uk/QuickGO/GTerm?id=GO:0019783
5	5	ubiquitin-protein transferase activity	GO:0004842	0.312	0.529	IscW_ISCW021604|1;IscW_ISCW021163|1;IscW_ISCW008722|1;IscW_ISCW015619|1;IscW_ISCW016838|1	5	149	247	9935	http://www.ebi.ac.uk/QuickGO/GTerm?id=GO:0004842
6	5,6	L-ascorbic acid binding	GO:0031418	0.315	0.529	IscW_ISCW001202|1	1	15	247	9935	http://www.ebi.ac.uk/QuickGO/GTerm?id=GO:0031418
7	7	mismatched DNA binding	GO:0030983	0.315	0.529	IscW_ISCW004641|1	1	15	247	9935	http://www.ebi.ac.uk/QuickGO/GTerm?id=GO:0030983
6	6	protein kinase activity	GO:0004672	0.317	0.532	IscW_ISCW014125|1;IscW_ISCW006728|1;IscW_ISCW009943|1;IscW_ISCW009496|1;IscW_ISCW021545|1;IscW_ISCW017584|1;IscW_ISCW007464|1;IscW_ISCW001150|1;IscW_ISCW017463|1;IscW_ISCW017325|1;IscW_ISCW011944|1;IscW_ISCW016765|1;IscW_ISCW017476|1	13	446	247	9935	http://www.ebi.ac.uk/QuickGO/GTerm?id=GO:0004672
6	6	GTP binding	GO:0005525	0.321	0.536	IscW_ISCW020299|1;IscW_ISCW015260|1;IscW_ISCW014484|1;IscW_ISCW016507|1;IscW_ISCW019324|1;IscW_ISCW018962|1	6	187	247	9935	http://www.ebi.ac.uk/QuickGO/GTerm?id=GO:0005525
5	5	lipase activity	GO:0016298	0.322	0.536	IscW_ISCW008360|1;IscW_ISCW014484|1;IscW_ISCW007014|1;IscW_ISCW016507|1;IscW_ISCW018962|1	5	151	247	9935	http://www.ebi.ac.uk/QuickGO/GTerm?id=GO:0016298
7	6,7	guanyl ribonucleotide binding	GO:0032561	0.326	0.538	IscW_ISCW020299|1;IscW_ISCW015260|1;IscW_ISCW014484|1;IscW_ISCW016507|1;IscW_ISCW019324|1;IscW_ISCW018962|1	6	188	247	9935	http://www.ebi.ac.uk/QuickGO/GTerm?id=GO:0032561
5	5	phosphotransferase activity, alcohol group as acceptor	GO:0016773	0.326	0.538	IscW_ISCW014125|1;IscW_ISCW006728|1;IscW_ISCW009943|1;IscW_ISCW009496|1;IscW_ISCW021545|1;IscW_ISCW017584|1;IscW_ISCW007464|1;IscW_ISCW001150|1;IscW_ISCW017463|1;IscW_ISCW017325|1;IscW_ISCW020487|1;IscW_ISCW010469|1;IscW_ISCW011944|1;IscW_ISCW016765|1;IscW_ISCW017476|1	15	525	247	9935	http://www.ebi.ac.uk/QuickGO/GTerm?id=GO:0016773
4	4	dynein binding	GO:0045502	0.332	0.538	IscW_ISCW021409|1	1	16	247	9935	http://www.ebi.ac.uk/QuickGO/GTerm?id=GO:0045502
8	8	5'-nucleotidase activity	GO:0008253	0.332	0.538	IscW_ISCW014240|1	1	16	247	9935	http://www.ebi.ac.uk/QuickGO/GTerm?id=GO:0008253
8	8	procollagen-proline 4-dioxygenase activity	GO:0004656	0.332	0.538	IscW_ISCW001202|1	1	16	247	9935	http://www.ebi.ac.uk/QuickGO/GTerm?id=GO:0004656
9	9	RNA-DNA hybrid ribonuclease activity	GO:0004523	0.332	0.538	IscW_ISCW023748|1	1	16	247	9935	http://www.ebi.ac.uk/QuickGO/GTerm?id=GO:0004523
6	6	fatty-acyl-CoA reductase (alcohol-forming) activity	GO:0080019	0.332	0.538	IscW_ISCW021433|1	1	16	247	9935	http://www.ebi.ac.uk/QuickGO/GTerm?id=GO:0080019
6	6	guanyl nucleotide binding	GO:0019001	0.335	0.538	IscW_ISCW020299|1;IscW_ISCW015260|1;IscW_ISCW014484|1;IscW_ISCW016507|1;IscW_ISCW019324|1;IscW_ISCW018962|1	6	190	247	9935	http://www.ebi.ac.uk/QuickGO/GTerm?id=GO:0019001
7	7	aminopeptidase activity	GO:0004177	0.336	0.538	IscW_ISCW006685|1;IscW_ISCW019719|1	2	48	247	9935	http://www.ebi.ac.uk/QuickGO/GTerm?id=GO:0004177
4	4	ligase activity, forming carbon-nitrogen bonds	GO:0016879	0.336	0.538	IscW_ISCW007283|1;IscW_ISCW017094|1	2	48	247	9935	http://www.ebi.ac.uk/QuickGO/GTerm?id=GO:0016879
4	4	ubiquitin-like protein transferase activity	GO:0019787	0.337	0.538	IscW_ISCW021604|1;IscW_ISCW021163|1;IscW_ISCW008722|1;IscW_ISCW015619|1;IscW_ISCW016838|1	5	154	247	9935	http://www.ebi.ac.uk/QuickGO/GTerm?id=GO:0019787
6	6	exopeptidase activity	GO:0008238	0.342	0.538	IscW_ISCW016862|1;IscW_ISCW006685|1;IscW_ISCW021184|1;IscW_ISCW019719|1;IscW_ISCW022356|1	5	155	247	9935	http://www.ebi.ac.uk/QuickGO/GTerm?id=GO:0008238
7	7	RNA-directed DNA polymerase activity	GO:0003964	0.345	0.538	IscW_ISCW017952|1;IscW_ISCW007443|1	2	49	247	9935	http://www.ebi.ac.uk/QuickGO/GTerm?id=GO:0003964
8	8	metallocarboxypeptidase activity	GO:0004181	0.348	0.538	IscW_ISCW016862|1	1	17	247	9935	http://www.ebi.ac.uk/QuickGO/GTerm?id=GO:0004181
7	7	procollagen-proline dioxygenase activity	GO:0019798	0.348	0.538	IscW_ISCW001202|1	1	17	247	9935	http://www.ebi.ac.uk/QuickGO/GTerm?id=GO:0019798
7	7	peptidyl-proline 4-dioxygenase activity	GO:0031545	0.348	0.538	IscW_ISCW001202|1	1	17	247	9935	http://www.ebi.ac.uk/QuickGO/GTerm?id=GO:0031545
7	7	nucleotidase activity	GO:0008252	0.348	0.538	IscW_ISCW014240|1	1	17	247	9935	http://www.ebi.ac.uk/QuickGO/GTerm?id=GO:0008252
6	6	O-methyltransferase activity	GO:0008171	0.348	0.538	IscW_ISCW017097|1	1	17	247	9935	http://www.ebi.ac.uk/QuickGO/GTerm?id=GO:0008171
8	8	metalloaminopeptidase activity	GO:0070006	0.348	0.538	IscW_ISCW006685|1	1	17	247	9935	http://www.ebi.ac.uk/QuickGO/GTerm?id=GO:0070006
3	3	sulfur compound binding	GO:1901681	0.348	0.538	IscW_ISCW003165|1	1	17	247	9935	http://www.ebi.ac.uk/QuickGO/GTerm?id=GO:1901681
8	8	protein tyrosine/serine/threonine phosphatase activity	GO:0008138	0.348	0.538	IscW_ISCW015796|1	1	17	247	9935	http://www.ebi.ac.uk/QuickGO/GTerm?id=GO:0008138
5	5	carbon-nitrogen ligase activity, with glutamine as amido-N-donor	GO:0016884	0.348	0.538	IscW_ISCW007283|1	1	17	247	9935	http://www.ebi.ac.uk/QuickGO/GTerm?id=GO:0016884
4	4	racemase and epimerase activity	GO:0016854	0.348	0.538	IscW_ISCW003889|1	1	17	247	9935	http://www.ebi.ac.uk/QuickGO/GTerm?id=GO:0016854
5	5	4 iron, 4 sulfur cluster binding	GO:0051539	0.365	0.559	IscW_ISCW010554|1	1	18	247	9935	http://www.ebi.ac.uk/QuickGO/GTerm?id=GO:0051539
6	6	phosphatidylinositol phosphate kinase activity	GO:0016307	0.365	0.559	IscW_ISCW010469|1	1	18	247	9935	http://www.ebi.ac.uk/QuickGO/GTerm?id=GO:0016307
4	4	peptidase activity	GO:0008233	0.366	0.56	IscW_ISCW023638|1;IscW_ISCW006516|1;IscW_ISCW016862|1;IscW_ISCW003012|1;IscW_ISCW015654|1;IscW_ISCW006685|1;IscW_ISCW021184|1;IscW_ISCW007139|1;IscW_ISCW009597|1;IscW_ISCW005592|1;IscW_ISCW007959|1;IscW_ISCW018793|1;IscW_ISCW001698|1;IscW_ISCW004690|1;IscW_ISCW006085|1;IscW_ISCW019719|1;IscW_ISCW017525|1;IscW_ISCW022356|1;IscW_ISCW009204|1;IscW_ISCW024391|1;IscW_ISCW011230|1;IscW_ISCW010536|1	22	811	247	9935	http://www.ebi.ac.uk/QuickGO/GTerm?id=GO:0008233
3	3	xenobiotic transporter activity	GO:0042910	0.372	0.566	IscW_ISCW004310|1;IscW_ISCW021257|1	2	52	247	9935	http://www.ebi.ac.uk/QuickGO/GTerm?id=GO:0042910
12	4,7,12	xenobiotic-transporting ATPase activity	GO:0008559	0.372	0.566	IscW_ISCW004310|1;IscW_ISCW021257|1	2	52	247	9935	http://www.ebi.ac.uk/QuickGO/GTerm?id=GO:0008559
6	6	S-acyltransferase activity	GO:0016417	0.38	0.57	IscW_ISCW010461|1	1	19	247	9935	http://www.ebi.ac.uk/QuickGO/GTerm?id=GO:0016417
7	7	tRNA methyltransferase activity	GO:0008175	0.38	0.57	IscW_ISCW018578|1	1	19	247	9935	http://www.ebi.ac.uk/QuickGO/GTerm?id=GO:0008175
6	6	peptidyl-proline dioxygenase activity	GO:0031543	0.38	0.57	IscW_ISCW001202|1	1	19	247	9935	http://www.ebi.ac.uk/QuickGO/GTerm?id=GO:0031543
5	5	luciferin monooxygenase activity	GO:0045289	0.381	0.57	IscW_ISCW006490|1;IscW_ISCW006051|1	2	53	247	9935	http://www.ebi.ac.uk/QuickGO/GTerm?id=GO:0045289
5	5	oxidoreductase activity, acting on single donors with incorporation of molecular oxygen, incorporation of one atom of oxygen (internal monooxygenases or internal mixed function oxidases)	GO:0016703	0.381	0.57	IscW_ISCW006490|1;IscW_ISCW006051|1	2	53	247	9935	http://www.ebi.ac.uk/QuickGO/GTerm?id=GO:0016703
4	4	oxidoreductase activity, acting on single donors with incorporation of molecular oxygen	GO:0016701	0.382	0.57	IscW_ISCW006490|1;IscW_ISCW001202|1;IscW_ISCW006051|1	3	89	247	9935	http://www.ebi.ac.uk/QuickGO/GTerm?id=GO:0016701
6	6	exonuclease activity	GO:0004527	0.39	0.572	IscW_ISCW019569|1;IscW_ISCW006227|1	2	54	247	9935	http://www.ebi.ac.uk/QuickGO/GTerm?id=GO:0004527
6	6	3-oxo-lignoceronyl-CoA synthase activity	GO:0102338	0.39	0.572	IscW_ISCW015224|1;IscW_ISCW008976|1	2	54	247	9935	http://www.ebi.ac.uk/QuickGO/GTerm?id=GO:0102338
6	6	3-oxo-arachidoyl-CoA synthase activity	GO:0102336	0.39	0.572	IscW_ISCW015224|1;IscW_ISCW008976|1	2	54	247	9935	http://www.ebi.ac.uk/QuickGO/GTerm?id=GO:0102336
6	6	3-oxo-cerotoyl-CoA synthase activity	GO:0102337	0.39	0.572	IscW_ISCW015224|1;IscW_ISCW008976|1	2	54	247	9935	http://www.ebi.ac.uk/QuickGO/GTerm?id=GO:0102337
7	7	Ras GTPase binding	GO:0017016	0.39	0.572	IscW_ISCW018883|1;IscW_ISCW015975|1	2	54	247	9935	http://www.ebi.ac.uk/QuickGO/GTerm?id=GO:0017016
4	4	drug transmembrane transporter activity	GO:0015238	0.39	0.572	IscW_ISCW004310|1;IscW_ISCW021257|1	2	54	247	9935	http://www.ebi.ac.uk/QuickGO/GTerm?id=GO:0015238
4	4	monosaccharide binding	GO:0048029	0.396	0.574	IscW_ISCW001202|1	1	20	247	9935	http://www.ebi.ac.uk/QuickGO/GTerm?id=GO:0048029
5	5	prenyltransferase activity	GO:0004659	0.396	0.574	IscW_ISCW017213|1	1	20	247	9935	http://www.ebi.ac.uk/QuickGO/GTerm?id=GO:0004659
4	4	coenzyme binding	GO:0050662	0.396	0.574	IscW_ISCW018700|1;IscW_ISCW003165|1;IscW_ISCW024796|1;IscW_ISCW021386|1;IscW_ISCW014460|1	5	166	247	9935	http://www.ebi.ac.uk/QuickGO/GTerm?id=GO:0050662
7	7	fatty acid elongase activity	GO:0009922	0.399	0.574	IscW_ISCW015224|1;IscW_ISCW008976|1	2	55	247	9935	http://www.ebi.ac.uk/QuickGO/GTerm?id=GO:0009922
6	6	small GTPase binding	GO:0031267	0.399	0.574	IscW_ISCW018883|1;IscW_ISCW015975|1	2	55	247	9935	http://www.ebi.ac.uk/QuickGO/GTerm?id=GO:0031267
3	3	drug transporter activity	GO:0090484	0.399	0.574	IscW_ISCW004310|1;IscW_ISCW021257|1	2	55	247	9935	http://www.ebi.ac.uk/QuickGO/GTerm?id=GO:0090484
4	4	transferase activity, transferring sulfur-containing groups	GO:0016782	0.417	0.598	IscW_ISCW013239|1;IscW_ISCW015831|1;IscW_ISCW010034|1;IscW_ISCW011876|1	4	132	247	9935	http://www.ebi.ac.uk/QuickGO/GTerm?id=GO:0016782
4	4	nucleic acid binding	GO:0003676	0.423	0.605	IscW_ISCW020299|1;IscW_ISCW019496|1;IscW_ISCW010253|1;IscW_ISCW001285|1;IscW_ISCW004478|1;IscW_ISCW005874|1;IscW_ISCW021588|1;IscW_ISCW017097|1;IscW_ISCW004641|1;IscW_ISCW023284|1;IscW_ISCW022368|1;IscW_ISCW019788|1;IscW_ISCW002319|1;IscW_ISCW016371|1;IscW_ISCW017007|1;IscW_ISCW020264|1;IscW_ISCW011299|1;IscW_ISCW023076|1;IscW_ISCW004690|1;IscW_ISCW015926|1;IscW_ISCW010110|1;IscW_ISCW001746|1;Isc…	48	1867	247	9935	http://www.ebi.ac.uk/QuickGO/GTerm?id=GO:0003676
5	5	GTPase binding	GO:0051020	0.425	0.605	IscW_ISCW018883|1;IscW_ISCW015975|1	2	58	247	9935	http://www.ebi.ac.uk/QuickGO/GTerm?id=GO:0051020
5	5	hydrolase activity, acting on carbon-nitrogen (but not peptide) bonds, in linear amides	GO:0016811	0.425	0.605	IscW_ISCW000096|1;IscW_ISCW007283|1	2	58	247	9935	http://www.ebi.ac.uk/QuickGO/GTerm?id=GO:0016811
10	10	ATP-dependent DNA helicase activity	GO:0004003	0.44	0.619	IscW_ISCW017702|1	1	23	247	9935	http://www.ebi.ac.uk/QuickGO/GTerm?id=GO:0004003
4	4	intramolecular transferase activity	GO:0016866	0.44	0.619	IscW_ISCW006646|1	1	23	247	9935	http://www.ebi.ac.uk/QuickGO/GTerm?id=GO:0016866
5	5	kinase binding	GO:0019900	0.44	0.619	IscW_ISCW001150|1	1	23	247	9935	http://www.ebi.ac.uk/QuickGO/GTerm?id=GO:0019900
6	6	protein kinase binding	GO:0019901	0.44	0.619	IscW_ISCW001150|1	1	23	247	9935	http://www.ebi.ac.uk/QuickGO/GTerm?id=GO:0019901
4	4	transferase activity, transferring phosphorus-containing groups	GO:0016772	0.447	0.627	IscW_ISCW020299|1;IscW_ISCW014125|1;IscW_ISCW006728|1;IscW_ISCW009943|1;IscW_ISCW009496|1;IscW_ISCW017952|1;IscW_ISCW021545|1;IscW_ISCW017584|1;IscW_ISCW012957|1;IscW_ISCW015926|1;IscW_ISCW007443|1;IscW_ISCW002555|1;IscW_ISCW007464|1;IscW_ISCW001150|1;IscW_ISCW017463|1;IscW_ISCW017325|1;IscW_ISCW020487|1;IscW_ISCW010469|1;IscW_ISCW011944|1;IscW_ISCW016765|1;IscW_ISCW017476|1	21	807	247	9935	http://www.ebi.ac.uk/QuickGO/GTerm?id=GO:0016772
7	7	inorganic cation transmembrane transporter activity	GO:0022890	0.448	0.627	IscW_ISCW004310|1;IscW_ISCW006603|1;IscW_ISCW011988|1;IscW_ISCW001149|1;IscW_ISCW012509|1;IscW_ISCW010641|1;IscW_ISCW016068|1;IscW_ISCW001551|1	8	294	247	9935	http://www.ebi.ac.uk/QuickGO/GTerm?id=GO:0022890
6	6	fucosyltransferase activity	GO:0008417	0.454	0.632	IscW_ISCW015119|1	1	24	247	9935	http://www.ebi.ac.uk/QuickGO/GTerm?id=GO:0008417
3	3	cofactor binding	GO:0048037	0.455	0.632	IscW_ISCW018700|1;IscW_ISCW020516|1;IscW_ISCW003165|1;IscW_ISCW024796|1;IscW_ISCW021386|1;IscW_ISCW014460|1	6	217	247	9935	http://www.ebi.ac.uk/QuickGO/GTerm?id=GO:0048037
6	6	chitinase activity	GO:0004568	0.459	0.636	IscW_ISCW016212|1;IscW_ISCW003950|1	2	62	247	9935	http://www.ebi.ac.uk/QuickGO/GTerm?id=GO:0004568
4	4	active transmembrane transporter activity	GO:0022804	0.466	0.636	IscW_ISCW004310|1;IscW_ISCW006603|1;IscW_ISCW011988|1;IscW_ISCW001149|1;IscW_ISCW012509|1;IscW_ISCW021383|1;IscW_ISCW010641|1;IscW_ISCW021257|1;IscW_ISCW016068|1;IscW_ISCW001551|1	10	378	247	9935	http://www.ebi.ac.uk/QuickGO/GTerm?id=GO:0022804
4	4	transferase activity, transferring nitrogenous groups	GO:0016769	0.467	0.636	IscW_ISCW020516|1	1	25	247	9935	http://www.ebi.ac.uk/QuickGO/GTerm?id=GO:0016769
4	4	adenylate cyclase activity	GO:0004016	0.467	0.636	IscW_ISCW017463|1	1	25	247	9935	http://www.ebi.ac.uk/QuickGO/GTerm?id=GO:0004016
5	5	transaminase activity	GO:0008483	0.467	0.636	IscW_ISCW020516|1	1	25	247	9935	http://www.ebi.ac.uk/QuickGO/GTerm?id=GO:0008483
4	4	organic acid binding	GO:0043177	0.467	0.636	IscW_ISCW001202|1	1	25	247	9935	http://www.ebi.ac.uk/QuickGO/GTerm?id=GO:0043177
5	5	carboxylic acid binding	GO:0031406	0.467	0.636	IscW_ISCW001202|1	1	25	247	9935	http://www.ebi.ac.uk/QuickGO/GTerm?id=GO:0031406
6	6	calcium ion binding	GO:0005509	0.468	0.636	IscW_ISCW020313|1;IscW_ISCW021545|1;IscW_ISCW022021|1;IscW_ISCW015049|1;IscW_ISCW022221|1;IscW_ISCW016765|1	6	220	247	9935	http://www.ebi.ac.uk/QuickGO/GTerm?id=GO:0005509
6	6	metallopeptidase activity	GO:0008237	0.473	0.642	IscW_ISCW023638|1;IscW_ISCW006516|1;IscW_ISCW016862|1;IscW_ISCW015654|1;IscW_ISCW006685|1;IscW_ISCW007959|1;IscW_ISCW018793|1;IscW_ISCW019719|1;IscW_ISCW011230|1;IscW_ISCW010536|1	10	380	247	9935	http://www.ebi.ac.uk/QuickGO/GTerm?id=GO:0008237
8	8	calmodulin-dependent protein kinase activity	GO:0004683	0.475	0.643	IscW_ISCW001150|1;IscW_ISCW017325|1	2	64	247	9935	http://www.ebi.ac.uk/QuickGO/GTerm?id=GO:0004683
4	4	guanylate cyclase activity	GO:0004383	0.481	0.647	IscW_ISCW017463|1	1	26	247	9935	http://www.ebi.ac.uk/QuickGO/GTerm?id=GO:0004383
6	6	structure-specific DNA binding	GO:0043566	0.481	0.647	IscW_ISCW004641|1	1	26	247	9935	http://www.ebi.ac.uk/QuickGO/GTerm?id=GO:0043566
7	7	translation elongation factor activity	GO:0003746	0.494	0.662	IscW_ISCW020299|1	1	27	247	9935	http://www.ebi.ac.uk/QuickGO/GTerm?id=GO:0003746
4	4	hydrolase activity, acting on ester bonds	GO:0016788	0.496	0.663	IscW_ISCW017166|1;IscW_ISCW014240|1;IscW_ISCW009496|1;IscW_ISCW008360|1;IscW_ISCW009365|1;IscW_ISCW014928|1;IscW_ISCW011208|1;IscW_ISCW023748|1;IscW_ISCW014484|1;IscW_ISCW007014|1;IscW_ISCW022740|1;IscW_ISCW016507|1;IscW_ISCW015796|1;IscW_ISCW017818|1;IscW_ISCW017763|1;IscW_ISCW019569|1;IscW_ISCW019794|1;IscW_ISCW008712|1;IscW_ISCW018962|1;IscW_ISCW006227|1	20	788	247	9935	http://www.ebi.ac.uk/QuickGO/GTerm?id=GO:0016788
6	6	phosphoric diester hydrolase activity	GO:0008081	0.506	0.674	IscW_ISCW014484|1;IscW_ISCW016507|1;IscW_ISCW018962|1	3	108	247	9935	http://www.ebi.ac.uk/QuickGO/GTerm?id=GO:0008081
7	7	anion channel activity	GO:0005253	0.506	0.674	IscW_ISCW005452|1	1	28	247	9935	http://www.ebi.ac.uk/QuickGO/GTerm?id=GO:0005253
5	5	UDP-glycosyltransferase activity	GO:0008194	0.512	0.679	IscW_ISCW017663|1;IscW_ISCW000326|1;IscW_ISCW008177|1	3	109	247	9935	http://www.ebi.ac.uk/QuickGO/GTerm?id=GO:0008194
4	4	transferase activity, transferring alkyl or aryl (other than methyl) groups	GO:0016765	0.53	0.699	IscW_ISCW005803|1;IscW_ISCW017213|1	2	71	247	9935	http://www.ebi.ac.uk/QuickGO/GTerm?id=GO:0016765
5	5	oxidoreductase activity, acting on the CH-OH group of donors, NAD or NADP as acceptor	GO:0016616	0.531	0.699	IscW_ISCW020246|1;IscW_ISCW006707|1;IscW_ISCW014460|1;IscW_ISCW016765|1	4	153	247	9935	http://www.ebi.ac.uk/QuickGO/GTerm?id=GO:0016616
8	8	protein kinase C activity	GO:0004697	0.531	0.699	IscW_ISCW007464|1	1	30	247	9935	http://www.ebi.ac.uk/QuickGO/GTerm?id=GO:0004697
3	3	chromatin binding	GO:0003682	0.538	0.706	IscW_ISCW003178|1;IscW_ISCW021808|1	2	72	247	9935	http://www.ebi.ac.uk/QuickGO/GTerm?id=GO:0003682
4	4	oxidoreductase activity, acting on a sulfur group of donors	GO:0016667	0.542	0.708	IscW_ISCW001462|1	1	31	247	9935	http://www.ebi.ac.uk/QuickGO/GTerm?id=GO:0016667
5	4,5	FMN binding	GO:0010181	0.542	0.708	IscW_ISCW021386|1	1	31	247	9935	http://www.ebi.ac.uk/QuickGO/GTerm?id=GO:0010181
5	5	peptidase activity, acting on L-amino acid peptides	GO:0070011	0.549	0.715	IscW_ISCW023638|1;IscW_ISCW006516|1;IscW_ISCW016862|1;IscW_ISCW003012|1;IscW_ISCW015654|1;IscW_ISCW006685|1;IscW_ISCW021184|1;IscW_ISCW007139|1;IscW_ISCW005592|1;IscW_ISCW007959|1;IscW_ISCW018793|1;IscW_ISCW004690|1;IscW_ISCW006085|1;IscW_ISCW019719|1;IscW_ISCW017525|1;IscW_ISCW022356|1;IscW_ISCW009204|1;IscW_ISCW011230|1;IscW_ISCW010536|1	19	770	247	9935	http://www.ebi.ac.uk/QuickGO/GTerm?id=GO:0070011
4	4	receptor binding	GO:0005102	0.554	0.72	IscW_ISCW023338|1;IscW_ISCW017584|1;IscW_ISCW021008|1	3	116	247	9935	http://www.ebi.ac.uk/QuickGO/GTerm?id=GO:0005102
6	6	fatty acid synthase activity	GO:0004312	0.56	0.722	IscW_ISCW015224|1;IscW_ISCW010461|1;IscW_ISCW008976|1	3	117	247	9935	http://www.ebi.ac.uk/QuickGO/GTerm?id=GO:0004312
5	5	NADH dehydrogenase activity	GO:0003954	0.565	0.722	IscW_ISCW010554|1	1	33	247	9935	http://www.ebi.ac.uk/QuickGO/GTerm?id=GO:0003954
7	7	3'-5' exonuclease activity	GO:0008408	0.565	0.722	IscW_ISCW006227|1	1	33	247	9935	http://www.ebi.ac.uk/QuickGO/GTerm?id=GO:0008408
6	5,6	taste receptor activity	GO:0008527	0.565	0.722	IscW_ISCW006130|1	1	33	247	9935	http://www.ebi.ac.uk/QuickGO/GTerm?id=GO:0008527
7	6,7	phospholipase A2 activity	GO:0004623	0.565	0.722	IscW_ISCW007014|1	1	33	247	9935	http://www.ebi.ac.uk/QuickGO/GTerm?id=GO:0004623
8	8	endoribonuclease activity, producing 5'-phosphomonoesters	GO:0016891	0.565	0.722	IscW_ISCW023748|1	1	33	247	9935	http://www.ebi.ac.uk/QuickGO/GTerm?id=GO:0016891
5	5	oxidoreductase activity, acting on NAD(P)H, quinone or similar compound as acceptor	GO:0016655	0.576	0.729	IscW_ISCW017259|1	1	34	247	9935	http://www.ebi.ac.uk/QuickGO/GTerm?id=GO:0016655
9	9	myosin heavy chain kinase activity	GO:0016905	0.576	0.729	IscW_ISCW017325|1	1	34	247	9935	http://www.ebi.ac.uk/QuickGO/GTerm?id=GO:0016905
4	4	phosphorus-oxygen lyase activity	GO:0016849	0.576	0.729	IscW_ISCW017463|1	1	34	247	9935	http://www.ebi.ac.uk/QuickGO/GTerm?id=GO:0016849
6	6	acetylglucosaminyltransferase activity	GO:0008375	0.576	0.729	IscW_ISCW000326|1	1	34	247	9935	http://www.ebi.ac.uk/QuickGO/GTerm?id=GO:0008375
5	5	kinase activity	GO:0016301	0.585	0.736	IscW_ISCW014125|1;IscW_ISCW006728|1;IscW_ISCW009943|1;IscW_ISCW009496|1;IscW_ISCW021545|1;IscW_ISCW017584|1;IscW_ISCW007464|1;IscW_ISCW001150|1;IscW_ISCW017463|1;IscW_ISCW017325|1;IscW_ISCW020487|1;IscW_ISCW010469|1;IscW_ISCW011944|1;IscW_ISCW016765|1;IscW_ISCW017476|1	15	621	247	9935	http://www.ebi.ac.uk/QuickGO/GTerm?id=GO:0016301
3	3	cyclase activity	GO:0009975	0.586	0.736	IscW_ISCW017463|1	1	35	247	9935	http://www.ebi.ac.uk/QuickGO/GTerm?id=GO:0009975
4	4	ribonucleoprotein complex binding	GO:0043021	0.586	0.736	IscW_ISCW018203|1	1	35	247	9935	http://www.ebi.ac.uk/QuickGO/GTerm?id=GO:0043021
6	6	DNA polymerase activity	GO:0034061	0.595	0.744	IscW_ISCW017952|1;IscW_ISCW007443|1	2	80	247	9935	http://www.ebi.ac.uk/QuickGO/GTerm?id=GO:0034061
FALSE	obselete	DNA-directed 5'-3' RNA polymerase activity	GO:0003899	0.597	0.744	IscW_ISCW015926|1	1	36	247	9935	http://www.ebi.ac.uk/QuickGO/GTerm?id=GO:0003899
5	5	oxidoreductase activity, acting on single donors with incorporation of molecular oxygen, incorporation of two atoms of oxygen	GO:0016702	0.597	0.744	IscW_ISCW001202|1	1	36	247	9935	http://www.ebi.ac.uk/QuickGO/GTerm?id=GO:0016702
3	3	lipid binding	GO:0008289	0.609	0.757	IscW_ISCW005562|1;IscW_ISCW022221|1	2	82	247	9935	http://www.ebi.ac.uk/QuickGO/GTerm?id=GO:0008289
7	7	endodeoxyribonuclease activity	GO:0004520	0.617	0.763	IscW_ISCW014928|1	1	38	247	9935	http://www.ebi.ac.uk/QuickGO/GTerm?id=GO:0004520
5	5	nuclease activity	GO:0004518	0.619	0.763	IscW_ISCW014928|1;IscW_ISCW023748|1;IscW_ISCW019569|1;IscW_ISCW006227|1	4	171	247	9935	http://www.ebi.ac.uk/QuickGO/GTerm?id=GO:0004518
5	5	transferase activity, transferring hexosyl groups	GO:0016758	0.619	0.763	IscW_ISCW017663|1;IscW_ISCW000326|1;IscW_ISCW015119|1;IscW_ISCW008177|1	4	171	247	9935	http://www.ebi.ac.uk/QuickGO/GTerm?id=GO:0016758
4	4	ubiquitinyl hydrolase activity	GO:0101005	0.626	0.763	IscW_ISCW005592|1	1	39	247	9935	http://www.ebi.ac.uk/QuickGO/GTerm?id=GO:0101005
5	5	thiol-dependent ubiquitinyl hydrolase activity	GO:0036459	0.626	0.763	IscW_ISCW005592|1	1	39	247	9935	http://www.ebi.ac.uk/QuickGO/GTerm?id=GO:0036459
5	5	glutathione transferase activity	GO:0004364	0.626	0.763	IscW_ISCW005803|1	1	39	247	9935	http://www.ebi.ac.uk/QuickGO/GTerm?id=GO:0004364
5	5	oxidoreductase activity, acting on paired donors, with incorporation or reduction of molecular oxygen, 2-oxoglutarate as one donor, and incorporation of one atom each of oxygen into both donors	GO:0016706	0.626	0.763	IscW_ISCW001202|1	1	39	247	9935	http://www.ebi.ac.uk/QuickGO/GTerm?id=GO:0016706
5	5	methyltransferase activity	GO:0008168	0.627	0.763	IscW_ISCW017097|1;IscW_ISCW017218|1;IscW_ISCW018578|1;IscW_ISCW000960|1;IscW_ISCW014740|1	5	216	247	9935	http://www.ebi.ac.uk/QuickGO/GTerm?id=GO:0008168
3	3	transferase activity	GO:0016740	0.628	0.763	IscW_ISCW020299|1;IscW_ISCW014125|1;IscW_ISCW006728|1;IscW_ISCW009943|1;IscW_ISCW021604|1;IscW_ISCW020516|1;IscW_ISCW023618|1;IscW_ISCW021163|1;IscW_ISCW005803|1;IscW_ISCW017097|1;IscW_ISCW009496|1;IscW_ISCW017952|1;IscW_ISCW017218|1;IscW_ISCW008722|1;IscW_ISCW018578|1;IscW_ISCW013239|1;IscW_ISCW021545|1;IscW_ISCW017663|1;IscW_ISCW000326|1;IscW_ISCW004632|1;IscW_ISCW017584|1;IscW_ISCW015224|1;Isc…	51	2118	247	9935	http://www.ebi.ac.uk/QuickGO/GTerm?id=GO:0016740
8	8	monovalent inorganic cation transmembrane transporter activity	GO:0015077	0.631	0.765	IscW_ISCW011988|1;IscW_ISCW001149|1;IscW_ISCW012509|1;IscW_ISCW016068|1;IscW_ISCW001551|1	5	217	247	9935	http://www.ebi.ac.uk/QuickGO/GTerm?id=GO:0015077
6	6	protein methyltransferase activity	GO:0008276	0.645	0.778	IscW_ISCW017218|1	1	41	247	9935	http://www.ebi.ac.uk/QuickGO/GTerm?id=GO:0008276
9	9	DNA helicase activity	GO:0003678	0.645	0.778	IscW_ISCW017702|1	1	41	247	9935	http://www.ebi.ac.uk/QuickGO/GTerm?id=GO:0003678
4	4	transferase activity, transferring one-carbon groups	GO:0016741	0.647	0.779	IscW_ISCW017097|1;IscW_ISCW017218|1;IscW_ISCW018578|1;IscW_ISCW000960|1;IscW_ISCW014740|1	5	221	247	9935	http://www.ebi.ac.uk/QuickGO/GTerm?id=GO:0016741
4	4	carbon-carbon lyase activity	GO:0016830	0.653	0.784	IscW_ISCW009007|1	1	42	247	9935	http://www.ebi.ac.uk/QuickGO/GTerm?id=GO:0016830
7	7	voltage-gated channel activity	GO:0022832	0.662	0.787	IscW_ISCW005452|1	1	43	247	9935	http://www.ebi.ac.uk/QuickGO/GTerm?id=GO:0022832
6	6	N-acetylgalactosamine-4-sulfatase activity	GO:0003943	0.662	0.787	IscW_ISCW008712|1	1	43	247	9935	http://www.ebi.ac.uk/QuickGO/GTerm?id=GO:0003943
8	7,8	voltage-gated ion channel activity	GO:0005244	0.662	0.787	IscW_ISCW005452|1	1	43	247	9935	http://www.ebi.ac.uk/QuickGO/GTerm?id=GO:0005244
6	6	cation transmembrane transporter activity	GO:0008324	0.662	0.787	IscW_ISCW004310|1;IscW_ISCW006603|1;IscW_ISCW011988|1;IscW_ISCW001149|1;IscW_ISCW012509|1;IscW_ISCW010641|1;IscW_ISCW016068|1;IscW_ISCW001551|1	8	355	247	9935	http://www.ebi.ac.uk/QuickGO/GTerm?id=GO:0008324
6	6	endonuclease activity	GO:0004519	0.665	0.789	IscW_ISCW014928|1;IscW_ISCW023748|1	2	91	247	9935	http://www.ebi.ac.uk/QuickGO/GTerm?id=GO:0004519
5	5	ubiquitin-like protein ligase binding	GO:0044389	0.67	0.791	IscW_ISCW006447|1	1	44	247	9935	http://www.ebi.ac.uk/QuickGO/GTerm?id=GO:0044389
6	6	ubiquitin protein ligase binding	GO:0031625	0.67	0.791	IscW_ISCW006447|1	1	44	247	9935	http://www.ebi.ac.uk/QuickGO/GTerm?id=GO:0031625
5	4,5	pyridoxal phosphate binding	GO:0030170	0.679	0.795	IscW_ISCW020516|1	1	45	247	9935	http://www.ebi.ac.uk/QuickGO/GTerm?id=GO:0030170
7	7	endoribonuclease activity	GO:0004521	0.679	0.795	IscW_ISCW023748|1	1	45	247	9935	http://www.ebi.ac.uk/QuickGO/GTerm?id=GO:0004521
4	4	vitamin B6 binding	GO:0070279	0.679	0.795	IscW_ISCW020516|1	1	45	247	9935	http://www.ebi.ac.uk/QuickGO/GTerm?id=GO:0070279
9	9	microtubule motor activity	GO:0003777	0.695	0.809	IscW_ISCW020631|1	1	47	247	9935	http://www.ebi.ac.uk/QuickGO/GTerm?id=GO:0003777
FALSE	obselete	5'-3' RNA polymerase activity	GO:0034062	0.695	0.809	IscW_ISCW015926|1	1	47	247	9935	http://www.ebi.ac.uk/QuickGO/GTerm?id=GO:0034062
2	2	signal transducer activity	GO:0004871	0.696	0.809	IscW_ISCW014125|1;IscW_ISCW006728|1;IscW_ISCW009943|1;IscW_ISCW021545|1;IscW_ISCW017584|1;IscW_ISCW021008|1;IscW_ISCW001150|1;IscW_ISCW007151|1;IscW_ISCW006130|1;IscW_ISCW016765|1	10	453	247	9935	http://www.ebi.ac.uk/QuickGO/GTerm?id=GO:0004871
6	6	deoxyribonuclease activity	GO:0004536	0.702	0.815	IscW_ISCW014928|1	1	48	247	9935	http://www.ebi.ac.uk/QuickGO/GTerm?id=GO:0004536
4	4	oxidoreductase activity, acting on CH-OH group of donors	GO:0016614	0.715	0.827	IscW_ISCW020246|1;IscW_ISCW006707|1;IscW_ISCW014460|1;IscW_ISCW016765|1	4	194	247	9935	http://www.ebi.ac.uk/QuickGO/GTerm?id=GO:0016614
5	5	heme binding	GO:0020037	0.717	0.827	IscW_ISCW024903|1;IscW_ISCW007552|1;IscW_ISCW011405|1;IscW_ISCW006860|1;IscW_ISCW005615|1;IscW_ISCW017124|1	6	285	247	9935	http://www.ebi.ac.uk/QuickGO/GTerm?id=GO:0020037
7	7	metalloendopeptidase activity	GO:0004222	0.72	0.827	IscW_ISCW023638|1;IscW_ISCW015654|1;IscW_ISCW007959|1;IscW_ISCW018793|1;IscW_ISCW011230|1;IscW_ISCW010536|1	6	286	247	9935	http://www.ebi.ac.uk/QuickGO/GTerm?id=GO:0004222
4	4	tetrapyrrole binding	GO:0046906	0.723	0.827	IscW_ISCW024903|1;IscW_ISCW007552|1;IscW_ISCW011405|1;IscW_ISCW006860|1;IscW_ISCW005615|1;IscW_ISCW017124|1	6	287	247	9935	http://www.ebi.ac.uk/QuickGO/GTerm?id=GO:0046906
3	3	metal cluster binding	GO:0051540	0.724	0.827	IscW_ISCW010554|1	1	51	247	9935	http://www.ebi.ac.uk/QuickGO/GTerm?id=GO:0051540
4	4	iron-sulfur cluster binding	GO:0051536	0.724	0.827	IscW_ISCW010554|1	1	51	247	9935	http://www.ebi.ac.uk/QuickGO/GTerm?id=GO:0051536
6	6	Photinus-luciferin 4-monooxygenase (ATP-hydrolyzing) activity	GO:0047077	0.724	0.827	IscW_ISCW006051|1	1	51	247	9935	http://www.ebi.ac.uk/QuickGO/GTerm?id=GO:0047077
4	4	chitin binding	GO:0008061	0.73	0.832	IscW_ISCW016212|1;IscW_ISCW003950|1	2	103	247	9935	http://www.ebi.ac.uk/QuickGO/GTerm?id=GO:0008061
5	5	sulfuric ester hydrolase activity	GO:0008484	0.738	0.838	IscW_ISCW008712|1	1	53	247	9935	http://www.ebi.ac.uk/QuickGO/GTerm?id=GO:0008484
6	6	endopeptidase activity	GO:0004175	0.759	0.86	IscW_ISCW023638|1;IscW_ISCW003012|1;IscW_ISCW015654|1;IscW_ISCW007139|1;IscW_ISCW007959|1;IscW_ISCW018793|1;IscW_ISCW006085|1;IscW_ISCW017525|1;IscW_ISCW009204|1;IscW_ISCW011230|1;IscW_ISCW010536|1	11	523	247	9935	http://www.ebi.ac.uk/QuickGO/GTerm?id=GO:0004175
4	4	peptide binding	GO:0042277	0.775	0.876	IscW_ISCW006685|1	1	59	247	9935	http://www.ebi.ac.uk/QuickGO/GTerm?id=GO:0042277
5	4,5	phospholipid binding	GO:0005543	0.786	0.887	IscW_ISCW022221|1	1	61	247	9935	http://www.ebi.ac.uk/QuickGO/GTerm?id=GO:0005543
3	3	ligase activity	GO:0016874	0.788	0.888	IscW_ISCW021604|1;IscW_ISCW021163|1;IscW_ISCW008722|1;IscW_ISCW007283|1;IscW_ISCW017094|1;IscW_ISCW006051|1	6	310	247	9935	http://www.ebi.ac.uk/QuickGO/GTerm?id=GO:0016874
5	4,5	transmembrane signaling receptor activity	GO:0004888	0.795	0.891	IscW_ISCW014125|1;IscW_ISCW006728|1;IscW_ISCW009943|1;IscW_ISCW021545|1;IscW_ISCW007151|1;IscW_ISCW006130|1;IscW_ISCW016765|1	7	359	247	9935	http://www.ebi.ac.uk/QuickGO/GTerm?id=GO:0004888
8	8	motor activity	GO:0003774	0.796	0.891	IscW_ISCW020631|1	1	63	247	9935	http://www.ebi.ac.uk/QuickGO/GTerm?id=GO:0003774
3	3	amide binding	GO:0033218	0.796	0.891	IscW_ISCW006685|1	1	63	247	9935	http://www.ebi.ac.uk/QuickGO/GTerm?id=GO:0033218
7	7	rhodopsin kinase activity	GO:0050254	0.806	0.9	IscW_ISCW009496|1	1	65	247	9935	http://www.ebi.ac.uk/QuickGO/GTerm?id=GO:0050254
4	4	transferase activity, transferring glycosyl groups	GO:0016757	0.81	0.901	IscW_ISCW017663|1;IscW_ISCW000326|1;IscW_ISCW015119|1;IscW_ISCW008177|1	4	223	247	9935	http://www.ebi.ac.uk/QuickGO/GTerm?id=GO:0016757
4	4	dioxygenase activity	GO:0051213	0.811	0.901	IscW_ISCW001202|1	1	66	247	9935	http://www.ebi.ac.uk/QuickGO/GTerm?id=GO:0051213
6	6	ribonuclease activity	GO:0004540	0.816	0.904	IscW_ISCW023748|1	1	67	247	9935	http://www.ebi.ac.uk/QuickGO/GTerm?id=GO:0004540
4	4	transmembrane receptor activity	GO:0099600	0.821	0.908	IscW_ISCW014125|1;IscW_ISCW006728|1;IscW_ISCW009943|1;IscW_ISCW021545|1;IscW_ISCW007151|1;IscW_ISCW006130|1;IscW_ISCW016765|1	7	371	247	9935	http://www.ebi.ac.uk/QuickGO/GTerm?id=GO:0099600
8	8	acetyl-CoA:L-lysine N6-acetyltransferase	GO:0090595	0.838	0.924	IscW_ISCW005411|1	1	72	247	9935	http://www.ebi.ac.uk/QuickGO/GTerm?id=GO:0090595
8	8	non-membrane spanning protein tyrosine kinase activity	GO:0004715	0.842	0.927	IscW_ISCW017584|1	1	73	247	9935	http://www.ebi.ac.uk/QuickGO/GTerm?id=GO:0004715
4	3,4	signaling receptor activity	GO:0038023	0.853	0.935	IscW_ISCW014125|1;IscW_ISCW006728|1;IscW_ISCW009943|1;IscW_ISCW021545|1;IscW_ISCW007151|1;IscW_ISCW006130|1;IscW_ISCW016765|1	7	387	247	9935	http://www.ebi.ac.uk/QuickGO/GTerm?id=GO:0038023
3	3	lyase activity	GO:0016829	0.856	0.935	IscW_ISCW017463|1;IscW_ISCW009007|1	2	136	247	9935	http://www.ebi.ac.uk/QuickGO/GTerm?id=GO:0016829
7	7	iron ion binding	GO:0005506	0.857	0.935	IscW_ISCW024903|1;IscW_ISCW001202|1;IscW_ISCW005615|1;IscW_ISCW021386|1;IscW_ISCW023334|1	5	292	247	9935	http://www.ebi.ac.uk/QuickGO/GTerm?id=GO:0005506
7	7	protein serine/threonine kinase activity	GO:0004674	0.857	0.935	IscW_ISCW007464|1;IscW_ISCW001150|1;IscW_ISCW017325|1;IscW_ISCW011944|1	4	242	247	9935	http://www.ebi.ac.uk/QuickGO/GTerm?id=GO:0004674
5	5	flavin adenine dinucleotide binding	GO:0050660	0.868	0.945	IscW_ISCW021386|1	1	80	247	9935	http://www.ebi.ac.uk/QuickGO/GTerm?id=GO:0050660
4	4	hydrolase activity, acting on carbon-nitrogen (but not peptide) bonds	GO:0016810	0.887	0.963	IscW_ISCW000096|1;IscW_ISCW007283|1	2	148	247	9935	http://www.ebi.ac.uk/QuickGO/GTerm?id=GO:0016810
10	10	histone acetyltransferase activity	GO:0004402	0.897	0.967	IscW_ISCW005411|1	1	90	247	9935	http://www.ebi.ac.uk/QuickGO/GTerm?id=GO:0004402
9	9	peptide-lysine-N-acetyltransferase activity	GO:0061733	0.897	0.967	IscW_ISCW005411|1	1	90	247	9935	http://www.ebi.ac.uk/QuickGO/GTerm?id=GO:0061733
4	4	serine hydrolase activity	GO:0017171	0.898	0.967	IscW_ISCW021184|1;IscW_ISCW006085|1;IscW_ISCW022356|1	3	210	247	9935	http://www.ebi.ac.uk/QuickGO/GTerm?id=GO:0017171
6	5,6	serine-type peptidase activity	GO:0008236	0.898	0.967	IscW_ISCW021184|1;IscW_ISCW006085|1;IscW_ISCW022356|1	3	210	247	9935	http://www.ebi.ac.uk/QuickGO/GTerm?id=GO:0008236
8	8	peptide N-acetyltransferase activity	GO:0034212	0.916	0.983	IscW_ISCW005411|1	1	98	247	9935	http://www.ebi.ac.uk/QuickGO/GTerm?id=GO:0034212
6	6	S-adenosylmethionine-dependent methyltransferase activity	GO:0008757	0.917	0.983	IscW_ISCW017097|1;IscW_ISCW014740|1	2	163	247	9935	http://www.ebi.ac.uk/QuickGO/GTerm?id=GO:0008757
3	3	receptor activity	GO:0004872	0.922	0.983	IscW_ISCW014125|1;IscW_ISCW006728|1;IscW_ISCW009943|1;IscW_ISCW021545|1;IscW_ISCW007151|1;IscW_ISCW006130|1;IscW_ISCW016765|1	7	436	247	9935	http://www.ebi.ac.uk/QuickGO/GTerm?id=GO:0004872
2	2	molecular transducer activity	GO:0060089	0.922	0.983	IscW_ISCW014125|1;IscW_ISCW006728|1;IscW_ISCW009943|1;IscW_ISCW021545|1;IscW_ISCW017584|1;IscW_ISCW007151|1;IscW_ISCW006130|1;IscW_ISCW016765|1	8	486	247	9935	http://www.ebi.ac.uk/QuickGO/GTerm?id=GO:0060089
4	4	transferase activity, transferring acyl groups	GO:0016746	0.923	0.983	IscW_ISCW004632|1;IscW_ISCW015224|1;IscW_ISCW007734|1;IscW_ISCW005411|1;IscW_ISCW010461|1;IscW_ISCW008976|1	6	386	247	9935	http://www.ebi.ac.uk/QuickGO/GTerm?id=GO:0016746
4	4	RNA polymerase II transcription factor activity, sequence-specific DNA binding	GO:0000981	0.93	0.988	IscW_ISCW002319|1	1	105	247	9935	http://www.ebi.ac.uk/QuickGO/GTerm?id=GO:0000981
8	8	metal ion transmembrane transporter activity	GO:0046873	0.932	0.988	IscW_ISCW004310|1;IscW_ISCW006603|1;IscW_ISCW010641|1	3	232	247	9935	http://www.ebi.ac.uk/QuickGO/GTerm?id=GO:0046873
3	3	structural constituent of cuticle	GO:0042302	0.935	0.988	IscW_ISCW002955|1	1	108	247	9935	http://www.ebi.ac.uk/QuickGO/GTerm?id=GO:0042302
3	3	substrate-specific transporter activity	GO:0022892	0.935	0.988	IscW_ISCW021709|1;IscW_ISCW004526|1;IscW_ISCW024903|1;IscW_ISCW021710|1;IscW_ISCW004310|1;IscW_ISCW009032|1;IscW_ISCW006603|1;IscW_ISCW011988|1;IscW_ISCW001149|1;IscW_ISCW012424|1;IscW_ISCW012509|1;IscW_ISCW005452|1;IscW_ISCW010641|1;IscW_ISCW016068|1;IscW_ISCW001551|1	15	839	247	9935	http://www.ebi.ac.uk/QuickGO/GTerm?id=GO:0022892
6	6	double-stranded DNA binding	GO:0003690	0.94	0.99	IscW_ISCW004641|1	1	111	247	9935	http://www.ebi.ac.uk/QuickGO/GTerm?id=GO:0003690
7	7	N-acetyltransferase activity	GO:0008080	0.943	0.991	IscW_ISCW005411|1	1	113	247	9935	http://www.ebi.ac.uk/QuickGO/GTerm?id=GO:0008080
6	6	N-acyltransferase activity	GO:0016410	0.955	1	IscW_ISCW005411|1	1	122	247	9935	http://www.ebi.ac.uk/QuickGO/GTerm?id=GO:0016410
5	5	transferase activity, transferring acyl groups other than amino-acyl groups	GO:0016747	0.962	1	IscW_ISCW015224|1;IscW_ISCW005411|1;IscW_ISCW010461|1;IscW_ISCW008976|1	4	322	247	9935	http://www.ebi.ac.uk/QuickGO/GTerm?id=GO:0016747
5	5	oxidoreductase activity, acting on paired donors, with incorporation or reduction of molecular oxygen, reduced flavin or flavoprotein as one donor, and incorporation of one atom of oxygen	GO:0016712	0.967	1	IscW_ISCW005615|1	1	135	247	9935	http://www.ebi.ac.uk/QuickGO/GTerm?id=GO:0016712
6	6	aromatase activity	GO:0070330	0.967	1	IscW_ISCW005615|1	1	135	247	9935	http://www.ebi.ac.uk/QuickGO/GTerm?id=GO:0070330
6	6	acetyltransferase activity	GO:0016407	0.973	1	IscW_ISCW005411|1	1	142	247	9935	http://www.ebi.ac.uk/QuickGO/GTerm?id=GO:0016407
5	5	carboxylic ester hydrolase activity	GO:0052689	0.973	1	IscW_ISCW008360|1;IscW_ISCW007014|1	2	216	247	9935	http://www.ebi.ac.uk/QuickGO/GTerm?id=GO:0052689
6	6	gated channel activity	GO:0022836	0.974	1	IscW_ISCW005452|1	1	144	247	9935	http://www.ebi.ac.uk/QuickGO/GTerm?id=GO:0022836
7	6,7	serine-type endopeptidase activity	GO:0004252	0.981	1	IscW_ISCW006085|1	1	157	247	9935	http://www.ebi.ac.uk/QuickGO/GTerm?id=GO:0004252
4	4	monooxygenase activity	GO:0004497	0.983	1	IscW_ISCW006490|1;IscW_ISCW005615|1;IscW_ISCW006051|1	3	303	247	9935	http://www.ebi.ac.uk/QuickGO/GTerm?id=GO:0004497
2	2	transporter activity	GO:0005215	0.992	1	IscW_ISCW021709|1;IscW_ISCW004526|1;IscW_ISCW024903|1;IscW_ISCW021710|1;IscW_ISCW004310|1;IscW_ISCW009032|1;IscW_ISCW006603|1;IscW_ISCW011988|1;IscW_ISCW001149|1;IscW_ISCW012424|1;IscW_ISCW012509|1;IscW_ISCW021383|1;IscW_ISCW005452|1;IscW_ISCW010641|1;IscW_ISCW021257|1;IscW_ISCW016068|1;IscW_ISCW001551|1	17	1109	247	9935	http://www.ebi.ac.uk/QuickGO/GTerm?id=GO:0005215
5	5	DNA binding	GO:0003677	0.994	1	IscW_ISCW019496|1;IscW_ISCW004478|1;IscW_ISCW004641|1;IscW_ISCW011299|1;IscW_ISCW015926|1;IscW_ISCW005933|1;IscW_ISCW003178|1;IscW_ISCW017702|1;IscW_ISCW017350|1;IscW_ISCW008834|1	10	771	247	9935	http://www.ebi.ac.uk/QuickGO/GTerm?id=GO:0003677
5	5	ion transmembrane transporter activity	GO:0015075	0.994	1	IscW_ISCW004310|1;IscW_ISCW006603|1;IscW_ISCW011988|1;IscW_ISCW001149|1;IscW_ISCW012509|1;IscW_ISCW005452|1;IscW_ISCW010641|1;IscW_ISCW016068|1;IscW_ISCW001551|1	9	719	247	9935	http://www.ebi.ac.uk/QuickGO/GTerm?id=GO:0015075
6	6	ion channel activity	GO:0005216	0.996	1	IscW_ISCW005452|1	1	217	247	9935	http://www.ebi.ac.uk/QuickGO/GTerm?id=GO:0005216
5	5	substrate-specific channel activity	GO:0022838	0.996	1	IscW_ISCW005452|1	1	218	247	9935	http://www.ebi.ac.uk/QuickGO/GTerm?id=GO:0022838
5	5	channel activity	GO:0015267	0.997	1	IscW_ISCW005452|1	1	223	247	9935	http://www.ebi.ac.uk/QuickGO/GTerm?id=GO:0015267
4	4	passive transmembrane transporter activity	GO:0022803	0.997	1	IscW_ISCW005452|1	1	223	247	9935	http://www.ebi.ac.uk/QuickGO/GTerm?id=GO:0022803
4	4	substrate-specific transmembrane transporter activity	GO:0022891	0.997	1	IscW_ISCW004310|1;IscW_ISCW006603|1;IscW_ISCW011988|1;IscW_ISCW001149|1;IscW_ISCW012509|1;IscW_ISCW005452|1;IscW_ISCW010641|1;IscW_ISCW016068|1;IscW_ISCW001551|1	9	757	247	9935	http://www.ebi.ac.uk/QuickGO/GTerm?id=GO:0022891
4	4	oxidoreductase activity, acting on paired donors, with incorporation or reduction of molecular oxygen	GO:0016705	0.997	1	IscW_ISCW001202|1;IscW_ISCW005615|1	2	318	247	9935	http://www.ebi.ac.uk/QuickGO/GTerm?id=GO:0016705
6	6	sequence-specific DNA binding	GO:0043565	0.997	1	IscW_ISCW017702|1	1	232	247	9935	http://www.ebi.ac.uk/QuickGO/GTerm?id=GO:0043565
6	5,6	G-protein coupled receptor activity	GO:0004930	0.997	1	IscW_ISCW006130|1	1	233	247	9935	http://www.ebi.ac.uk/QuickGO/GTerm?id=GO:0004930
3	3	transmembrane transporter activity	GO:0022857	0.998	1	IscW_ISCW004310|1;IscW_ISCW006603|1;IscW_ISCW011988|1;IscW_ISCW001149|1;IscW_ISCW012509|1;IscW_ISCW021383|1;IscW_ISCW005452|1;IscW_ISCW010641|1;IscW_ISCW021257|1;IscW_ISCW016068|1;IscW_ISCW001551|1	11	905	247	9935	http://www.ebi.ac.uk/QuickGO/GTerm?id=GO:0022857
3	3	transcription factor activity, sequence-specific DNA binding	GO:0003700	0.999	1	IscW_ISCW002319|1	1	267	247	9935	http://www.ebi.ac.uk/QuickGO/GTerm?id=GO:0003700
2	2	nucleic acid binding transcription factor activity	GO:0001071	0.999	1	IscW_ISCW002319|1	1	267	247	9935	http://www.ebi.ac.uk/QuickGO/GTerm?id=GO:0001071
6	6	anion transmembrane transporter activity	GO:0008509	1	1	IscW_ISCW005452|1	1	308	247	9935	http://www.ebi.ac.uk/QuickGO/GTerm?id=GO:0008509
