# Supplementary material for: Proteomic Analysis of Exosome-Like Vesicles Isolated From Saliva of the Tick Haemaphysalis longicornis
Source: Front Cell Infect Microbiol. 2020 Oct 22;10:542319. doi: 10.3389/fcimb.2020.542319 (PMC7642894; doi:10.3389/fcimb.2020.542319)
Supplement: Supplementary Table 5 — KEGG Pathway analysis of proteins identified from tick-saliva derived EVs. [file Table_5.xlsx]

## Sheet: Sheet1
	KEGG Pathway analysis of proteins identified from tick-saliva derived Evs
Pathway Name	Pathway ID	Pvalue	Pvalue_adjusted	Genes	Count	Pop Hit	List_Total	Background Genes	URL	Class
ECM-receptor interaction	isc04512	0.00113	0.0882	IscW_ISCW014125|1;IscW_ISCW006728|1;IscW_ISCW009943|1;IscW_ISCW015049|1	4	13	112	2914	http://www.kegg.jp/kegg-bin/show_pathway?isc04512/isc:IscW_ISCW014125%09pink/isc:IscW_ISCW006728%09pink/isc:IscW_ISCW009943%09pink/isc:IscW_ISCW015049%09pink	Environmental Information Processing
Ribosome	isc03010	0.0155	0.426	IscW_ISCW000125|1;IscW_ISCW005425|1;IscW_ISCW001285|1;IscW_ISCW019788|1;IscW_ISCW023076|1;IscW_ISCW024187|1;IscW_ISCW017543|1;IscW_ISCW015565|1;IscW_ISCW015484|1;IscW_ISCW002233|1	10	120	112	2914	http://www.kegg.jp/kegg-bin/show_pathway?isc03010/isc:IscW_ISCW000125%09pink/isc:IscW_ISCW005425%09pink/isc:IscW_ISCW001285%09pink/isc:IscW_ISCW019788%09pink/isc:IscW_ISCW023076%09pink/isc:IscW_ISCW024187%09pink/isc:IscW_ISCW017543%09pink/isc:IscW_ISCW015565%09pink/isc:IscW_ISCW015484%09pink/isc:IscW_ISCW002233%09pink	Genetic Information Processing
RNA transport	isc03013	0.0164	0.426	IscW_ISCW020299|1;IscW_ISCW009773|1;IscW_ISCW011151|1;IscW_ISCW005411|1;IscW_ISCW002912|1;IscW_ISCW019125|1;IscW_ISCW015442|1;IscW_ISCW018203|1;IscW_ISCW015975|1;IscW_ISCW004895|1	10	121	112	2914	http://www.kegg.jp/kegg-bin/show_pathway?isc03013/isc:IscW_ISCW020299%09pink/isc:IscW_ISCW009773%09pink/isc:IscW_ISCW011151%09pink/isc:IscW_ISCW005411%09pink/isc:IscW_ISCW002912%09pink/isc:IscW_ISCW019125%09pink/isc:IscW_ISCW015442%09pink/isc:IscW_ISCW018203%09pink/isc:IscW_ISCW015975%09pink/isc:IscW_ISCW004895%09pink	Genetic Information Processing
ABC transporters	isc02010	0.0252	0.492	IscW_ISCW004310|1;IscW_ISCW006603|1;IscW_ISCW021383|1;IscW_ISCW010641|1;IscW_ISCW021257|1	5	44	112	2914	http://www.kegg.jp/kegg-bin/show_pathway?isc02010/isc:IscW_ISCW004310%09pink/isc:IscW_ISCW006603%09pink/isc:IscW_ISCW021383%09pink/isc:IscW_ISCW010641%09pink/isc:IscW_ISCW021257%09pink	Environmental Information Processing
Oxidative phosphorylation	isc00190	0.0406	0.633	IscW_ISCW011988|1;IscW_ISCW001149|1;IscW_ISCW012509|1;IscW_ISCW010554|1;IscW_ISCW001710|1;IscW_ISCW001551|1;IscW_ISCW000237|1	7	84	112	2914	http://www.kegg.jp/kegg-bin/show_pathway?isc00190/isc:IscW_ISCW011988%09pink/isc:IscW_ISCW001149%09pink/isc:IscW_ISCW012509%09pink/isc:IscW_ISCW010554%09pink/isc:IscW_ISCW001710%09pink/isc:IscW_ISCW001551%09pink/isc:IscW_ISCW000237%09pink	Metabolism
Tryptophan metabolism	isc00380	0.114	0.826	IscW_ISCW003165|1;IscW_ISCW017124|1;IscW_ISCW014460|1	3	31	112	2914	http://www.kegg.jp/kegg-bin/show_pathway?isc00380/isc:IscW_ISCW003165%09pink/isc:IscW_ISCW017124%09pink/isc:IscW_ISCW014460%09pink	Metabolism
mTOR signaling pathway	isc04150	0.14	0.826	IscW_ISCW012320|1;IscW_ISCW018203|1;IscW_ISCW010469|1	3	34	112	2914	http://www.kegg.jp/kegg-bin/show_pathway?isc04150/isc:IscW_ISCW012320%09pink/isc:IscW_ISCW018203%09pink/isc:IscW_ISCW010469%09pink	Environmental Information Processing
Phenylalanine, tyrosine and tryptophan biosynthesis	isc00400	0.145	0.826	IscW_ISCW020516|1	1	4	112	2914	http://www.kegg.jp/kegg-bin/show_pathway?isc00400/isc:IscW_ISCW020516%09pink	Metabolism
Thiamine metabolism	isc00730	0.145	0.826	IscW_ISCW003247|1	1	4	112	2914	http://www.kegg.jp/kegg-bin/show_pathway?isc00730/isc:IscW_ISCW003247%09pink	Metabolism
Arginine biosynthesis	isc00220	0.15	0.826	IscW_ISCW020516|1;IscW_ISCW017094|1	2	18	112	2914	http://www.kegg.jp/kegg-bin/show_pathway?isc00220/isc:IscW_ISCW020516%09pink/isc:IscW_ISCW017094%09pink	-
Phagosome	isc04145	0.153	0.826	IscW_ISCW015260|1;IscW_ISCW001149|1;IscW_ISCW001710|1;IscW_ISCW001551|1;IscW_ISCW009204|1	5	74	112	2914	http://www.kegg.jp/kegg-bin/show_pathway?isc04145/isc:IscW_ISCW015260%09pink/isc:IscW_ISCW001149%09pink/isc:IscW_ISCW001710%09pink/isc:IscW_ISCW001551%09pink/isc:IscW_ISCW009204%09pink	Cellular Processes
Other glycan degradation	isc00511	0.159	0.826	IscW_ISCW012835|1;IscW_ISCW011337|1;IscW_ISCW012070|1	3	36	112	2914	http://www.kegg.jp/kegg-bin/show_pathway?isc00511/isc:IscW_ISCW012835%09pink/isc:IscW_ISCW011337%09pink/isc:IscW_ISCW012070%09pink	Metabolism
Phenylalanine metabolism	isc00360	0.24	0.826	IscW_ISCW020516|1	1	7	112	2914	http://www.kegg.jp/kegg-bin/show_pathway?isc00360/isc:IscW_ISCW020516%09pink	Metabolism
Sulfur metabolism	isc00920	0.24	0.826	IscW_ISCW019794|1	1	7	112	2914	http://www.kegg.jp/kegg-bin/show_pathway?isc00920/isc:IscW_ISCW019794%09pink	Metabolism
Inositol phosphate metabolism	isc00562	0.248	0.826	IscW_ISCW020487|1;IscW_ISCW010469|1;IscW_ISCW019794|1	3	45	112	2914	http://www.kegg.jp/kegg-bin/show_pathway?isc00562/isc:IscW_ISCW020487%09pink/isc:IscW_ISCW010469%09pink/isc:IscW_ISCW019794%09pink	Metabolism
Ubiquitin mediated proteolysis	isc04120	0.263	0.826	IscW_ISCW021604|1;IscW_ISCW008722|1;IscW_ISCW015619|1;IscW_ISCW017325|1;IscW_ISCW012709|1	5	90	112	2914	http://www.kegg.jp/kegg-bin/show_pathway?isc04120/isc:IscW_ISCW021604%09pink/isc:IscW_ISCW008722%09pink/isc:IscW_ISCW015619%09pink/isc:IscW_ISCW017325%09pink/isc:IscW_ISCW012709%09pink	Genetic Information Processing
Fatty acid elongation	isc00062	0.27	0.826	IscW_ISCW015224|1;IscW_ISCW014460|1;IscW_ISCW008976|1	3	47	112	2914	http://www.kegg.jp/kegg-bin/show_pathway?isc00062/isc:IscW_ISCW015224%09pink/isc:IscW_ISCW014460%09pink/isc:IscW_ISCW008976%09pink	Metabolism
Carbon metabolism	isc01200	0.279	0.826	IscW_ISCW018700|1;IscW_ISCW020516|1;IscW_ISCW003165|1;IscW_ISCW001462|1;IscW_ISCW017124|1;IscW_ISCW003889|1	6	115	112	2914	http://www.kegg.jp/kegg-bin/show_pathway?isc01200/isc:IscW_ISCW018700%09pink/isc:IscW_ISCW020516%09pink/isc:IscW_ISCW003165%09pink/isc:IscW_ISCW001462%09pink/isc:IscW_ISCW017124%09pink/isc:IscW_ISCW003889%09pink	Metabolism
Valine, leucine and isoleucine degradation	isc00280	0.28	0.826	IscW_ISCW001462|1;IscW_ISCW014460|1;IscW_ISCW003889|1	3	48	112	2914	http://www.kegg.jp/kegg-bin/show_pathway?isc00280/isc:IscW_ISCW001462%09pink/isc:IscW_ISCW014460%09pink/isc:IscW_ISCW003889%09pink	Metabolism
Insulin resistance	isc04931	0.28	0.826	IscW_ISCW021008|1;IscW_ISCW007464|1;IscW_ISCW010469|1	3	48	112	2914	http://www.kegg.jp/kegg-bin/show_pathway?isc04931/isc:IscW_ISCW021008%09pink/isc:IscW_ISCW007464%09pink/isc:IscW_ISCW010469%09pink	-
Pyrimidine metabolism	isc00240	0.286	0.826	IscW_ISCW014240|1;IscW_ISCW010553|1;IscW_ISCW002323|1;IscW_ISCW000960|1;IscW_ISCW015926|1	5	93	112	2914	http://www.kegg.jp/kegg-bin/show_pathway?isc00240/isc:IscW_ISCW014240%09pink/isc:IscW_ISCW010553%09pink/isc:IscW_ISCW002323%09pink/isc:IscW_ISCW000960%09pink/isc:IscW_ISCW015926%09pink	Metabolism
Non-homologous end-joining	isc03450	0.298	0.826	IscW_ISCW017702|1	1	9	112	2914	http://www.kegg.jp/kegg-bin/show_pathway?isc03450/isc:IscW_ISCW017702%09pink	Genetic Information Processing
DNA replication	isc03030	0.322	0.826	IscW_ISCW002323|1;IscW_ISCW014928|1	2	30	112	2914	http://www.kegg.jp/kegg-bin/show_pathway?isc03030/isc:IscW_ISCW002323%09pink/isc:IscW_ISCW014928%09pink	Genetic Information Processing
Glyoxylate and dicarboxylate metabolism	isc00630	0.344	0.826	IscW_ISCW001462|1;IscW_ISCW017124|1;IscW_ISCW003889|1	3	54	112	2914	http://www.kegg.jp/kegg-bin/show_pathway?isc00630/isc:IscW_ISCW001462%09pink/isc:IscW_ISCW017124%09pink/isc:IscW_ISCW003889%09pink	Metabolism
Propanoate metabolism	isc00640	0.35	0.826	IscW_ISCW001462|1;IscW_ISCW003889|1	2	32	112	2914	http://www.kegg.jp/kegg-bin/show_pathway?isc00640/isc:IscW_ISCW001462%09pink/isc:IscW_ISCW003889%09pink	Metabolism
Proteasome	isc03050	0.35	0.826	IscW_ISCW007139|1;IscW_ISCW017120|1	2	32	112	2914	http://www.kegg.jp/kegg-bin/show_pathway?isc03050/isc:IscW_ISCW007139%09pink/isc:IscW_ISCW017120%09pink	Genetic Information Processing
Biosynthesis of amino acids	isc01230	0.376	0.826	IscW_ISCW018700|1;IscW_ISCW020516|1;IscW_ISCW017094|1	3	57	112	2914	http://www.kegg.jp/kegg-bin/show_pathway?isc01230/isc:IscW_ISCW018700%09pink/isc:IscW_ISCW020516%09pink/isc:IscW_ISCW017094%09pink	Metabolism
Citrate cycle (TCA cycle)	isc00020	0.392	0.826	IscW_ISCW003165|1;IscW_ISCW001462|1	2	35	112	2914	http://www.kegg.jp/kegg-bin/show_pathway?isc00020/isc:IscW_ISCW003165%09pink/isc:IscW_ISCW001462%09pink	Metabolism
AGE-RAGE signaling pathway in diabetic complications	isc04933	0.392	0.826	IscW_ISCW007464|1;IscW_ISCW010469|1	2	35	112	2914	http://www.kegg.jp/kegg-bin/show_pathway?isc04933/isc:IscW_ISCW007464%09pink/isc:IscW_ISCW010469%09pink	-
One carbon pool by folate	isc00670	0.4	0.826	IscW_ISCW000960|1	1	13	112	2914	http://www.kegg.jp/kegg-bin/show_pathway?isc00670/isc:IscW_ISCW000960%09pink	Metabolism
Glycolysis / Gluconeogenesis	isc00010	0.419	0.826	IscW_ISCW018700|1;IscW_ISCW001462|1	2	37	112	2914	http://www.kegg.jp/kegg-bin/show_pathway?isc00010/isc:IscW_ISCW018700%09pink/isc:IscW_ISCW001462%09pink	Metabolism
Nicotinate and nicotinamide metabolism	isc00760	0.419	0.826	IscW_ISCW014240|1;IscW_ISCW014740|1	2	37	112	2914	http://www.kegg.jp/kegg-bin/show_pathway?isc00760/isc:IscW_ISCW014240%09pink/isc:IscW_ISCW014740%09pink	Metabolism
Fatty acid biosynthesis	isc00061	0.423	0.826	IscW_ISCW010461|1	1	14	112	2914	http://www.kegg.jp/kegg-bin/show_pathway?isc00061/isc:IscW_ISCW010461%09pink	Metabolism
FoxO signaling pathway	isc04068	0.429	0.826	IscW_ISCW021008|1;IscW_ISCW017124|1;IscW_ISCW010469|1	3	62	112	2914	http://www.kegg.jp/kegg-bin/show_pathway?isc04068/isc:IscW_ISCW021008%09pink/isc:IscW_ISCW017124%09pink/isc:IscW_ISCW010469%09pink	Environmental Information Processing
Phosphatidylinositol signaling system	isc04070	0.439	0.826	IscW_ISCW020487|1;IscW_ISCW010469|1;IscW_ISCW019794|1	3	63	112	2914	http://www.kegg.jp/kegg-bin/show_pathway?isc04070/isc:IscW_ISCW020487%09pink/isc:IscW_ISCW010469%09pink/isc:IscW_ISCW019794%09pink	Environmental Information Processing
Glycosaminoglycan biosynthesis - heparan sulfate / heparin	isc00534	0.445	0.826	IscW_ISCW000326|1	1	15	112	2914	http://www.kegg.jp/kegg-bin/show_pathway?isc00534/isc:IscW_ISCW000326%09pink	-
Selenocompound metabolism	isc00450	0.445	0.826	IscW_ISCW010109|1	1	15	112	2914	http://www.kegg.jp/kegg-bin/show_pathway?isc00450/isc:IscW_ISCW010109%09pink	Metabolism
Glutathione metabolism	isc00480	0.449	0.826	IscW_ISCW020571|1;IscW_ISCW006685|1;IscW_ISCW005803|1;IscW_ISCW019719|1	4	89	112	2914	http://www.kegg.jp/kegg-bin/show_pathway?isc00480/isc:IscW_ISCW020571%09pink/isc:IscW_ISCW006685%09pink/isc:IscW_ISCW005803%09pink/isc:IscW_ISCW019719%09pink	Metabolism
Fatty acid metabolism	isc01212	0.459	0.826	IscW_ISCW010461|1;IscW_ISCW014460|1	2	40	112	2914	http://www.kegg.jp/kegg-bin/show_pathway?isc01212/isc:IscW_ISCW010461%09pink/isc:IscW_ISCW014460%09pink	Metabolism
Arginine and proline metabolism	isc00330	0.46	0.826	IscW_ISCW020516|1;IscW_ISCW001202|1;IscW_ISCW019719|1	3	65	112	2914	http://www.kegg.jp/kegg-bin/show_pathway?isc00330/isc:IscW_ISCW020516%09pink/isc:IscW_ISCW001202%09pink/isc:IscW_ISCW019719%09pink	Metabolism
Ribosome biogenesis in eukaryotes	isc03008	0.48	0.826	IscW_ISCW019508|1;IscW_ISCW019569|1;IscW_ISCW019324|1	3	67	112	2914	http://www.kegg.jp/kegg-bin/show_pathway?isc03008/isc:IscW_ISCW019508%09pink/isc:IscW_ISCW019569%09pink/isc:IscW_ISCW019324%09pink	Genetic Information Processing
Lysine degradation	isc00310	0.485	0.826	IscW_ISCW003165|1;IscW_ISCW014460|1	2	42	112	2914	http://www.kegg.jp/kegg-bin/show_pathway?isc00310/isc:IscW_ISCW003165%09pink/isc:IscW_ISCW014460%09pink	Metabolism
2-Oxocarboxylic acid metabolism	isc01210	0.487	0.826	IscW_ISCW020516|1	1	17	112	2914	http://www.kegg.jp/kegg-bin/show_pathway?isc01210/isc:IscW_ISCW020516%09pink	Metabolism
Tyrosine metabolism	isc00350	0.487	0.826	IscW_ISCW020516|1	1	17	112	2914	http://www.kegg.jp/kegg-bin/show_pathway?isc00350/isc:IscW_ISCW020516%09pink	Metabolism
Fructose and mannose metabolism	isc00051	0.487	0.826	IscW_ISCW024796|1	1	17	112	2914	http://www.kegg.jp/kegg-bin/show_pathway?isc00051/isc:IscW_ISCW024796%09pink	Metabolism
Butanoate metabolism	isc00650	0.487	0.826	IscW_ISCW014460|1	1	17	112	2914	http://www.kegg.jp/kegg-bin/show_pathway?isc00650/isc:IscW_ISCW014460%09pink	Metabolism
Alanine, aspartate and glutamate metabolism	isc00250	0.497	0.826	IscW_ISCW020516|1;IscW_ISCW017094|1	2	43	112	2914	http://www.kegg.jp/kegg-bin/show_pathway?isc00250/isc:IscW_ISCW020516%09pink/isc:IscW_ISCW017094%09pink	Metabolism
Amino sugar and nucleotide sugar metabolism	isc00520	0.547	0.858	IscW_ISCW016212|1;IscW_ISCW024796|1;IscW_ISCW003950|1	3	74	112	2914	http://www.kegg.jp/kegg-bin/show_pathway?isc00520/isc:IscW_ISCW016212%09pink/isc:IscW_ISCW024796%09pink/isc:IscW_ISCW003950%09pink	Metabolism
Terpenoid backbone biosynthesis	isc00900	0.579	0.858	IscW_ISCW017213|1	1	22	112	2914	http://www.kegg.jp/kegg-bin/show_pathway?isc00900/isc:IscW_ISCW017213%09pink	Metabolism
Mismatch repair	isc03430	0.579	0.858	IscW_ISCW004641|1	1	22	112	2914	http://www.kegg.jp/kegg-bin/show_pathway?isc03430/isc:IscW_ISCW004641%09pink	Genetic Information Processing
Pentose and glucuronate interconversions	isc00040	0.579	0.858	IscW_ISCW020246|1	1	22	112	2914	http://www.kegg.jp/kegg-bin/show_pathway?isc00040/isc:IscW_ISCW020246%09pink	Metabolism
Jak-STAT signaling pathway	isc04630	0.595	0.858	IscW_ISCW010469|1	1	23	112	2914	http://www.kegg.jp/kegg-bin/show_pathway?isc04630/isc:IscW_ISCW010469%09pink	Environmental Information Processing
Endocytosis	isc04144	0.607	0.858	IscW_ISCW021604|1;IscW_ISCW017456|1;IscW_ISCW017663|1;IscW_ISCW019894|1;IscW_ISCW015964|1	5	136	112	2914	http://www.kegg.jp/kegg-bin/show_pathway?isc04144/isc:IscW_ISCW021604%09pink/isc:IscW_ISCW017456%09pink/isc:IscW_ISCW017663%09pink/isc:IscW_ISCW019894%09pink/isc:IscW_ISCW015964%09pink	Cellular Processes
Notch signaling pathway	isc04330	0.611	0.858	IscW_ISCW021614|1	1	24	112	2914	http://www.kegg.jp/kegg-bin/show_pathway?isc04330/isc:IscW_ISCW021614%09pink	Environmental Information Processing
Spliceosome	isc03040	0.626	0.858	IscW_ISCW017456|1;IscW_ISCW002555|1;IscW_ISCW014220|1;IscW_ISCW004896|1	4	111	112	2914	http://www.kegg.jp/kegg-bin/show_pathway?isc03040/isc:IscW_ISCW017456%09pink/isc:IscW_ISCW002555%09pink/isc:IscW_ISCW014220%09pink/isc:IscW_ISCW004896%09pink	Genetic Information Processing
Base excision repair	isc03410	0.626	0.858	IscW_ISCW017350|1	1	25	112	2914	http://www.kegg.jp/kegg-bin/show_pathway?isc03410/isc:IscW_ISCW017350%09pink	Genetic Information Processing
Lysosome	isc04142	0.627	0.858	IscW_ISCW017166|1;IscW_ISCW001149|1;IscW_ISCW012835|1;IscW_ISCW016201|1;IscW_ISCW009204|1	5	139	112	2914	http://www.kegg.jp/kegg-bin/show_pathway?isc04142/isc:IscW_ISCW017166%09pink/isc:IscW_ISCW001149%09pink/isc:IscW_ISCW012835%09pink/isc:IscW_ISCW016201%09pink/isc:IscW_ISCW009204%09pink	Cellular Processes
mRNA surveillance pathway	isc03015	0.652	0.865	IscW_ISCW010110|1;IscW_ISCW011944|1	2	57	112	2914	http://www.kegg.jp/kegg-bin/show_pathway?isc03015/isc:IscW_ISCW010110%09pink/isc:IscW_ISCW011944%09pink	Genetic Information Processing
RNA polymerase	isc03020	0.655	0.865	IscW_ISCW015926|1	1	27	112	2914	http://www.kegg.jp/kegg-bin/show_pathway?isc03020/isc:IscW_ISCW015926%09pink	Genetic Information Processing
Other types of O-glycan biosynthesis	isc00514	0.668	0.868	IscW_ISCW015119|1	1	28	112	2914	http://www.kegg.jp/kegg-bin/show_pathway?isc00514/isc:IscW_ISCW015119%09pink	Metabolism
Fatty acid degradation	isc00071	0.717	0.902	IscW_ISCW014460|1	1	32	112	2914	http://www.kegg.jp/kegg-bin/show_pathway?isc00071/isc:IscW_ISCW014460%09pink	Metabolism
Basal transcription factors	isc03022	0.717	0.902	IscW_ISCW010253|1	1	32	112	2914	http://www.kegg.jp/kegg-bin/show_pathway?isc03022/isc:IscW_ISCW010253%09pink	Genetic Information Processing
Arachidonic acid metabolism	isc00590	0.748	0.914	IscW_ISCW020571|1	1	35	112	2914	http://www.kegg.jp/kegg-bin/show_pathway?isc00590/isc:IscW_ISCW020571%09pink	Metabolism
Purine metabolism	isc00230	0.762	0.914	IscW_ISCW014240|1;IscW_ISCW002323|1;IscW_ISCW015926|1;IscW_ISCW017463|1	4	133	112	2914	http://www.kegg.jp/kegg-bin/show_pathway?isc00230/isc:IscW_ISCW014240%09pink/isc:IscW_ISCW002323%09pink/isc:IscW_ISCW015926%09pink/isc:IscW_ISCW017463%09pink	Metabolism
Metabolism of xenobiotics by cytochrome P450	isc00980	0.785	0.914	IscW_ISCW005803|1	1	39	112	2914	http://www.kegg.jp/kegg-bin/show_pathway?isc00980/isc:IscW_ISCW005803%09pink	Metabolism
Glycine, serine and threonine metabolism	isc00260	0.785	0.914	IscW_ISCW001462|1	1	39	112	2914	http://www.kegg.jp/kegg-bin/show_pathway?isc00260/isc:IscW_ISCW001462%09pink	Metabolism
Metabolic pathways	isc01100	0.795	0.914	IscW_ISCW014240|1;IscW_ISCW006728|1;IscW_ISCW018700|1;IscW_ISCW010553|1;IscW_ISCW011988|1;IscW_ISCW006685|1;IscW_ISCW020516|1;IscW_ISCW003165|1;IscW_ISCW001149|1;IscW_ISCW002323|1;IscW_ISCW016212|1;IscW_ISCW024796|1;IscW_ISCW001462|1;IscW_ISCW020246|1;IscW_ISCW003950|1;IscW_ISCW000326|1;IscW_ISCW001202|1;IscW_ISCW000960|1;IscW_ISCW003247|1;IscW_ISCW012509|1;IscW_ISCW012957|1;IscW_ISCW015926|1;Isc…	34	977	112	2914	http://www.kegg.jp/kegg-bin/show_pathway?isc01100/isc:IscW_ISCW014240%09pink/isc:IscW_ISCW006728%09pink/isc:IscW_ISCW018700%09pink/isc:IscW_ISCW010553%09pink/isc:IscW_ISCW011988%09pink/isc:IscW_ISCW006685%09pink/isc:IscW_ISCW020516%09pink/isc:IscW_ISCW003165%09pink/isc:IscW_ISCW001149%09pink/isc:IscW_ISCW002323%09pink/isc:IscW_ISCW016212%09pink/isc:IscW_ISCW024796%09pink/isc:IscW_ISCW001462%09pin…	Metabolism
Cysteine and methionine metabolism	isc00270	0.831	0.914	IscW_ISCW020516|1	1	45	112	2914	http://www.kegg.jp/kegg-bin/show_pathway?isc00270/isc:IscW_ISCW020516%09pink	Metabolism
Pyruvate metabolism	isc00620	0.838	0.914	IscW_ISCW001462|1	1	46	112	2914	http://www.kegg.jp/kegg-bin/show_pathway?isc00620/isc:IscW_ISCW001462%09pink	Metabolism
N-Glycan biosynthesis	isc00510	0.838	0.914	IscW_ISCW008177|1	1	46	112	2914	http://www.kegg.jp/kegg-bin/show_pathway?isc00510/isc:IscW_ISCW008177%09pink	Metabolism
Aminoacyl-tRNA biosynthesis	isc00970	0.838	0.914	IscW_ISCW010109|1	1	46	112	2914	http://www.kegg.jp/kegg-bin/show_pathway?isc00970/isc:IscW_ISCW010109%09pink	Genetic Information Processing
RNA degradation	isc03018	0.844	0.914	IscW_ISCW019569|1	1	47	112	2914	http://www.kegg.jp/kegg-bin/show_pathway?isc03018/isc:IscW_ISCW019569%09pink	Genetic Information Processing
Peroxisome	isc04146	0.858	0.916	IscW_ISCW010532|1;IscW_ISCW017124|1;IscW_ISCW021433|1	3	122	112	2914	http://www.kegg.jp/kegg-bin/show_pathway?isc04146/isc:IscW_ISCW010532%09pink/isc:IscW_ISCW017124%09pink/isc:IscW_ISCW021433%09pink	Cellular Processes
Drug metabolism - cytochrome P450	isc00982	0.891	0.927	IscW_ISCW005803|1	1	56	112	2914	http://www.kegg.jp/kegg-bin/show_pathway?isc00982/isc:IscW_ISCW005803%09pink	Metabolism
Protein processing in endoplasmic reticulum	isc04141	0.892	0.927	IscW_ISCW017456|1;IscW_ISCW014265|1;IscW_ISCW008722|1	3	132	112	2914	http://www.kegg.jp/kegg-bin/show_pathway?isc04141/isc:IscW_ISCW017456%09pink/isc:IscW_ISCW014265%09pink/isc:IscW_ISCW008722%09pink	Genetic Information Processing
Wnt signaling pathway	isc04310	0.945	0.97	IscW_ISCW018883|1	1	73	112	2914	http://www.kegg.jp/kegg-bin/show_pathway?isc04310/isc:IscW_ISCW018883%09pink	Environmental Information Processing
Neuroactive ligand-receptor interaction	isc04080	0.971	0.98	IscW_ISCW015964|1	1	89	112	2914	http://www.kegg.jp/kegg-bin/show_pathway?isc04080/isc:IscW_ISCW015964%09pink	Environmental Information Processing
Glycerophospholipid metabolism	isc00564	0.98	0.98	IscW_ISCW012957|1	1	98	112	2914	http://www.kegg.jp/kegg-bin/show_pathway?isc00564/isc:IscW_ISCW012957%09pink	Metabolism
